# Supplementary material for: Chromatin landscape in paired human visceral and subcutaneous adipose tissue and its impact on clinical variables in obesity
Source: eBioMedicine. 2025 Mar 20;114:105653. doi: 10.1016/j.ebiom.2025.105653 (PMC11976249; doi:10.1016/j.ebiom.2025.105653)
Supplement: Supplementary Tables S1–S22 — Table S1: ATAC-seq sequencing metrices of human paired samples of subcutaneous (SAT) and omental visceral (OVAT) adipose tissue. Table S2: List of the Differentially Accessible Regions (DARs) between two fat depots called as SATup DARs and OVATup DARs. Table S3: Genomic distribution of the differentially accessible regions between SAT and OVAT. Table S4: Percentage overlap of the Differentially Accessible Regions (DARs) with roadmap epigenomics Adipose nuclei chromatin states. Table S5: Lists of overrepresented Transcription Factors (TFs) motifs in DARs between two fat depots using SEA. Motif enrichment analysis was performed against JASPAR2022_CORE_vertebrates_non-redundant database using MEME-suit Simple Enrichment Analysis of motifs (SEA) Version 5.5.1 with default settings (Expected value (E) ≤ 10 (41). The enrichment E-value of a motif is its adjusted p-value multiplied by the number of motifs in the input. TP% = The percentage of primary sequences matching the motif with scores greater than or equal to the optimal match score threshold. Qvalue = The q-value is the minimum False Discovery Rate (FDR) required to consider this motif significant. Table S6: Lists of overrepresented Transcription Factors (TFs) motifs in DARs which are specific to SAT (226), OVAT (80) and common between two depots (36). Table S7: List of enriched Wikipathways in overrepresented Transcription Factors (TFs) motifs which are specific to SAT (226), and OVAT (80). Table S8: List of the Differentially Expressed Genes (DEGs) between two fat depots called as SATup DEGs and OVATup DEGs. Table S9: ATAC-seq and RNA-seq integrated analysis grouping by taking all the expressed genes in SAT and OVAT and chromatin accessibility in their proximal promoters. Table S10: List of the Genes specifically up regulated in OVAT (N = 350) and SAT (N = 40) with a more open chromatin region in their promoters. Table S11: KEGG pathway enrichment analysis for the OVATup DEGs linked to OVATup DARs through integrat [file mmc1.xlsx]

## Sheet: Table S1
ATAC-seq sequencing metrics of human paired samples of subcutaneous (SAT) and omental visceral (OVAT) adipose tissue
Sample	Raw read pairs	Cleaned read pairs	Mapped read pairs	Mapped, no duplicates	Mapped duplicates	Mitochondrial reads	Number of unique called peaks	Number of unique filtered peaks	Consensus peaks
			(% of cleaned)	(% of cleaned)	(% of mapped)	(% of mapped, filtered)			(Accessible regions)
P1_A7s	76913561	75106194	99.49	83.84	16.158	0.394446	59162	56901	166129
P1_A7v	62733759	60941040	99.82	77.72	22.2809	0.751947	82353	80565	166129
P2_A10s	70312374	68624114	97.79	82.46	17.5403	0.443157	47839	97144	166129
P2_A10v	79773392	77832673	98.96	82.87	17.1282	0.592466	81533	79114	166129
P3_A12s	37776961	36718810	88.18	84.82	15.184	0.636886	47839	46501	166129
P3_A12v	60516214	58940734	97.56	84.95	15.052	0.688974	77965	76031	166129
P4_A13s	79532443	77838054	85.39	77.67	22.3311	0.50606	102887	100763	166129
P4_A13v	65083383	63590787	94.33	75.28	24.7204	0.895857	88322	86549	166129
P5_A14s	69819940	68290731	84.14	80.15	19.8498	0.593348	95507	93030	166129
P5_A14v	61321191	60135598	92.38	72.25	27.7523	1.12919	109860	108207	166129
P6_A16s	62130322	60914349	91.58	80.17	19.8289	0.507049	109113	106570	166129
P6_A16v	57068786	55823906	94.56	84.61	15.3892	0.630223	51223	49073	166129
P7_A20s	60734800	58722807	95.10	85.47	14.5281	0.45685	64948	62845	166129
P7_A20v	58728754	57003951	99.56	89.61	10.3937	0.447801	43037	41180	166129
P8_X8s	77035301	75081178	94.74	82.83	17.1672	0.512733	97892	95284	166129
P8_X8v	65333888	63466205	99.37	87.89	12.1067	0.510342	88204	85853	166129

## Sheet: Table S2
Differentially Accessible regions DARs
chrPosition	log2FoldChange	padj	dar_direction
chr18:72675377-72675888	4.05257890418394	5.45435746125867e-67	OVATup
chr19:38304957-38305307	3.5279940992079	2.6139515187162e-52	OVATup
chr2:86280206-86280672	3.85661740180125	4.85020687205551e-52	OVATup
chr2:98869253-98869779	3.82355970495251	9.32675377634997e-52	OVATup
chr14:99535521-99535849	3.56388422627806	8.68019513744502e-51	OVATup
chr17:4582194-4582620	3.60795319997504	4.67747173551063e-48	OVATup
chr5:149062961-149063569	2.9074565160984	6.71430866176514e-46	OVATup
chr3:45092140-45092661	3.82110948004712	7.09323711586253e-45	OVATup
chr17:41655601-41656003	3.39247457641429	1.02123813860672e-43	OVATup
chr11:32435463-32436010	3.3810268613496	2.0097695040184e-43	OVATup
chr17:4641518-4642071	3.35019228029257	6.44039065245373e-43	OVATup
chr22:26981181-26981973	2.83096950990873	2.62106532573953e-42	OVATup
chr7:101238879-101239337	2.97260286866151	8.11826985889405e-42	OVATup
chr12:52904953-52905343	3.13621621289397	6.27669425243756e-41	OVATup
chr2:122843475-122843933	3.87062996551558	9.81406474168134e-41	OVATup
chr16:57268838-57269269	3.04281987390695	1.1374586415839e-39	OVATup
chr4:173935009-173935547	3.13338310169634	2.82247323630809e-39	OVATup
chr11:32426819-32427471	3.01916454987124	3.84215678735927e-39	OVATup
chr10:11874886-11875276	2.96606904304772	8.63639294068474e-39	OVATup
chr19:6730291-6730995	2.84814849569134	2.18385198404264e-38	OVATup
chr7:20575203-20575788	4.08616759450709	2.45328690631909e-38	OVATup
chr20:31593409-31593973	2.61793864927278	2.78776123556214e-38	OVATup
chr11:11044224-11044984	2.96108508514933	5.60090577384429e-37	OVATup
chr4:3461473-3461849	3.0802201106514	5.60090577384429e-37	OVATup
chr11:45498627-45499203	3.29286797292261	1.49225225591939e-36	OVATup
chr19:55563948-55564582	2.9307793117873	7.15658249355696e-36	OVATup
chr1:32760102-32760549	2.96289474833098	8.26107407628801e-36	OVATup
chr20:62485077-62485590	3.10867567289096	1.21017274945847e-35	OVATup
chr9:132213996-132214526	2.94227341295341	1.23044978575666e-35	OVATup
chr16:68492532-68493147	3.14624900831593	1.88316580467661e-35	OVATup
chr17:41547405-41547691	2.82456491292198	8.06430744199664e-35	OVATup
chr3:49683234-49683704	2.99315261512438	8.61141778642599e-35	OVATup
chr11:61754546-61754880	2.7048366538026	9.00066845618841e-35	OVATup
chr6:44138721-44139093	3.08114328523858	3.01492568127911e-34	OVATup
chr9:37944875-37945206	2.60267699438231	4.33317749849539e-34	OVATup
chr19:51026552-51026809	3.46487255104251	5.80028420461818e-34	OVATup
chr1:32485585-32486498	3.53430711443661	6.88077424944864e-34	OVATup
chr3:14133287-14133573	2.78454969010163	8.22043437021446e-34	OVATup
chr10:47991698-47992041	3.21601218875712	8.88937865272844e-34	OVATup
chr3:186990801-186991319	3.27577823103729	1.09977759150515e-33	OVATup
chr6:10451884-10452207	2.87919913075149	1.38682703258982e-33	OVATup
chr12:125983163-125984132	2.35753972493937	2.11486488335467e-33	OVATup
chr19:55563242-55563623	3.3058856176396	3.46751206544261e-33	OVATup
chr1:178470585-178470879	4.12705813027705	3.49615675827207e-33	OVATup
chr7:36979774-36980328	3.68689765075568	5.54622988297213e-33	OVATup
chr2:17594606-17595262	2.71206669190788	6.63211047217695e-33	OVATup
chr1:77039586-77040166	3.16500230853821	7.37912963570111e-33	OVATup
chr10:78471979-78472500	2.85410887696957	1.04931758728245e-32	OVATup
chr1:107138245-107138681	3.82766253595174	1.83175732248857e-32	OVATup
chr6:39203803-39204118	3.48537686276412	6.33377180145737e-32	OVATup
chr1:150259917-150260559	3.32562148967474	7.58232800580691e-32	OVATup
chr17:4584343-4584534	3.4608888394206	1.01821361761611e-31	OVATup
chr4:105895002-105895602	2.45242089830003	1.34978070641778e-31	OVATup
chr6:39215070-39215700	2.87191943199964	1.64740582420172e-31	OVATup
chr11:16986935-16987437	3.13064251071581	2.30153775753116e-31	OVATup
chr1:153217853-153218462	3.02444078073284	5.13653176126105e-31	OVATup
chr17:41654144-41654455	3.09937258472242	5.76047156333774e-31	OVATup
chr5:133231230-133231442	3.48024569701644	8.82159938798797e-31	OVATup
chr5:141778252-141778529	3.29100519081788	1.07658270530585e-30	OVATup
chr18:46587634-46588046	3.44966776911841	1.52519774492084e-30	OVATup
chr12:52948760-52949175	3.05280887268476	1.68614976073701e-30	OVATup
chr5:31963395-31963763	2.90446869585643	1.98908039757816e-30	OVATup
chr10:122510355-122510725	3.30136751408507	2.69827521228829e-30	OVATup
chr7:130380107-130380860	2.45494164128671	2.69827521228829e-30	OVATup
chr13:42001589-42001995	2.95134471495783	3.35782244636006e-30	OVATup
chr11:32466193-32466879	3.31792204368925	4.57564214292193e-30	OVATup
chr8:23660281-23660600	3.91166693220832	4.59071424259468e-30	OVATup
chr8:37727197-37727617	3.11477668065158	7.87246900588762e-30	OVATup
chr9:2424568-2424995	3.00233254029437	1.18166021303131e-29	OVATup
chr17:8697346-8697814	2.96664490666222	1.31224881021752e-29	OVATup
chr2:65639098-65639883	2.88330626566083	1.32052621598807e-29	OVATup
chr5:16585048-16585459	3.22012382645232	1.390989681325e-29	OVATup
chr8:127866899-127867601	2.44631754768129	3.33221532288792e-29	OVATup
chr9:126952161-126952572	2.95891467870812	3.33221532288792e-29	OVATup
chr1:33220970-33221536	2.80366788467504	3.5464688808979e-29	OVATup
chr17:50884451-50884864	3.270390180322	5.54267776380423e-29	OVATup
chr9:123360230-123360537	2.68479609438888	6.13737571939379e-29	OVATup
chr1:61887478-61887863	3.44021043612664	6.26680695262282e-29	OVATup
chr8:48323997-48324549	2.63854848025273	8.85131802460414e-29	OVATup
chr11:128210563-128210852	3.02193319300274	9.71361148132205e-29	OVATup
chr6:2985960-2986186	3.48576841577362	1.03835697246764e-28	OVATup
chr20:50389422-50389758	3.17278187576474	1.05039474960708e-28	OVATup
chr12:26135007-26135555	3.17255437966172	1.13805548624392e-28	OVATup
chr2:172230728-172231317	2.60561719391397	1.14207698739857e-28	OVATup
chr2:100291094-100291545	2.84975385013171	1.15056895648913e-28	OVATup
chr7:44132050-44132332	3.04996349801547	1.28370210162242e-28	OVATup
chr1:42419459-42419900	3.14708261591755	1.34986502025666e-28	OVATup
chr3:60269393-60269805	3.53735876739955	1.38916200182959e-28	OVATup
chr6:89950785-89951425	2.52120528864685	2.09445748533107e-28	OVATup
chr4:170014355-170014659	3.41212492774763	2.17919207393862e-28	OVATup
chr7:47402945-47403305	2.45387971280013	3.11391859949562e-28	OVATup
chr10:124378874-124379474	2.73833425255901	3.44927285737698e-28	OVATup
chr10:133200252-133200683	2.26537858861199	3.7550924564225e-28	OVATup
chr17:4186176-4186836	2.77395131706129	3.7550924564225e-28	OVATup
chr2:10277803-10278355	2.4999450864886	3.7550924564225e-28	OVATup
chr12:127774867-127775201	3.47883800132298	4.87027061507062e-28	OVATup
chr14:99574400-99574688	2.87931881287229	4.97028886092355e-28	OVATup
chr19:51002627-51003235	2.37796663445394	5.03999042108008e-28	OVATup
chr20:6059014-6059350	3.38948025025117	5.03999042108008e-28	OVATup
chr12:67355541-67355964	3.70307923139838	5.20040791373993e-28	OVATup
chr21:39023201-39023728	2.7312815937428	5.26036505928785e-28	OVATup
chr4:55125224-55125773	2.45812813316332	5.32625236946868e-28	OVATup
chr8:141317974-141318491	2.918945495658	5.34021291320674e-28	OVATup
chr3:196135907-196136237	3.09487334722392	5.79346954359609e-28	OVATup
chr12:105729309-105729700	3.44240687376283	7.29207628094251e-28	OVATup
chr12:124807512-124807824	3.06216886421831	7.4378162658736e-28	OVATup
chr17:6506724-6507140	2.77304980603988	1.22005681165057e-27	OVATup
chr22:25509330-25509802	3.36193897303991	1.39727660744585e-27	OVATup
chr17:75093955-75094225	2.94171595890166	1.47294105399486e-27	OVATup
chr11:118615344-118615600	2.83666137296371	1.57227781472483e-27	OVATup
chr8:274335-274744	3.37479357853269	2.52366227613723e-27	OVATup
chr11:100785455-100785861	2.87671630007022	2.79333662130354e-27	OVATup
chr2:66702249-66702753	3.1863625509613	2.85351197049734e-27	OVATup
chr22:27090637-27091130	2.7266750461035	3.20221786000166e-27	OVATup
chr19:9010301-9011011	2.42767369036086	5.49914695981373e-27	OVATup
chr6:88403443-88403851	3.60585780896293	6.05733830390926e-27	OVATup
chr2:200533714-200534086	2.92227835895423	6.30663509511796e-27	OVATup
chr10:78353996-78354453	3.56673274966457	6.90597190818963e-27	OVATup
chr5:79694672-79694976	3.48605090834169	7.75284178398789e-27	OVATup
chr2:8636676-8636992	3.204316780668	8.46046287056329e-27	OVATup
chr14:74977911-74978272	2.75178912488708	1.29972152858008e-26	OVATup
chr5:68505969-68506658	2.70031154906478	1.41460602365047e-26	OVATup
chr2:73983710-73983967	3.04448957989612	1.48021248503323e-26	OVATup
chr8:123644164-123644433	3.51327391380898	1.50646604725841e-26	OVATup
chr15:94300619-94300974	3.19282774202213	1.75632117788318e-26	OVATup
chr2:100292040-100292535	3.06008978190965	1.97215621364132e-26	OVATup
chr2:219453796-219454155	2.79884513688772	2.09493925464407e-26	OVATup
chr14:87161039-87161784	2.80871604288025	2.29691443408502e-26	OVATup
chr4:78336388-78337019	3.21130799439188	2.32214215247906e-26	OVATup
chr11:61772118-61772407	2.85984203052333	3.01769467746322e-26	OVATup
chr6:45949344-45949619	3.30508473448639	3.74561340349851e-26	OVATup
chr18:48139357-48140046	2.15344642597034	3.82772671412271e-26	OVATup
chr19:51001558-51001872	2.99877471240606	3.82772671412271e-26	OVATup
chr3:139477638-139478037	2.83672115660717	3.97150741635269e-26	OVATup
chr2:218897003-218897360	2.61919041339656	4.90309672405198e-26	OVATup
chr8:126588442-126588878	2.87446619807743	5.04012524207897e-26	OVATup
chr1:199619229-199619639	3.19580544427515	6.84689386856725e-26	OVATup
chr5:122493339-122493674	2.8544108062046	7.06791738605777e-26	OVATup
chr6:142300684-142301257	2.45922026338187	8.26709530723579e-26	OVATup
chr3:69231892-69232247	3.21630368991198	8.87435280335558e-26	OVATup
chr7:151113371-151113560	3.1619783671078	8.88451207943273e-26	OVATup
chr11:61764531-61764913	2.6618066459075	9.42910166834035e-26	OVATup
chr14:24264379-24264762	2.75943297576533	9.45465689948602e-26	OVATup
chr2:223947691-223948138	3.05322069273485	9.45465689948602e-26	OVATup
chr7:42833432-42833785	3.12934051869091	1.10371678687861e-25	OVATup
chr8:93535187-93535853	2.95746251027484	1.12468805517325e-25	OVATup
chr8:28351407-28351698	2.95743830464736	1.24765936424429e-25	OVATup
chr14:99537504-99537710	3.02630242053688	1.26233379534095e-25	OVATup
chr17:41528246-41528639	2.833883492744	1.26233379534095e-25	OVATup
chr19:18070239-18070688	2.96217739632649	1.26233379534095e-25	OVATup
chr12:28882446-28882846	3.62433222989863	1.42975023307099e-25	OVATup
chr3:149449824-149450177	2.96051277320169	1.46368322738574e-25	OVATup
chr12:120064285-120064604	3.29629966965323	1.63731767810197e-25	OVATup
chr4:185227908-185228468	2.43271452815491	1.63731767810197e-25	OVATup
chr12:121513717-121514176	2.78309639979429	1.83585543536508e-25	OVATup
chr16:760461-761193	2.66532935045624	2.18099425339037e-25	OVATup
chr20:50849082-50849396	3.10313641431692	2.18099425339037e-25	OVATup
chr8:138193926-138194465	2.36229332547275	2.18099425339037e-25	OVATup
chr7:101240458-101240750	2.61850995188636	2.66007302141118e-25	OVATup
chr10:71293713-71294351	2.54221318389722	2.77340432484467e-25	OVATup
chr12:47053916-47054351	3.50956322034894	2.99142090407822e-25	OVATup
chr8:135213170-135213653	3.42456133932217	3.13181688311961e-25	OVATup
chr15:83396150-83396470	3.04212764658488	3.13262495426665e-25	OVATup
chr19:9018056-9018490	3.03767748800462	3.32814778386848e-25	OVATup
chr6:36858372-36858987	2.44478181278264	3.32814778386848e-25	OVATup
chr5:169920418-169920862	3.46501107534804	3.62140741038373e-25	OVATup
chr7:131670444-131670822	3.75422133682853	3.6841102254885e-25	OVATup
chr18:51614102-51614383	3.27932531660771	5.70563885599656e-25	OVATup
chr10:133160064-133160467	2.37509349564629	5.74016809686623e-25	OVATup
chr16:58027699-58027876	2.75302742735664	5.95138760730158e-25	OVATup
chr5:168334796-168335021	3.57874098056286	5.95138760730158e-25	OVATup
chr14:103131078-103131413	2.75036180450016	6.49566503494908e-25	OVATup
chr7:30760988-30761431	2.60572306250842	6.57202923866185e-25	OVATup
chr2:113520877-113521200	3.77326797732956	6.98928184909183e-25	OVATup
chr6:165835392-165835869	2.66764863814846	6.98928184909183e-25	OVATup
chr3:130258490-130258960	2.90810381228002	7.40180153111466e-25	OVATup
chr2:231399748-231399995	2.78024071744822	7.57932694251236e-25	OVATup
chr12:52230846-52231168	2.33224952301687	8.57818280970231e-25	OVATup
chr8:30174769-30175226	2.80843053042384	8.57818280970231e-25	OVATup
chr16:760130-760369	2.99552009236978	8.66194934842615e-25	OVATup
chr13:104356953-104357451	3.05988040518501	9.59122884473687e-25	OVATup
chr1:11188974-11189326	2.71474477255737	9.59122884473687e-25	OVATup
chr1:24236713-24237211	2.85000498490699	9.65300797306838e-25	OVATup
chr5:71955653-71956038	3.05155173773705	1.12235368144968e-24	OVATup
chr10:120456621-120457295	2.07313881149309	1.18145926282569e-24	OVATup
chr11:45209836-45210290	2.12203560424719	1.20364025931139e-24	OVATup
chrX:110383466-110383923	3.04978388897399	1.26191221160289e-24	OVATup
chr9:134131142-134131386	3.32777879526815	1.42546112631275e-24	OVATup
chr10:70337440-70337732	3.0780362231066	1.97401453164031e-24	OVATup
chr22:23204618-23205076	2.28952285580443	2.41906300279123e-24	OVATup
chr1:47929809-47930451	2.35743378552214	2.54514378260526e-24	OVATup
chr3:71537221-71537614	3.14635258863068	2.66235506245466e-24	OVATup
chr8:41752244-41752681	2.81375961738681	2.90808988597153e-24	OVATup
chr1:160905612-160905973	3.37904942497006	2.97904349660896e-24	OVATup
chr18:48129819-48130112	2.86604508265204	2.99351965546986e-24	OVATup
chr1:100443752-100444062	3.07292911550846	3.32727411697431e-24	OVATup
chr4:25787883-25788314	3.21562459847883	3.55682294797551e-24	OVATup
chr7:98357765-98358132	3.40955716638467	4.2201024451385e-24	OVATup
chr5:116734664-116735213	2.55452705394236	4.45937507342065e-24	OVATup
chr11:75303612-75303864	3.18058833591425	4.54142067064215e-24	OVATup
chr17:75938128-75938534	2.9834691309914	4.57350610986247e-24	OVATup
chr9:95068-95456	3.25267460060943	4.64516101402929e-24	OVATup
chr8:141624991-141625385	2.1390380883291	4.67846660084418e-24	OVATup
chr19:38321751-38322153	2.75680103077645	4.69462375012358e-24	OVATup
chr20:55961392-55961861	2.98989042525807	4.69638150103239e-24	OVATup
chr10:110700031-110700447	2.76774702116612	5.3778472754921e-24	OVATup
chr2:219446091-219446348	2.73254985847259	5.3778472754921e-24	OVATup
chr1:3557364-3557710	2.56590765517476	6.94712414861904e-24	OVATup
chr7:131648512-131648866	3.31104951830001	7.37363845553415e-24	OVATup
chr9:89941816-89942270	3.08123809569197	7.52023661539581e-24	OVATup
chr11:12182671-12182999	2.62063615523694	7.5255562027208e-24	OVATup
chr10:77533864-77534119	2.9845532968269	7.91350703061588e-24	OVATup
chr1:87514337-87514780	3.13208183643549	7.9349178973995e-24	OVATup
chr9:94144347-94144807	2.9267047474635	8.83699975785964e-24	OVATup
chr9:133214309-133214714	3.83335797939744	8.98369653359224e-24	OVATup
chr19:33048917-33049293	3.43264602047479	1.009410325144e-23	OVATup
chr7:151116156-151116394	2.79112449379953	1.09718218370529e-23	OVATup
chr2:19812106-19812612	3.00475905212012	1.09825048143217e-23	OVATup
chr2:177322717-177323057	2.66852501545659	1.154765582063e-23	OVATup
chr11:119367690-119368104	3.0216033796971	1.17273516979036e-23	OVATup
chr5:172943292-172943649	2.70718867432107	1.18444132569562e-23	OVATup
chr15:21107530-21109194	1.75501615721007	1.25594410386947e-23	OVATup
chr1:147786504-147786980	3.32770575435716	1.33556847826846e-23	OVATup
chr1:93964790-93965125	3.34047902458905	1.33729669962504e-23	OVATup
chr4:185229046-185229382	3.12951949150223	1.46711999145125e-23	OVATup
chr21:24941683-24942046	3.00955348524517	1.58105425519197e-23	OVATup
chr6:46989396-46989820	3.32806969184522	1.68215349377889e-23	OVATup
chr9:136996542-136997276	2.24225222434353	1.68215349377889e-23	OVATup
chr18:46547496-46547935	2.69466108681204	1.69455721107777e-23	OVATup
chr16:8753584-8754010	3.00990447457811	1.81660578918416e-23	OVATup
chr15:45891789-45892269	3.51963379199897	1.86518262485884e-23	OVATup
chr12:121124493-121124898	2.35544087059285	1.95221867784808e-23	OVATup
chr21:17436653-17437130	3.54611419116182	1.95221867784808e-23	OVATup
chr2:113851714-113851988	4.14499666218451	2.12729016225524e-23	OVATup
chr11:130545574-130546031	2.50246680703516	2.14074325535049e-23	OVATup
chr17:39740572-39740854	3.03161268287553	2.16793044444472e-23	OVATup
chr2:131017172-131017494	2.83671909001668	2.16793044444472e-23	OVATup
chr11:30192500-30192917	3.77617998925274	2.25379357836175e-23	OVATup
chr2:219460549-219461036	2.22513256919764	2.38387344262285e-23	OVATup
chr19:46373836-46374257	2.2522342869421	2.56598649344401e-23	OVATup
chr3:130662555-130662935	3.44146592007283	2.65196001149884e-23	OVATup
chr5:132365266-132365604	2.76449662409765	2.83442014653725e-23	OVATup
chr16:70706976-70707437	2.85268911668647	2.85201003299446e-23	OVATup
chr19:3055303-3055706	2.3344144265444	3.10748790461552e-23	OVATup
chr11:72605542-72605770	3.05509057689839	3.11718190238704e-23	OVATup
chr2:28516938-28517296	3.35501275807385	3.13181954642171e-23	OVATup
chr19:33820976-33821421	2.68642618845014	3.23693209328278e-23	OVATup
chr10:83545839-83546277	2.7667067955576	3.27963800607613e-23	OVATup
chr7:131653586-131653926	3.07682146749312	3.43325673454274e-23	OVATup
chr12:132367323-132367699	2.70780594964276	3.60367069999563e-23	OVATup
chr14:54446396-54446880	2.53538664019893	3.60367069999563e-23	OVATup
chr15:83304945-83305539	2.5363614303919	3.60367069999563e-23	OVATup
chr7:1691653-1692058	2.57004068426399	3.69923784553211e-23	OVATup
chr1:186481378-186481877	3.07452311034301	3.77799796579157e-23	OVATup
chr1:151516179-151516511	3.44005126739497	4.0083687375336e-23	OVATup
chr14:99563198-99563561	2.54797387155876	4.09648227666664e-23	OVATup
chr2:100655123-100656022	2.33482754966911	4.14570313185558e-23	OVATup
chr21:37153832-37154334	2.23358972420242	4.32728462995321e-23	OVATup
chr10:121078788-121079160	2.75527428078168	4.37029971396622e-23	OVATup
chr18:3597789-3598089	2.97604010958636	4.37102817357165e-23	OVATup
chr6:159378234-159378684	3.02621724749165	4.50000461774481e-23	OVATup
chr1:183863906-183864184	2.96928231771757	4.64616114308769e-23	OVATup
chr15:83306024-83306286	2.96618911263802	4.95323559154708e-23	OVATup
chr16:1182275-1182621	2.73426955765999	5.12598578742314e-23	OVATup
chr9:41095230-41095396	4.03835679405533	5.58303772506677e-23	OVATup
chr1:107139801-107140288	2.12156379273553	5.62368253144624e-23	OVATup
chr5:38757434-38757781	2.65173115248873	5.62368253144624e-23	OVATup
chr2:219444469-219444708	2.94379759461821	6.02639826392202e-23	OVATup
chr1:41474741-41475204	2.06597894405825	6.08277880680073e-23	OVATup
chr21:17512457-17513272	2.03396663225106	6.25958309928644e-23	OVATup
chr18:474401-474869	2.73121255040712	6.44773116179961e-23	OVATup
chr8:133689735-133690071	2.86589439689468	6.44773116179961e-23	OVATup
chr14:99659894-99660232	2.50850239550638	6.61171249942527e-23	OVATup
chr11:12158978-12159511	2.73936069054662	6.76702581696707e-23	OVATup
chr11:30158091-30158540	2.92131936696051	7.74885595683186e-23	OVATup
chr1:154418276-154418680	2.47197600941622	7.89702592724098e-23	OVATup
chr8:6018308-6018664	3.0115035121885	8.12223264002697e-23	OVATup
chr11:67415151-67415365	2.89058526042826	8.26351260004875e-23	OVATup
chr3:165462568-165462933	3.28862630995066	8.26351260004875e-23	OVATup
chr2:46653564-46654036	3.15102270648048	8.85825596528837e-23	OVATup
chr20:35263190-35263504	2.73330256425126	9.25764279284517e-23	OVATup
chr6:134804837-134805576	3.281701621811	9.36913086605177e-23	OVATup
chr1:28296674-28297191	2.5651879041623	9.5982342464236e-23	OVATup
chr13:113848952-113849380	2.71065691061386	1.02405234889341e-22	OVATup
chr10:77547050-77547478	3.21636173769906	1.09379822758761e-22	OVATup
chr12:41968043-41968453	3.15373400705374	1.15915858081212e-22	OVATup
chr11:12746656-12746970	2.63872854209436	1.2214099621409e-22	OVATup
chr1:228955762-228956092	2.87823895978554	1.24114899764072e-22	OVATup
chr17:79706945-79707377	2.56242893362383	1.27685939440937e-22	OVATup
chr16:58098556-58098828	2.74644535527665	1.33602675432336e-22	OVATup
chr5:112681512-112681915	3.52948599929786	1.33602675432336e-22	OVATup
chr2:206820708-206821128	3.01585570701239	1.45708378901115e-22	OVATup
chr7:30896083-30896363	2.74170607475471	1.4901564970227e-22	OVATup
chr2:46365-46949	2.49408278389539	1.49817194059321e-22	OVATup
chr5:132220604-132220851	3.12812796082267	1.49934239266759e-22	OVATup
chr5:9265718-9266207	2.85388187311368	1.59109765912666e-22	OVATup
chr13:107866913-107867467	2.55412913317825	1.59466772941103e-22	OVATup
chr5:56346742-56347085	2.81775361206398	1.63870920519389e-22	OVATup
chr7:150972097-150972465	2.70493412407339	1.65315510859578e-22	OVATup
chr15:71231739-71232155	3.20965661446888	1.9275796088833e-22	OVATup
chr9:94995941-94996239	2.7928175583838	2.0640766595809e-22	OVATup
chr8:79757352-79757906	2.82715705636792	2.09098130302922e-22	OVATup
chr6:168559549-168560041	2.91236009921182	2.15668298936756e-22	OVATup
chr18:22683145-22683706	2.71690873198485	2.17948045102821e-22	OVATup
chr3:149377564-149378019	2.72225307920183	2.3924245638137e-22	OVATup
chr11:15591211-15591579	2.78564538863474	2.50330940802578e-22	OVATup
chr3:43923178-43923851	2.39466101045634	2.52220222651748e-22	OVATup
chrX:71917553-71917881	2.92699932133851	2.78893793287496e-22	OVATup
chr3:541193-541792	2.67231664358914	3.03957863777886e-22	OVATup
chr7:159144855-159145352	2.27225606484275	3.05963538219838e-22	OVATup
chr3:113228652-113229183	2.44983556931952	3.29723386158331e-22	OVATup
chr21:44054762-44055012	2.84999741338017	3.65346617926774e-22	OVATup
chr6:44028635-44029257	2.7386852918006	3.70135083212184e-22	OVATup
chr1:12075743-12076051	3.02217338432026	3.81561230548887e-22	OVATup
chr4:8504372-8504644	2.41259286787889	3.88608052510678e-22	OVATup
chr1:160908058-160908302	3.59113195959095	4.42233581922894e-22	OVATup
chr1:32525032-32525445	2.8126506841389	4.66389197527152e-22	OVATup
chr7:75628957-75629434	2.78852238033585	4.69499654705595e-22	OVATup
chr17:41800671-41801073	2.34136900216665	4.93519550577291e-22	OVATup
chr3:134381839-134382223	2.44545220334573	5.17401986707181e-22	OVATup
chr20:38120322-38120631	3.469382463607	5.34520078356739e-22	OVATup
chr15:41806455-41806810	2.29174780109321	5.62053474296867e-22	OVATup
chr2:84116133-84116469	3.19898024522973	5.62053474296867e-22	OVATup
chr20:2820183-2820578	2.67789316110398	5.83537033490493e-22	OVATup
chr1:78237649-78237994	3.43012026469247	6.09201549389874e-22	OVATup
chr17:47966137-47966568	2.95307634652082	6.21779237139799e-22	OVATup
chr3:122975174-122975574	2.35676598825005	6.33297295576614e-22	OVATup
chr4:122700180-122700482	3.13633377985407	6.41188271283844e-22	OVATup
chr4:55004719-55005145	2.68736514604078	6.75956766291329e-22	OVATup
chr8:11631587-11631902	2.85762551914166	7.42147563259795e-22	OVATup
chr15:100713330-100713778	2.59437771806387	7.45309430469904e-22	OVATup
chr16:9489904-9490341	3.09983139745325	8.05837693195192e-22	OVATup
chr3:120470803-120471205	2.90154861903349	8.09357764703884e-22	OVATup
chr13:42702704-42703240	3.00165969990327	8.68035572389846e-22	OVATup
chr19:50982739-50983527	2.04114108519922	8.81964495824439e-22	OVATup
chr8:19663522-19663879	3.21117407947922	9.55419289236784e-22	OVATup
chr12:52925071-52925415	2.71819028781084	9.95242884907375e-22	OVATup
chr1:232551341-232551757	3.15506786884453	1.00590987650419e-21	OVATup
chr16:71382988-71383306	2.50855430739794	1.0288380405777e-21	OVATup
chr1:151133496-151133820	2.64847568511112	1.0288380405777e-21	OVATup
chr1:160947204-160947844	2.66761300767644	1.0288380405777e-21	OVATup
chr2:172215163-172215850	2.35574807339112	1.0288380405777e-21	OVATup
chr6:116450234-116450591	2.69107783795109	1.0288380405777e-21	OVATup
chr12:52169871-52170230	2.63133754807381	1.04916015862891e-21	OVATup
chr12:48891120-48891418	2.61333492691518	1.04968209052192e-21	OVATup
chr15:91948324-91948706	2.42044982131225	1.09661011116135e-21	OVATup
chr9:6645451-6645988	2.02105520682746	1.09814175778056e-21	OVATup
chr1:159945994-159946763	2.61209040313812	1.18697564200705e-21	OVATup
chr1:203316653-203317072	2.46218122009323	1.20325985319548e-21	OVATup
chr14:68937823-68938358	2.12220533233185	1.20668034964312e-21	OVATup
chr1:944337-944656	2.56746979128432	1.20668034964312e-21	OVATup
chr3:72660975-72661421	2.59224124788083	1.21088550023177e-21	OVATup
chr7:24703219-24703509	2.87607271610656	1.21088550023177e-21	OVATup
chr1:911129-911449	2.51619451375886	1.21877774251922e-21	OVATup
chr5:132225228-132225608	2.61748589363686	1.22430925569957e-21	OVATup
chr18:31042494-31043150	2.42753187607079	1.23225626739425e-21	OVATup
chr11:32450397-32450679	2.95209277336634	1.26676798981564e-21	OVATup
chr3:45816578-45816875	3.00361188009992	1.29583213765619e-21	OVATup
chr15:61122672-61122967	2.94068145740576	1.30731782876788e-21	OVATup
chr9:91950103-91950451	2.0691522107827	1.31480672322421e-21	OVATup
chr12:18479312-18479721	3.14621242899133	1.33488771630728e-21	OVATup
chr20:40823764-40824079	3.15363595966232	1.38704435861423e-21	OVATup
chr6:35486114-35486540	1.86835751782749	1.45418444417086e-21	OVATup
chr9:32644677-32645106	2.82287467947827	1.48915192108808e-21	OVATup
chrX:23887490-23887822	2.84625007134468	1.48915192108808e-21	OVATup
chr3:64747600-64748078	3.24797969965605	1.507385383633e-21	OVATup
chr1:237041897-237042462	2.10975431648653	1.57550904142652e-21	OVATup
chr9:123364358-123364798	2.79764987814943	1.6794185725685e-21	OVATup
chr8:17412997-17413771	2.15655787406256	1.70059165384839e-21	OVATup
chr7:70498653-70498962	3.29386630993533	1.78607165222449e-21	OVATup
chr22:49948975-49949331	2.53259898522049	1.79786951618702e-21	OVATup
chr18:77461383-77461747	2.62226327579085	1.8091466517263e-21	OVATup
chr10:5488490-5489088	2.45873706853884	1.81767239828424e-21	OVATup
chr1:227945427-227945696	2.68749319305065	1.92306438792459e-21	OVATup
chr5:180910748-180911208	2.92138365388077	1.95424610571598e-21	OVATup
chr8:22985326-22985518	3.79125380737603	1.99177228059664e-21	OVATup
chr18:2325567-2325994	3.4602599832898	2.1101819503935e-21	OVATup
chr7:42699445-42699765	3.02809358240149	2.11429492710204e-21	OVATup
chr21:28212052-28212357	2.86547375418145	2.18204993576885e-21	OVATup
chr17:81365771-81366196	2.38003092581301	2.26895580954744e-21	OVATup
chr16:72013897-72014174	2.98913754324292	2.31974366512754e-21	OVATup
chr4:7434794-7435116	2.41399297524524	2.31974366512754e-21	OVATup
chr4:166144717-166144936	4.01049038431891	2.33199262084808e-21	OVATup
chr8:142044045-142044487	2.810447163268	2.5443969663992e-21	OVATup
chr3:108917525-108917875	3.02165997880029	2.56321970858063e-21	OVATup
chr10:50550326-50550651	3.16749154218362	2.6026807053099e-21	OVATup
chr17:47955627-47955871	2.99770034312227	2.6026807053099e-21	OVATup
chr5:107466261-107466612	2.60009050535012	2.74124635037381e-21	OVATup
chr14:68401354-68401679	3.00306079152832	3.28099017770077e-21	OVATup
chr22:27667143-27667394	3.0636013018631	3.37349000148474e-21	OVATup
chr20:6886402-6886768	3.24515609499755	3.51971442844762e-21	OVATup
chr11:117281128-117281571	3.0547881574459	3.56091689970348e-21	OVATup
chr18:48106965-48107364	2.51596679916524	3.69301117424146e-21	OVATup
chr3:150786757-150787131	3.03062256442161	3.83511357877533e-21	OVATup
chr17:19729701-19729941	2.59127333521577	3.94720483933645e-21	OVATup
chr9:87646649-87646951	3.74424439630089	4.10494460975347e-21	OVATup
chr4:109672184-109672770	3.15888277641394	4.15859363176949e-21	OVATup
chr2:63552961-63553495	2.95309704323609	4.16229680821219e-21	OVATup
chr13:106695169-106695727	2.88169049243121	4.20488404382067e-21	OVATup
chr6:36132118-36132596	2.42215546890674	4.22640275704269e-21	OVATup
chr9:7185603-7185959	2.58629578571706	4.47637434515185e-21	OVATup
chr1:116579360-116579688	2.68785450557779	4.74038246385034e-21	OVATup
chr21:32451040-32451611	2.28148790923888	4.99310067002039e-21	OVATup
chr8:85188387-85188853	2.20902082727896	4.99310067002039e-21	OVATup
chr13:45851698-45852199	2.88408960617301	5.02375289315905e-21	OVATup
chr10:75660786-75661277	2.52382562775325	5.13782519036595e-21	OVATup
chr16:77090094-77090446	3.03853170111254	5.13782519036595e-21	OVATup
chr9:89226209-89226493	2.91527862581496	5.34266643680458e-21	OVATup
chr4:102429583-102429884	3.33270367395956	5.34694490891753e-21	OVATup
chr9:116162535-116162889	2.95106832589084	5.47307611146148e-21	OVATup
chr20:50850860-50851168	3.02726076872815	5.63275559184263e-21	OVATup
chr16:84836251-84836631	2.36730191342142	5.92771770148566e-21	OVATup
chr6:122075928-122076238	2.9980678911794	5.95123572420804e-21	OVATup
chr11:119186162-119186519	2.39636279848956	6.93364283924017e-21	OVATup
chr1:209485164-209485513	3.15393455507755	7.37654307317395e-21	OVATup
chr4:177001327-177001629	3.38861814401309	7.38361532364027e-21	OVATup
chr4:164383393-164384318	1.86063579137492	7.51862459948181e-21	OVATup
chr17:17710872-17711222	2.60452537862378	7.74143602062317e-21	OVATup
chr17:4580101-4580389	3.0427202957093	8.11174189889768e-21	OVATup
chr3:196142357-196142666	2.99917508228763	8.38918221769551e-21	OVATup
chr16:86134924-86135345	2.48689553919772	8.91718145386412e-21	OVATup
chr6:78831416-78831851	3.08183983488737	8.9345475614648e-21	OVATup
chr4:165524536-165525144	2.54928934377485	9.18918316411654e-21	OVATup
chr7:102009632-102010006	3.13235906114433	9.22987998573041e-21	OVATup
chr2:46845648-46845834	3.11787624691778	9.24126432272531e-21	OVATup
chr3:64743108-64743517	3.32798410846192	9.31497869369314e-21	OVATup
chr7:151120085-151120261	2.79030182190035	9.31497869369314e-21	OVATup
chr9:84331494-84331931	2.67811650233952	9.36750377205734e-21	OVATup
chr12:99154600-99154964	2.4025040532167	1.01846830941376e-20	OVATup
chr1:240091744-240092132	2.6356297355962	1.02388812009279e-20	OVATup
chr1:37649959-37650560	2.38502635335964	1.11460256475325e-20	OVATup
chr7:75014605-75015131	2.21682558664797	1.21437545566739e-20	OVATup
chr1:187409335-187409786	2.87571294921173	1.22506036403188e-20	OVATup
chr7:105655600-105656178	2.62103227583188	1.24091636169893e-20	OVATup
chr3:170497203-170497612	3.25779159719203	1.25174647514533e-20	OVATup
chr11:44520085-44520726	1.75394154196163	1.27036698841895e-20	OVATup
chr1:93638463-93638733	3.23967348687131	1.37472671475034e-20	OVATup
chr1:41484576-41484984	2.24835701363231	1.38568144010346e-20	OVATup
chr5:178124162-178124377	2.78215056888999	1.42417891425486e-20	OVATup
chr4:123870193-123870521	3.11363252269481	1.61156215885958e-20	OVATup
chr7:90574229-90574551	2.99865522327324	1.63008550989389e-20	OVATup
chr3:194767472-194767763	2.6095273516472	1.7688228818192e-20	OVATup
chr2:237575401-237575803	2.61128846910224	1.87039146943406e-20	OVATup
chr5:77317281-77317597	2.97956270394372	1.88882983923913e-20	OVATup
chr13:51921815-51922367	2.98758254881566	2.1027506692498e-20	OVATup
chr12:114237236-114237703	3.18045996294323	2.17803871158277e-20	OVATup
chr2:146806405-146806931	2.56955693106153	2.27222210875293e-20	OVATup
chr5:177362654-177363139	1.98934442923615	2.27222210875293e-20	OVATup
chr12:52349182-52349414	3.35598651072917	2.4183493378424e-20	OVATup
chr11:116592037-116592282	3.02341104454089	2.45219351102093e-20	OVATup
chr2:219447492-219447744	2.87183953460738	2.45219351102093e-20	OVATup
chr13:59208877-59209141	3.94846553626643	2.45397227766148e-20	OVATup
chr8:49625763-49626087	3.00477235991789	2.49563122489418e-20	OVATup
chrX:47573123-47573884	2.39478311452163	2.60835370204789e-20	OVATup
chr3:190345040-190345626	2.83214543759013	2.66531632631318e-20	OVATup
chr3:14134934-14135245	2.24488688857068	2.86382614198789e-20	OVATup
chr19:1261903-1262232	2.38871698288021	2.9046232542901e-20	OVATup
chr1:218380499-218380927	2.89618430184389	2.92170222944491e-20	OVATup
chr10:47495865-47496119	2.39452914394448	2.93278000140011e-20	OVATup
chr20:61643743-61644433	2.64603330306541	2.94762486444853e-20	OVATup
chr11:12139219-12139523	2.73861615401937	3.26815647890095e-20	OVATup
chr2:231673485-231673730	2.6612519372145	3.26815647890095e-20	OVATup
chr1:86779413-86779872	2.60374900554565	3.3587525681403e-20	OVATup
chr22:29009229-29009561	2.92127355529183	3.70396841212925e-20	OVATup
chr1:19650839-19651100	2.65065914759355	3.73857408075761e-20	OVATup
chr6:138250955-138251256	2.619569482447	3.94923581950734e-20	OVATup
chr5:51383170-51383508	2.57409491946604	3.97329778366528e-20	OVATup
chr9:68335728-68336156	2.60922348722953	4.21028412115582e-20	OVATup
chr17:927621-927848	3.21466719303521	4.5103322341027e-20	OVATup
chr13:60755404-60755772	3.11914002576967	4.56399151523025e-20	OVATup
chr1:26201011-26201616	1.99654590379761	4.66913930028161e-20	OVATup
chr6:39209287-39209836	2.18123280241423	4.93003636149894e-20	OVATup
chr11:123166151-123166493	2.98440300375014	5.09633927927713e-20	OVATup
chr20:46255419-46255826	2.50107966401628	5.20828852053201e-20	OVATup
chr15:85347591-85347848	3.73121890069355	5.28237465704524e-20	OVATup
chr22:39253512-39253885	2.4242753100819	5.28237465704524e-20	OVATup
chr15:70289594-70289999	2.48101801803168	5.45108638597778e-20	OVATup
chr6:71338536-71338891	2.69009843371233	5.72707538226267e-20	OVATup
chr11:119368488-119369034	2.21179855629302	5.96609926832118e-20	OVATup
chr16:81237340-81237610	2.72458771393943	6.20401590041811e-20	OVATup
chr17:6507656-6507866	2.70465065705745	6.27881977179889e-20	OVATup
chr13:76307249-76307520	2.87953266793638	6.31379739033966e-20	OVATup
chr3:119665059-119665361	3.14040655719157	6.39917827039899e-20	OVATup
chr9:92433057-92433489	2.77071268385579	6.43251475359491e-20	OVATup
chr11:8707685-8708092	2.24982652222116	6.74794235334454e-20	OVATup
chr16:24853960-24854226	3.02870215362311	6.97961195409016e-20	OVATup
chr9:76465567-76466190	2.1312963347839	7.01890197280069e-20	OVATup
chr15:53910920-53911493	2.04976740498009	7.36048066325696e-20	OVATup
chr19:18745078-18745519	2.26948108789776	7.89413157499293e-20	OVATup
chr14:87691485-87691941	2.88285874585482	7.95983931691253e-20	OVATup
chr10:48271422-48271787	2.88845141893573	8.11669548982638e-20	OVATup
chr19:22532395-22532871	2.40796135919798	8.2332361287745e-20	OVATup
chr14:85249326-85249685	2.68900539433374	8.24500391189132e-20	OVATup
chr10:116069779-116070232	2.63122060847742	8.31302738361449e-20	OVATup
chr22:31044229-31044665	2.75497681746826	8.37175708195426e-20	OVATup
chr1:9429431-9429900	2.62571897164024	8.65890347707241e-20	OVATup
chr3:125062927-125063404	2.30112498907835	8.69076056643899e-20	OVATup
chr3:44125915-44126252	2.66906944258011	9.22042320508077e-20	OVATup
chr1:207987240-207987569	3.11175514618003	9.75992007925762e-20	OVATup
chr8:66522499-66522906	2.07514759038295	9.75992007925762e-20	OVATup
chr17:41547782-41548327	2.29333514321548	9.94114433746916e-20	OVATup
chr14:68364899-68365122	2.92546405811886	1.01722825790723e-19	OVATup
chr4:11839999-11840470	2.60918996925165	1.01722825790723e-19	OVATup
chr18:46608713-46609449	2.46967192743577	1.03000145330898e-19	OVATup
chr5:150694569-150695096	3.05438197476968	1.04034840637654e-19	OVATup
chr8:125664246-125664455	3.53575779368524	1.04671123296828e-19	OVATup
chr1:9835839-9836464	2.06010579258496	1.10058454411671e-19	OVATup
chr15:57916690-57917181	2.95013608163534	1.2223144034384e-19	OVATup
chr13:112722792-112723253	2.91144438666833	1.25931178083838e-19	OVATup
chr6:16229814-16230111	2.63497804460569	1.30381658665026e-19	OVATup
chr1:187762173-187762495	3.24259993808294	1.3068221136094e-19	OVATup
chr5:10538508-10539224	2.13841542724111	1.30710403672467e-19	OVATup
chr16:77822877-77823430	2.15018781318438	1.33243916385637e-19	OVATup
chr18:22194153-22194541	2.97216200150706	1.3338014108535e-19	OVATup
chr11:120096938-120097252	2.82449066197775	1.41227071580799e-19	OVATup
chr13:22428156-22428747	2.73452707794945	1.47314377341798e-19	OVATup
chr16:769280-769444	2.64621556691478	1.47704428525218e-19	OVATup
chr7:159271805-159272126	3.8600135314068	1.51436969969412e-19	OVATup
chr4:147117302-147117816	2.38905801975796	1.51699671248109e-19	OVATup
chr1:9250068-9250747	1.7421061451159	1.5277452662298e-19	OVATup
chr12:121775180-121775450	2.30875295310545	1.53212885735381e-19	OVATup
chr12:42961400-42961739	3.13410234832958	1.56093185332222e-19	OVATup
chr7:148153565-148154225	1.83126946201957	1.58802723106848e-19	OVATup
chrX:8663372-8663746	3.05088245914123	1.68121377865131e-19	OVATup
chr1:93692567-93692941	2.59748812373263	1.68425063487829e-19	OVATup
chr1:47191547-47191858	2.30461472516128	1.70714678644544e-19	OVATup
chr1:212219714-212220034	3.1158975926269	1.73377304817502e-19	OVATup
chr19:51018830-51019220	2.68345271210282	1.74194635544815e-19	OVATup
chr18:45828911-45829545	1.77684252551294	1.79225599144098e-19	OVATup
chr1:28400755-28401149	2.69100573862271	1.79225599144098e-19	OVATup
chr2:71749712-71750133	2.4577499789388	1.82202638710863e-19	OVATup
chr12:132286324-132286699	2.66747181114491	1.86055743343372e-19	OVATup
chr20:50724825-50725288	2.47473837176763	1.99767834883409e-19	OVATup
chr8:96021559-96021822	3.02675448853615	2.18276188331364e-19	OVATup
chr7:4159776-4160040	2.73877891411559	2.19617846277368e-19	OVATup
chr19:29404974-29405402	1.95374886686972	2.2224348221612e-19	OVATup
chr2:190404480-190404862	2.52774336372107	2.24384937748919e-19	OVATup
chr1:43578198-43578545	2.3993168466027	2.32776464868151e-19	OVATup
chr20:38184143-38184519	3.43351281778983	2.34986613433285e-19	OVATup
chr20:22744677-22745420	2.4968701915426	2.3778410088117e-19	OVATup
chr6:96856912-96857321	2.94685891392177	2.39609488637951e-19	OVATup
chr12:57036393-57036717	2.59623578967339	2.42244016961274e-19	OVATup
chr1:206909183-206909775	1.96344219538124	2.45080380374084e-19	OVATup
chr3:99708260-99708856	2.60923910702268	2.46697748421015e-19	OVATup
chr15:91974357-91974678	2.92932682321181	2.57965103113799e-19	OVATup
chr6:6614414-6614672	2.96024147355114	2.59521354678159e-19	OVATup
chr10:18140169-18140966	1.81113802628055	2.60796213481964e-19	OVATup
chr10:78407052-78407527	2.63479593153316	2.61388549786802e-19	OVATup
chr5:151230131-151230547	2.2274341985087	2.70455990342001e-19	OVATup
chr11:119187666-119187894	2.61306556253297	2.71223591674765e-19	OVATup
chr8:69232048-69232423	3.03361901496105	2.77627854540526e-19	OVATup
chr9:38024445-38024730	2.34450172543711	2.82996454858383e-19	OVATup
chr1:181469729-181470153	2.86509198334125	2.85229835074619e-19	OVATup
chr11:67366988-67367518	1.93791851862638	3.0142461701945e-19	OVATup
chr5:31361157-31361464	2.73099493217956	3.01642566902059e-19	OVATup
chr13:113972879-113973195	2.37545869410596	3.0438900946409e-19	OVATup
chr1:163774506-163774745	3.35664064741419	3.17168921089397e-19	OVATup
chr17:50062461-50062828	1.93507974188736	3.33231837168689e-19	OVATup
chr8:123182389-123182795	2.38852732894021	3.48215949561574e-19	OVATup
chr8:10108643-10109137	3.2743267734341	3.49228560143544e-19	OVATup
chr2:1586959-1587299	2.3135533990134	3.50487987328434e-19	OVATup
chr1:150981246-150981814	2.61583156295832	3.51609678266588e-19	OVATup
chr8:37756136-37756464	2.7199098110194	3.62987862534187e-19	OVATup
chr12:100170444-100170888	2.58607236282327	3.90909880623039e-19	OVATup
chr6:7101176-7101573	2.68035071160358	3.92101372459903e-19	OVATup
chr11:75656382-75656706	3.23289128000864	3.93476603589211e-19	OVATup
chr11:12219766-12220181	2.74023704360811	3.95113696131543e-19	OVATup
chr8:141026733-141027093	2.79314770764787	3.98624694443981e-19	OVATup
chr6:110357976-110358617	2.00685872551703	3.99694308566202e-19	OVATup
chr3:55559600-55560121	2.14901378240466	4.3246909121216e-19	OVATup
chr7:988615-989081	1.94913961683712	4.33126332361756e-19	OVATup
chr8:109368625-109369133	3.38906486695651	4.57370141857098e-19	OVATup
chr4:183876108-183876865	1.98928187468272	4.65753748591234e-19	OVATup
chr12:124500616-124500947	2.46149224812969	4.77306891567928e-19	OVATup
chr9:123368609-123368835	2.50844281253215	4.86890886182282e-19	OVATup
chr20:62475995-62476174	2.82108955509961	4.98070824785976e-19	OVATup
chr14:99534979-99535345	2.83279374422303	5.05287050262737e-19	OVATup
chr22:17633233-17633649	3.37777417001589	5.05287050262737e-19	OVATup
chr13:45895761-45896307	2.89965109697366	5.0809950961941e-19	OVATup
chr3:125125754-125126170	2.53203318041685	5.18663218060814e-19	OVATup
chr10:78820072-78820306	2.83572285658274	5.22630494838401e-19	OVATup
chr11:58058799-58059244	2.24432418521353	5.39553045668843e-19	OVATup
chr18:78785804-78786189	2.99830137990589	5.65772451638234e-19	OVATup
chr5:94442205-94442563	2.85728758946023	6.00678369405833e-19	OVATup
chr3:170909466-170909872	2.73411474397029	6.08439797604115e-19	OVATup
chr11:61775559-61775954	2.17524038549363	6.11306740270979e-19	OVATup
chr2:112811335-112811710	3.12736219899865	6.25673876636962e-19	OVATup
chr11:63763968-63764389	1.81363605324865	6.39668210246812e-19	OVATup
chr4:143618086-143618412	2.66107990580888	6.62846807846052e-19	OVATup
chr4:88737531-88737939	2.4057539314198	6.83661545918277e-19	OVATup
chr7:47408183-47408466	2.06201119731597	6.93292455382721e-19	OVATup
chr13:26324899-26325215	3.66652483315225	6.94212316915935e-19	OVATup
chr7:116780680-116781218	2.31959857307673	6.98660601226141e-19	OVATup
chr9:73272-74064	2.12585660065565	7.14548211088038e-19	OVATup
chr2:27148804-27149193	2.074793826967	7.32008017999309e-19	OVATup
chr6:72182870-72183237	2.21007067221112	7.42796386934164e-19	OVATup
chr5:174338359-174338621	2.83239359421571	7.69769488325683e-19	OVATup
chr18:48306900-48307137	2.96265694682094	7.74378475304287e-19	OVATup
chr13:113860565-113860882	2.82793932880821	7.91278445850446e-19	OVATup
chr6:2504132-2504529	2.96609433261399	7.91278445850446e-19	OVATup
chr18:48828761-48829120	2.27151949992643	7.98755814000577e-19	OVATup
chr1:220991901-220992660	2.61807141038109	7.98755814000577e-19	OVATup
chr7:2195560-2196030	2.79823668141219	8.15172742432143e-19	OVATup
chr16:70748237-70748591	2.38537953417732	8.36664297891214e-19	OVATup
chr2:65834737-65835075	3.43974608673635	8.674779175897e-19	OVATup
chr4:4645708-4646209	2.68400564961086	8.67924423065214e-19	OVATup
chr2:101047432-101047846	2.71230773435242	8.84046265827527e-19	OVATup
chr1:93693018-93693294	2.37640681723158	8.86473853478597e-19	OVATup
chr4:103011702-103012037	2.4608926120793	8.87340915971703e-19	OVATup
chr9:79120660-79121372	2.48315511310741	8.98023633022605e-19	OVATup
chr12:130949944-130950193	2.77328659975805	9.13024059830069e-19	OVATup
chr20:35264782-35265010	2.86464207771961	9.46891462278169e-19	OVATup
chr7:159011427-159011659	2.48716708447847	9.71119490231628e-19	OVATup
chr11:2904276-2904527	3.65160976211046	1.02740552262962e-18	OVATup
chr6:113129985-113130361	2.65954988786293	1.03644285846835e-18	OVATup
chr5:172953793-172954124	3.07844909094049	1.08308679160849e-18	OVATup
chr14:96239782-96240161	2.53746425846139	1.12079245907434e-18	OVATup
chr7:99783984-99784418	2.64671879342012	1.12079245907434e-18	OVATup
chr3:8266694-8267041	2.76089415616509	1.15670347185131e-18	OVATup
chr16:72072906-72073244	2.21535326466482	1.19125173415975e-18	OVATup
chr3:134698223-134698654	2.69748007585688	1.231498163423e-18	OVATup
chr2:237595060-237595526	2.03897805392939	1.25975485379589e-18	OVATup
chr13:75548066-75548362	2.73185165392972	1.32128281571559e-18	OVATup
chr12:114238840-114239213	2.41616309648122	1.33803661034395e-18	OVATup
chr14:44620116-44620692	2.25508964325157	1.34338350265519e-18	OVATup
chr20:51008819-51009085	2.92168252743783	1.34338350265519e-18	OVATup
chr1:27594389-27594770	2.24007632291889	1.34974213825986e-18	OVATup
chr15:83284495-83284922	2.92962187052372	1.356970284249e-18	OVATup
chr19:56980926-56981271	3.20653902184997	1.356970284249e-18	OVATup
chr2:182463836-182464162	2.93370580118152	1.356970284249e-18	OVATup
chr12:104055955-104056547	2.3161848718902	1.39917799471473e-18	OVATup
chr1:170337481-170337866	3.31272006678539	1.52546300425233e-18	OVATup
chr2:167783347-167783819	2.59416388787483	1.52546300425233e-18	OVATup
chr7:155753714-155754199	2.57287781681821	1.55392284074769e-18	OVATup
chr10:133225201-133225378	3.03868854674697	1.55974743719122e-18	OVATup
chr1:8232177-8232616	2.8727454129894	1.5756463093788e-18	OVATup
chr7:64581959-64582222	3.07360091666276	1.59891856755132e-18	OVATup
chr1:179794676-179795145	2.6123019219435	1.62118499800673e-18	OVATup
chr6:86407140-86407472	2.86733355105862	1.62926913162267e-18	OVATup
chr1:172451096-172451402	3.74457238195491	1.62978771041193e-18	OVATup
chr7:159015429-159015940	2.41862021790617	1.62978771041193e-18	OVATup
chr11:120138069-120138502	2.54030850749014	1.65501636160961e-18	OVATup
chr10:119284731-119285189	2.27709566274113	1.67025147953117e-18	OVATup
chr17:81044060-81044279	2.64075006969264	1.67283581244179e-18	OVATup
chr11:19442234-19442605	2.50316024133732	1.70813301578035e-18	OVATup
chr2:43110517-43110900	2.42292111692806	1.72607524137315e-18	OVATup
chr13:45889802-45890282	2.90041461521981	1.74296953572327e-18	OVATup
chr14:89186061-89186646	2.22525929854235	1.74296953572327e-18	OVATup
chr17:50533714-50534101	2.06680692654227	1.74522426490027e-18	OVATup
chr2:153354435-153354738	3.32283088809198	1.79271033424553e-18	OVATup
chr8:100889154-100889404	2.95102285722802	1.79271033424553e-18	OVATup
chr7:101264405-101264795	2.25450141235658	1.79940224007025e-18	OVATup
chr7:43636161-43636406	3.17725035547166	1.79940224007025e-18	OVATup
chr2:61971210-61971558	2.56139176914208	1.8178551197241e-18	OVATup
chr17:49898352-49898878	2.23260551609757	1.81811300488763e-18	OVATup
chr9:127608304-127608635	2.36186306276792	1.81811300488763e-18	OVATup
chr15:71215066-71215858	2.23932985699463	1.91333114461492e-18	OVATup
chr17:4599555-4600203	2.03780954681476	1.99732915462773e-18	OVATup
chr1:182120392-182121287	1.87189633497212	2.04780586890232e-18	OVATup
chr8:94605410-94605750	2.79223365853382	2.10759164845891e-18	OVATup
chr8:37128369-37128841	3.06298339831689	2.16455455812254e-18	OVATup
chr6:43076068-43076390	2.43481105651572	2.17841574691262e-18	OVATup
chr5:77101351-77101686	2.38321850251698	2.21305083684962e-18	OVATup
chr5:89662413-89662809	3.4279355194812	2.21999541477747e-18	OVATup
chr10:102121376-102121664	2.15297232154977	2.23002417094118e-18	OVATup
chr7:93910155-93910894	2.47041114640507	2.30733002643702e-18	OVATup
chr3:108718336-108718908	3.06305423309126	2.30906752735192e-18	OVATup
chr7:101266253-101266528	3.19359460170587	2.31376131632659e-18	OVATup
chr10:62958982-62959435	2.43514178806045	2.37530615772716e-18	OVATup
chr2:38499817-38500651	2.17798135290703	2.42972012522976e-18	OVATup
chr2:219997392-219997880	2.56150011606174	2.49098828883501e-18	OVATup
chr2:85430819-85431074	3.09033287840031	2.53486399703312e-18	OVATup
chr7:29563650-29563877	2.67661408389477	2.57721050078136e-18	OVATup
chr11:61769277-61769407	2.77250747932043	2.59605437764453e-18	OVATup
chr22:34281787-34282204	2.60340724766824	2.70153339735885e-18	OVATup
chr1:43582297-43582573	2.45804709536466	2.7242996349388e-18	OVATup
chr8:37547005-37547521	2.20602147647636	2.7242996349388e-18	OVATup
chr2:19777035-19777355	2.73542334369503	2.79994615266689e-18	OVATup
chr21:43991493-43992060	2.42139759968934	2.8042423998125e-18	OVATup
chr14:99677454-99677817	2.79098955322891	2.91915645445766e-18	OVATup
chr3:17481176-17481540	2.32908362077129	2.92500006135023e-18	OVATup
chr2:231674111-231674331	2.68205033166663	2.95185127388203e-18	OVATup
chr5:64977858-64978230	2.53725802320988	2.95711515358957e-18	OVATup
chr4:2021658-2022166	2.20621009352269	2.97857097432085e-18	OVATup
chr11:15645025-15645465	2.71343089840621	3.00783124447092e-18	OVATup
chr18:22709629-22710071	2.46466917329842	3.07126718838935e-18	OVATup
chr17:66455463-66455898	2.87409226081801	3.09020232985076e-18	OVATup
chr18:49017181-49017431	2.52482660904458	3.1451747404921e-18	OVATup
chr11:125407048-125407322	3.13802171832363	3.1626666899024e-18	OVATup
chr16:29130219-29130623	2.34783422013163	3.21729186767247e-18	OVATup
chr1:117180514-117180987	2.62270546682995	3.2826704993143e-18	OVATup
chr2:222494114-222494557	2.25741776158975	3.2826704993143e-18	OVATup
chr1:48250671-48251096	2.82999999255754	3.35557772328696e-18	OVATup
chr4:98517640-98517903	3.31633014606082	3.4661912852356e-18	OVATup
chr3:24129626-24129879	2.99168450920167	3.48469885968448e-18	OVATup
chr9:4137270-4137626	2.89227457937518	3.60527565662635e-18	OVATup
chr2:218853868-218854089	2.65251495733661	3.63550381318533e-18	OVATup
chr3:130243864-130244383	2.93138000296252	3.65551785369579e-18	OVATup
chr1:17538730-17539067	3.12536723838936	3.6986375337886e-18	OVATup
chr1:159944288-159944546	2.79179404674794	3.87920560954923e-18	OVATup
chr10:47989075-47989432	3.05251741591406	3.95121778923368e-18	OVATup
chr13:30818268-30818853	3.57976753361558	4.07022172461568e-18	OVATup
chr4:6396663-6397140	2.6341144993753	4.08354213375536e-18	OVATup
chr7:30841167-30841431	2.91674027623024	4.11086860094094e-18	OVATup
chr11:91350959-91351224	3.17889294135336	4.13909853693182e-18	OVATup
chr11:117685140-117685533	2.24169944601582	4.14349973516248e-18	OVATup
chr7:39753894-39754585	2.15601769528062	4.17203892166114e-18	OVATup
chr19:16262696-16262953	2.49794521002221	4.20546455831237e-18	OVATup
chr17:41539114-41539407	2.58551381767685	4.29805809351604e-18	OVATup
chr19:29401678-29401945	2.41057565808658	4.34010546422653e-18	OVATup
chr5:168270014-168270369	2.17200735663189	4.35891766767186e-18	OVATup
chr9:96080326-96080668	2.47989836458151	4.3878249218522e-18	OVATup
chr22:21027445-21027761	2.31599355231293	4.73507191708655e-18	OVATup
chr6:166058018-166058407	2.51564361832002	4.86370615226353e-18	OVATup
chr7:46034136-46034731	2.46455715872529	4.93855233965611e-18	OVATup
chr1:206416522-206416950	2.78024017317994	5.03309031753357e-18	OVATup
chr11:44221543-44221834	3.3490644389889	5.08983161145831e-18	OVATup
chr11:72606472-72606800	2.69595851328412	5.08983161145831e-18	OVATup
chr15:40949772-40950236	2.78559134437797	5.08983161145831e-18	OVATup
chr16:17798605-17799056	3.35217003063107	5.15217024381572e-18	OVATup
chr2:45737209-45737473	2.54709285690473	5.18594994075849e-18	OVATup
chr4:182929323-182929626	3.0768290856787	5.57706914677405e-18	OVATup
chr14:68762888-68763384	1.75110079010384	5.66501487481808e-18	OVATup
chr20:6053959-6054251	3.70622782431214	5.73107005155897e-18	OVATup
chr1:204296359-204296946	2.11532143592601	6.03566904386687e-18	OVATup
chr4:8101184-8101585	2.08981214801689	6.04742790084547e-18	OVATup
chr7:131606237-131606633	2.37513608296845	6.06092868646005e-18	OVATup
chr6:19337183-19337482	3.34807815106235	6.21294014570871e-18	OVATup
chr4:43853867-43854259	3.59787586487149	6.2185651063605e-18	OVATup
chr12:129531055-129531322	2.86492171101952	6.37446020381849e-18	OVATup
chr6:168333592-168333854	2.63098475317387	6.39911572207166e-18	OVATup
chr16:1089726-1090072	2.57841382611904	6.47721139887194e-18	OVATup
chr10:110701423-110701784	2.50977425389638	6.62422714007191e-18	OVATup
chr6:46925674-46926232	2.76441793638185	6.64933014224445e-18	OVATup
chr3:54376451-54376815	2.75227024996382	6.72660755495948e-18	OVATup
chr16:79354835-79355270	2.90926664469088	6.73698922540777e-18	OVATup
chr17:75700489-75700853	2.33453131364307	7.18435698895725e-18	OVATup
chr3:33148240-33148590	2.43174195138703	7.21644948427007e-18	OVATup
chr14:24171562-24172184	1.89542162575861	7.27929546224297e-18	OVATup
chr5:180467100-180467458	2.2213545917592	7.35215211763939e-18	OVATup
chr5:62585678-62586135	2.66999711836885	7.52352347315227e-18	OVATup
chr10:97718682-97719122	2.44046455599347	7.54303226645175e-18	OVATup
chr1:150982090-150982382	2.22636907211146	7.69469161338928e-18	OVATup
chr6:122098384-122098721	3.37377431776126	7.79302841240755e-18	OVATup
chr1:183720132-183720450	2.64407015955201	7.80366439093204e-18	OVATup
chr1:236507232-236507646	2.7007793464178	8.09349038379198e-18	OVATup
chr11:118522468-118523064	2.15383855892664	8.25933254070196e-18	OVATup
chr1:100622090-100622463	2.64305075420062	8.33717328023772e-18	OVATup
chr2:69204973-69205450	2.20057444295872	8.33717328023772e-18	OVATup
chr1:176996434-176996869	2.81631882252279	8.374776942899e-18	OVATup
chr7:105759227-105759531	2.87389725227414	8.50623495237293e-18	OVATup
chr7:45885461-45885792	2.35953213975649	8.64002153505783e-18	OVATup
chr7:93895088-93895579	2.2460399164874	8.74392999392645e-18	OVATup
chr7:93890413-93891042	1.83373751502725	9.07357392704848e-18	OVATup
chr5:33332756-33333154	2.84433827769608	9.12864053245878e-18	OVATup
chr8:74003355-74003807	2.54625039123022	9.65431939868617e-18	OVATup
chr1:43550006-43550394	2.41737360675227	9.72683152717045e-18	OVATup
chr2:37460179-37460943	2.27648538130908	9.72683152717045e-18	OVATup
chr2:106886798-106887387	1.84109551200317	1.00665790535203e-17	OVATup
chr7:79724277-79724540	3.01391604076085	1.00833506761661e-17	OVATup
chr4:173951376-173951764	3.30738600274115	1.00910382740303e-17	OVATup
chr2:46847213-46847709	2.12657412826574	1.0403755267887e-17	OVATup
chr5:160188093-160188611	2.1677150377313	1.0403755267887e-17	OVATup
chr11:92332864-92333289	3.04103107550752	1.0663277759872e-17	OVATup
chr2:235088477-235089020	2.68367880199893	1.0762638289373e-17	OVATup
chr8:27702530-27703262	1.81642769463345	1.09853386084715e-17	OVATup
chr8:126375401-126375706	2.74363382909928	1.10818064602788e-17	OVATup
chr20:48217239-48217577	2.70638707665145	1.12208542896775e-17	OVATup
chr1:228727669-228728136	2.22803619261887	1.12429720521678e-17	OVATup
chr8:104450464-104450787	2.58974890893208	1.12790397767956e-17	OVATup
chr9:8349339-8349785	3.27851389303101	1.15263523610269e-17	OVATup
chr17:74763925-74764217	2.22538321179466	1.16836596651967e-17	OVATup
chr1:206866012-206866462	2.74709384387667	1.19050776044883e-17	OVATup
chr4:98630831-98631288	2.96395275449296	1.28676789422264e-17	OVATup
chr13:59411145-59411553	2.57187896584106	1.29257655498596e-17	OVATup
chr11:17813395-17813721	3.07002257815941	1.30354730260808e-17	OVATup
chr7:51316787-51317232	1.95238149284977	1.31609232513327e-17	OVATup
chr16:71409103-71409344	2.89952844753732	1.34489437558449e-17	OVATup
chr2:219452948-219453288	2.63026507989331	1.34489437558449e-17	OVATup
chr19:19120259-19120796	1.79589308933866	1.34688382834776e-17	OVATup
chr19:10031339-10031671	2.77100592688568	1.36052388973472e-17	OVATup
chr17:10210130-10210561	2.31563363224059	1.37416847667484e-17	OVATup
chr2:15747679-15748091	2.09833441455791	1.42219122692453e-17	OVATup
chr1:157274787-157275151	2.9393483754276	1.42285393639662e-17	OVATup
chr15:100429199-100429784	2.31293879287888	1.47400194454127e-17	OVATup
chr1:228178798-228179210	2.43795870718033	1.48965590304725e-17	OVATup
chr2:232988486-232988735	2.48392839548657	1.51896620382414e-17	OVATup
chr19:40623699-40624231	2.05728813986712	1.55108301286129e-17	OVATup
chr15:41564442-41564719	2.29371158780495	1.60851403706905e-17	OVATup
chr10:46556559-46556745	1.9195741442723	1.61322574940432e-17	OVATup
chr3:136984780-136985199	2.42943136106949	1.63039158410284e-17	OVATup
chr1:219811994-219812455	2.94252673771066	1.70031582416443e-17	OVATup
chr2:208135972-208136419	2.9203334490993	1.70031582416443e-17	OVATup
chr6:91548254-91548881	2.98627959415958	1.70031582416443e-17	OVATup
chr22:37544664-37544844	2.92593911428654	1.76071949842325e-17	OVATup
chr3:130242855-130243157	3.06783744644163	1.76401867991359e-17	OVATup
chr9:123356066-123356247	2.67709524650536	1.85245333027165e-17	OVATup
chr3:87035451-87035660	3.39133996676969	1.89486040005708e-17	OVATup
chr6:36590322-36590539	2.48091154532354	1.91437885035129e-17	OVATup
chr2:113818447-113818886	2.64873249177112	1.91569850455861e-17	OVATup
chr22:37690858-37691223	2.33209892606648	1.99677768359886e-17	OVATup
chr20:4153968-4154176	2.73641385920679	2.00860549497726e-17	OVATup
chr6:36065487-36065860	2.80441248538547	2.01611300117302e-17	OVATup
chr17:72952034-72952371	3.06525491535512	2.13280211935132e-17	OVATup
chr15:68652149-68652472	2.61583479590976	2.13637698419223e-17	OVATup
chr6:25417157-25417656	1.96673646131608	2.18339112240292e-17	OVATup
chr11:109071718-109072139	2.86214227225968	2.21828344120492e-17	OVATup
chr2:40049343-40049766	2.81772858544047	2.25735059917425e-17	OVATup
chr8:23659071-23659406	2.84469447324569	2.26208429083774e-17	OVATup
chr9:121771585-121771824	2.30606434333757	2.32308467931671e-17	OVATup
chr11:30244314-30244649	3.07743672244588	2.32610296116056e-17	OVATup
chr3:43248908-43249292	2.56328683429895	2.32728055130136e-17	OVATup
chr6:45951640-45951944	3.00271342671903	2.3763048888007e-17	OVATup
chr1:109770663-109771104	1.8719566867888	2.39310781352874e-17	OVATup
chr4:128768411-128768854	2.56074360411924	2.43839083962506e-17	OVATup
chr7:29100190-29100803	2.31130530305729	2.44254011086919e-17	OVATup
chr5:16580458-16580832	2.98610629202289	2.52766295784043e-17	OVATup
chr10:79178709-79179055	1.940763614885	2.5551967577082e-17	OVATup
chr6:43716012-43716411	2.21462020492402	2.55867226644334e-17	OVATup
chr19:39204819-39205268	2.98528467923319	2.57961728874221e-17	OVATup
chr1:8197802-8198145	2.25639102302486	2.57961728874221e-17	OVATup
chr10:21092641-21092965	2.91005148201311	2.60289196773337e-17	OVATup
chr11:15912790-15913510	1.79040701899419	2.65583766481142e-17	OVATup
chr13:25018015-25018886	1.49629540987278	2.69035380589437e-17	OVATup
chr7:17530316-17530581	2.8135880931062	2.78270276666993e-17	OVATup
chr7:79506479-79506809	2.77823597869594	2.78997362447294e-17	OVATup
chr20:1631622-1632437	2.05828341717769	2.81434046570215e-17	OVATup
chr2:217698562-217699029	2.39282196590623	2.85604376456682e-17	OVATup
chr2:20930947-20931380	2.3813661710516	2.94602954326508e-17	OVATup
chr3:56829320-56829891	2.44924542974723	3.00708172554936e-17	OVATup
chr4:55074409-55074695	3.59466086066914	3.02159026598966e-17	OVATup
chr6:43075504-43075736	2.69542004856421	3.02159026598966e-17	OVATup
chr5:106212068-106212441	2.70141409281799	3.08550333941632e-17	OVATup
chr17:45243879-45244109	2.50857400118496	3.09939300287192e-17	OVATup
chr2:105409736-105410098	2.54730183596487	3.16100653016049e-17	OVATup
chr8:133835584-133835852	3.00593373858582	3.21216038694211e-17	OVATup
chr2:237865060-237865471	2.35108614350272	3.25814053171231e-17	OVATup
chr21:29351588-29352005	2.7474723081944	3.26228817839649e-17	OVATup
chr7:98119260-98119535	3.27843657515881	3.33329041965064e-17	OVATup
chr17:68595790-68596053	2.81322494903586	3.52577012565844e-17	OVATup
chr20:15033846-15034158	3.11861242251664	3.74577777203505e-17	OVATup
chr2:131672588-131673104	1.50356169204781	3.98000039797183e-17	OVATup
chr2:176710864-176711147	2.70420227415979	4.03574927803401e-17	OVATup
chr17:4631554-4632111	2.09649573574311	4.10656855863985e-17	OVATup
chr17:39979080-39979414	2.63246180245588	4.13865047710901e-17	OVATup
chr18:46573275-46573671	2.61729676386654	4.15902349328189e-17	OVATup
chr11:117723745-117724033	2.61469071604273	4.22830529054357e-17	OVATup
chr13:51901714-51901978	2.6506391756379	4.34894694638753e-17	OVATup
chr19:45670790-45671440	1.74938836146253	4.35652344056582e-17	OVATup
chr9:84343283-84343527	2.7562527039122	4.38993305037557e-17	OVATup
chr22:19892302-19892702	2.62420137079329	4.7013970655542e-17	OVATup
chrX:106144935-106145365	2.42288230747757	4.83737885365195e-17	OVATup
chr9:86079413-86079664	2.63045648967714	4.83752617767208e-17	OVATup
chr12:47165964-47166286	2.79224519590561	4.86174569508708e-17	OVATup
chr7:42677614-42678213	2.35915480060219	4.86522632502365e-17	OVATup
chr6:148335613-148336115	2.75626023559024	4.89452137830695e-17	OVATup
chr2:67065185-67065614	3.02968829287531	5.02504560636445e-17	OVATup
chr2:101534194-101534581	2.03499807741553	5.05965593892631e-17	OVATup
chr2:62293521-62294100	1.78108021502011	5.25979338648934e-17	OVATup
chr16:29186895-29187209	2.63349200363657	5.30100485356362e-17	OVATup
chr11:44270079-44270367	2.41023851114703	5.44980748558315e-17	OVATup
chr5:80109866-80110311	2.25928617582162	5.44980748558315e-17	OVATup
chr7:131619639-131620380	1.85172040936111	5.44980748558315e-17	OVATup
chr5:8829259-8829727	2.45996556976153	5.45304855285098e-17	OVATup
chr15:71149980-71150442	2.5444558806197	5.54741332224799e-17	OVATup
chr12:2998978-2999242	2.15023530311038	5.75603525837393e-17	OVATup
chr4:8964468-8964786	1.75378985419207	5.97679771468874e-17	OVATup
chr20:62815480-62815657	2.18251419501938	5.98896495223864e-17	OVATup
chr21:38438477-38439009	2.32104286580805	5.99060662897145e-17	OVATup
chr3:58165479-58165833	3.04019524886834	6.0169387953591e-17	OVATup
chr19:3899528-3899867	2.78613141460754	6.4149276259111e-17	OVATup
chr13:80040569-80040910	2.80424001721603	6.70676154433301e-17	OVATup
chr8:38401608-38401908	2.73721021883844	6.91437655012527e-17	OVATup
chr18:48050163-48050540	2.18861320797568	7.1006071636633e-17	OVATup
chr18:39946622-39947053	2.39911612383998	7.55608568274449e-17	OVATup
chr12:127822831-127823331	2.73619219472629	7.57034749580864e-17	OVATup
chr15:83970303-83970808	2.64138878297342	7.57034749580864e-17	OVATup
chr4:185941551-185941783	3.10964215274495	7.57034749580864e-17	OVATup
chr2:176769537-176770227	2.41690847491204	7.61144769363827e-17	OVATup
chr17:42782133-42782389	2.45202588172758	7.67015561722355e-17	OVATup
chr22:23099135-23099386	2.61504481278174	7.69592021424914e-17	OVATup
chr15:58473797-58474066	2.61130610889347	7.88241540810118e-17	OVATup
chrX:70454810-70455150	1.94795225277862	7.90816493306205e-17	OVATup
chr22:37496748-37496982	2.56583700826492	8.12908524249707e-17	OVATup
chr8:69441704-69442120	2.9503371888421	8.26925171935336e-17	OVATup
chr2:106614540-106614867	2.78909957055677	8.70848151142238e-17	OVATup
chr3:195878803-195879019	2.48816278617087	8.94382048743862e-17	OVATup
chr17:51723004-51723308	2.95113937449792	9.35099011513123e-17	OVATup
chr14:77120715-77121024	2.89116715410465	9.58057382686813e-17	OVATup
chr21:36571345-36571788	2.61030501949172	9.66476417063796e-17	OVATup
chr2:113826437-113826848	3.33751009898752	9.85375723171524e-17	OVATup
chr9:86699389-86699758	3.01046243012643	1.00318262549445e-16	OVATup
chr7:101881246-101881474	3.03281926077181	1.00869534831719e-16	OVATup
chr4:108168774-108169282	2.14981224743362	1.01862632109591e-16	OVATup
chr2:17540320-17540780	2.12847697090849	1.02481339948539e-16	OVATup
chr4:106051578-106051949	2.99957763558103	1.04252901894687e-16	OVATup
chr3:140386449-140387057	1.89428462150427	1.05047481473662e-16	OVATup
chr9:82513237-82513810	2.45458845855903	1.05873910415169e-16	OVATup
chr11:129295828-129296177	2.54374765722463	1.06055676872276e-16	OVATup
chr4:67593671-67594245	1.84385782860245	1.06410381152004e-16	OVATup
chr16:49715988-49716584	1.72929901473642	1.10299334325703e-16	OVATup
chr3:113265418-113265564	3.73014522738544	1.10762570601442e-16	OVATup
chr6:9516281-9516554	2.54275686737846	1.10762570601442e-16	OVATup
chr8:32857882-32858201	3.15483490534722	1.10762570601442e-16	OVATup
chr3:3799192-3799475	1.95617212790211	1.12437664749777e-16	OVATup
chr4:185940555-185940832	2.87043760568229	1.12877488927876e-16	OVATup
chr14:103232454-103232789	2.26290311849321	1.14642918573244e-16	OVATup
chr4:10107168-10107673	1.91650892559912	1.15193857572029e-16	OVATup
chr17:17738085-17738552	1.96832934086632	1.15316890043708e-16	OVATup
chr11:32344666-32345245	2.40177008782553	1.15691688772715e-16	OVATup
chr2:96897535-96897758	2.89422996178429	1.15691688772715e-16	OVATup
chr15:100043147-100043599	2.45501691357547	1.16058387593105e-16	OVATup
chr5:172586318-172586766	2.2960332559097	1.16353418200014e-16	OVATup
chr8:142769700-142769953	2.48422311212949	1.16802721673649e-16	OVATup
chr19:9075437-9075964	2.43952225972265	1.18755488820672e-16	OVATup
chr1:115337637-115338001	2.10538930323813	1.19051964795402e-16	OVATup
chr3:73107866-73108086	2.72041429827767	1.20547778615818e-16	OVATup
chr1:160904840-160905089	2.75808991825354	1.20671296342991e-16	OVATup
chr4:185731286-185731777	2.03660444566885	1.20671296342991e-16	OVATup
chr16:1859709-1860058	2.40382946709773	1.20736863324282e-16	OVATup
chr10:91987546-91988136	2.34702401588908	1.21598156899165e-16	OVATup
chr2:98912596-98912889	2.73350648769872	1.21598860935995e-16	OVATup
chr14:68047935-68048196	3.25098833779182	1.24960700452357e-16	OVATup
chr3:56076752-56077134	2.64851991399408	1.28098783173444e-16	OVATup
chr9:99389171-99389544	2.25197122954572	1.30575777357207e-16	OVATup
chr6:136158442-136158813	2.192458966768	1.33762162637211e-16	OVATup
chr7:20594833-20595708	2.3533203894376	1.35799824519861e-16	OVATup
chr1:172905517-172905873	2.66677939825674	1.36436175707105e-16	OVATup
chr1:87560805-87561228	2.86336443627723	1.37542721130926e-16	OVATup
chr4:65046681-65047089	2.72062020035107	1.37717767145933e-16	OVATup
chr11:64835240-64835539	2.30178978856287	1.39353950261704e-16	OVATup
chr19:50974955-50975669	1.90703331905054	1.40223491994326e-16	OVATup
chr9:88534176-88535182	1.54953913119627	1.42220971395455e-16	OVATup
chr3:43210175-43210598	2.48220843893922	1.47439535500839e-16	OVATup
chr10:88131337-88132198	1.96473490019073	1.47485132105793e-16	OVATup
chr8:95485322-95485547	2.94748996094443	1.49171867457649e-16	OVATup
chr5:36537676-36538021	2.28731574838676	1.53380412694407e-16	OVATup
chr13:77522080-77522319	2.71944319440226	1.68509611989603e-16	OVATup
chr3:149466093-149466479	2.44714302313562	1.68509611989603e-16	OVATup
chr9:116243765-116244082	2.78909697773632	1.73955475903856e-16	OVATup
chr5:56715966-56716405	2.60887563326171	1.75713824378862e-16	OVATup
chr2:159147043-159147676	1.76239766930786	1.77152199374384e-16	OVATup
chr12:15216035-15216319	2.83135126026965	1.78599150828547e-16	OVATup
chr2:217554912-217555287	2.50375090078128	1.79802641501263e-16	OVATup
chr13:36673783-36674188	2.32518207282954	1.8206567486223e-16	OVATup
chr3:125067354-125067546	3.83484884954325	1.82926524113884e-16	OVATup
chr20:63832296-63832527	2.23484212775351	1.85615465925359e-16	OVATup
chr8:76893205-76893711	2.35620572418705	1.90228012179713e-16	OVATup
chr9:35673577-35674012	1.92940956066013	1.90228012179713e-16	OVATup
chr5:61586852-61587024	3.42177188033685	1.92047520392752e-16	OVATup
chr11:67366570-67366849	2.33177930638749	1.98130572090385e-16	OVATup
chr14:102013709-102014115	2.54650910209492	1.98259775986962e-16	OVATup
chr10:78460292-78460604	3.25233201561097	2.03358091672134e-16	OVATup
chr15:67843794-67844187	2.25374823616215	2.03715658557141e-16	OVATup
chr5:91407226-91407532	3.15607872195863	2.04445333945292e-16	OVATup
chr3:49900870-49901065	2.26809153346904	2.04491006308774e-16	OVATup
chr8:109333299-109333682	2.12215846208156	2.05901430530925e-16	OVATup
chr3:55322674-55322998	2.23828145947428	2.05969414477807e-16	OVATup
chr14:48771790-48772129	3.44687188485353	2.14387226731233e-16	OVATup
chr1:236472171-236472557	2.48622805159403	2.19202370635181e-16	OVATup
chr22:45544585-45544921	2.20466430951274	2.19202370635181e-16	OVATup
chr19:1859287-1859446	2.14024999641699	2.20241522442548e-16	OVATup
chr1:208071515-208071770	2.9991562147229	2.28935002944237e-16	OVATup
chr12:115158805-115159222	2.34713044393064	2.31588358315748e-16	OVATup
chr2:19364060-19364301	2.63161450140174	2.31816754158492e-16	OVATup
chr9:127090514-127091057	2.23142513918487	2.3323449492067e-16	OVATup
chr8:143170963-143171184	3.03322569968906	2.42357646785813e-16	OVATup
chr12:106251879-106252100	3.13575939393103	2.42711764361076e-16	OVATup
chr19:49338882-49339234	1.98559869030857	2.49132428211947e-16	OVATup
chr7:99734967-99735289	3.04430979497485	2.50294815856527e-16	OVATup
chr12:105748826-105749373	2.0435911644162	2.61194269924448e-16	OVATup
chr10:5466483-5467110	1.81526552164604	2.62309817761965e-16	OVATup
chr7:77251294-77251710	2.64174464572592	2.63985005764845e-16	OVATup
chr13:52053420-52053856	3.09251259829277	2.66977793777064e-16	OVATup
chr9:116368728-116368995	2.26866168236267	2.83125005719118e-16	OVATup
chr16:86150804-86151359	2.14215332943317	2.86883203684742e-16	OVATup
chr10:75038339-75038622	2.63536871565348	2.94865394913161e-16	OVATup
chr3:186974883-186975322	1.99204749877154	2.95871767138562e-16	OVATup
chr6:168574904-168575222	2.2036810139715	2.96327975154028e-16	OVATup
chr6:141050328-141050893	2.67608960624775	3.05296459166454e-16	OVATup
chr7:1692241-1692465	2.27949129910305	3.1018587113547e-16	OVATup
chr3:177946021-177946386	2.411502119586	3.15233369347265e-16	OVATup
chr1:41500496-41500709	2.64073492301611	3.17004441833214e-16	OVATup
chr2:74564262-74564602	2.72246391921484	3.21752428012985e-16	OVATup
chr6:165847523-165847752	3.24540736096577	3.26843704690765e-16	OVATup
chr20:62233010-62233243	2.52180549980332	3.27114418273646e-16	OVATup
chr19:3056048-3056368	2.60901874038751	3.29198306117094e-16	OVATup
chr2:70716391-70716754	2.25295448601292	3.30480798384642e-16	OVATup
chr17:74757977-74758131	2.43761419411106	3.33372487925479e-16	OVATup
chr5:143985832-143986263	2.70117416002182	3.35911204403382e-16	OVATup
chr3:101155854-101156206	2.54070980893968	3.3817073290532e-16	OVATup
chr7:136144165-136144491	2.61479679811275	3.38536618580071e-16	OVATup
chr20:50870801-50871058	2.73798829095982	3.42205483233097e-16	OVATup
chr11:60595273-60595629	2.24089231874585	3.47812695661782e-16	OVATup
chr11:125201522-125201927	2.73740423172805	3.51350298495616e-16	OVATup
chr3:113148397-113148809	2.24450923844234	3.56367624896257e-16	OVATup
chr2:79373354-79373763	3.07236051678539	3.56448170404138e-16	OVATup
chr1:26531092-26531482	2.02425056636066	3.67007449195182e-16	OVATup
chr20:15005303-15005565	3.08041160147854	3.71124370612897e-16	OVATup
chr11:29773635-29774135	2.47776172148116	3.73345794015328e-16	OVATup
chrX:3094240-3094779	2.49160369026312	3.81768597340455e-16	OVATup
chr6:121526358-121526666	2.32843650978572	3.82946185294923e-16	OVATup
chr8:47357188-47357487	2.97776078303935	3.84143252248436e-16	OVATup
chr16:52953217-52953676	2.73029330890367	3.88530878509691e-16	OVATup
chr4:98626422-98626732	2.5480602481242	3.9273631286893e-16	OVATup
chr15:39539940-39540502	2.58762524559696	4.0432918292402e-16	OVATup
chr5:53741-54049	2.20586293929499	4.04698930103334e-16	OVATup
chr12:75937252-75937571	2.63767795423098	4.07740505673638e-16	OVATup
chr4:96102420-96103013	2.26781630468719	4.09077107730912e-16	OVATup
chr3:189188387-189188896	1.84711550464724	4.10040264546698e-16	OVATup
chr11:130536565-130537000	2.23458019621547	4.11744573149088e-16	OVATup
chr8:69208675-69209011	2.70151257025705	4.12316142109222e-16	OVATup
chr17:39741457-39741631	2.45667982364728	4.15829704748188e-16	OVATup
chr3:184338673-184338989	1.77691756067426	4.2022173915774e-16	OVATup
chr2:119426830-119427380	1.79855407710973	4.26944112449217e-16	OVATup
chr19:39145344-39145910	1.92381203750761	4.301178555271e-16	OVATup
chr1:46758229-46758591	2.74100181644851	4.301178555271e-16	OVATup
chr11:30169668-30170023	3.44232761938235	4.38355873022824e-16	OVATup
chr10:85124560-85124946	2.35582547024276	4.47887282022635e-16	OVATup
chr14:100325277-100325508	2.68647025804042	4.52692481179372e-16	OVATup
chr1:32716694-32716916	2.16638312912417	4.54955689955044e-16	OVATup
chr5:7850241-7850863	1.59439793736659	4.63344514600726e-16	OVATup
chr2:96824130-96824408	2.79987848541142	4.70667117504294e-16	OVATup
chr12:114288100-114288711	2.1223516707828	4.78128798490867e-16	OVATup
chr17:17738910-17739289	2.08100714401581	4.78423830936658e-16	OVATup
chr1:86773562-86773935	2.26629293276316	4.79793891934248e-16	OVATup
chr7:53690171-53690681	2.95493380611754	4.89831874928316e-16	OVATup
chr17:33112806-33113085	2.2238187455242	4.96628568730534e-16	OVATup
chr20:47979399-47979737	2.45494796699115	5.02752395762849e-16	OVATup
chr15:83324880-83325227	2.82575239355654	5.26118205413834e-16	OVATup
chr7:75728259-75728619	2.27696892211033	5.28432137619651e-16	OVATup
chr5:178123718-178123961	2.20619926361703	5.32262392895348e-16	OVATup
chr6:165834831-165835187	2.07572535530763	5.32799830721935e-16	OVATup
chr1:53094574-53094825	1.99491316935686	5.34688292037697e-16	OVATup
chr8:22221923-22222296	1.85147376059438	5.40535284058682e-16	OVATup
chr3:14297795-14298140	2.63445183279582	5.42539357175637e-16	OVATup
chr1:112997907-112998186	2.77270832454021	5.51021030274856e-16	OVATup
chr15:94815367-94815675	2.76422055241196	5.54269499353098e-16	OVATup
chr6:35485432-35485892	1.56858222354755	5.68124659862014e-16	OVATup
chr15:53910234-53910765	2.24565753162838	5.75864948992026e-16	OVATup
chr2:195612681-195613060	2.52374438727418	5.78469215028884e-16	OVATup
chr5:126732727-126733015	2.82540999681985	5.79352497608824e-16	OVATup
chr17:74756998-74757190	2.78482914088675	5.99135146424902e-16	OVATup
chr14:99746732-99747134	2.27426552723768	6.09751794696676e-16	OVATup
chr7:36089016-36089544	2.18618241445851	6.15350508856563e-16	OVATup
chr16:79191932-79192222	3.26457824357785	6.15663020093712e-16	OVATup
chr3:132848269-132848635	2.7392393137521	6.33513213615123e-16	OVATup
chr15:47812456-47812809	2.8745991436847	6.46002804617383e-16	OVATup
chr18:22164581-22164832	2.66087748230289	6.50080675704015e-16	OVATup
chr4:4386248-4386675	2.09589601796563	6.50870086658231e-16	OVATup
chr7:74006709-74007310	1.81412783022363	6.51098453152787e-16	OVATup
chr11:7484696-7484991	2.82512371472089	6.87147830816291e-16	OVATup
chr4:107896175-107896483	2.60488170440344	6.89376089263974e-16	OVATup
chr6:43779922-43780143	2.26613813392259	6.89376089263974e-16	OVATup
chr6:121497810-121498409	2.38449075273009	6.92297227427556e-16	OVATup
chr6:56247271-56247689	2.01055734482688	6.93960031867765e-16	OVATup
chr4:4386883-4387315	2.0847279876507	7.08221166546811e-16	OVATup
chr5:167057674-167058014	2.35531350744584	7.08221166546811e-16	OVATup
chr20:17556937-17557265	2.23736744471089	7.17639585249662e-16	OVATup
chr8:15540057-15540795	1.82330091348228	7.17639585249662e-16	OVATup
chr2:85814670-85815043	2.24219170186643	7.18670423054398e-16	OVATup
chr14:100304907-100305180	1.99756728945203	7.23991967252192e-16	OVATup
chr14:24377546-24377991	1.94586535088365	7.46477981665483e-16	OVATup
chr1:156494377-156494526	2.45423527617951	7.550368448665e-16	OVATup
chr8:22987023-22987383	2.41182416399728	7.59409056142177e-16	OVATup
chr6:53765335-53765675	2.79384676626848	7.73402137030642e-16	OVATup
chr7:45888916-45889208	2.30200709192252	7.79218379208552e-16	OVATup
chr16:65737971-65738520	2.24124856753951	7.81082781566881e-16	OVATup
chr19:2866965-2867370	2.41325231522567	7.91699502374949e-16	OVATup
chr5:66442961-66443446	2.41443876178505	8.34526646647443e-16	OVATup
chr3:30858836-30859339	2.90190958200306	8.45886572784632e-16	OVATup
chr12:124232340-124232787	1.96641900945152	8.64211810322957e-16	OVATup
chr6:2850881-2851080	2.71228683023914	8.64211810322957e-16	OVATup
chr1:160911443-160911843	3.76582996230459	8.6859982527528e-16	OVATup
chr4:8002682-8003016	2.4698215676923	8.77858236067299e-16	OVATup
chr20:49353365-49353644	2.6625337879015	8.81382047363421e-16	OVATup
chr22:46731474-46731889	2.51811127864495	8.82805884862868e-16	OVATup
chr5:140574107-140574483	2.13285968528457	9.23944092539055e-16	OVATup
chr11:10654782-10655027	3.00161623460228	9.36941370590423e-16	OVATup
chr19:35309559-35309837	2.64998903673165	9.74474263241391e-16	OVATup
chr17:15255704-15256043	2.2228296035026	9.82599555035223e-16	OVATup
chr17:40474377-40474599	2.47640119104321	9.85797073395767e-16	OVATup
chr1:193348484-193348910	2.9800303375787	9.85943803182452e-16	OVATup
chr17:77735256-77736109	1.82176551533631	9.86330622434205e-16	OVATup
chr19:38304067-38304252	2.85128487951383	9.8730243260157e-16	OVATup
chr21:43333397-43333655	2.42866356128682	9.8730243260157e-16	OVATup
chr19:55146947-55147140	2.29652935545873	9.88690926451725e-16	OVATup
chr20:62818647-62818822	2.36927377687182	9.93709674514983e-16	OVATup
chr3:177574300-177574702	2.43225453462368	1.02238918890331e-15	OVATup
chr4:77418496-77418974	2.28742421637217	1.0247507698896e-15	OVATup
chr11:133965244-133965624	3.38013752456294	1.03536521640208e-15	OVATup
chr1:226672487-226672844	2.34953735924241	1.05927062989508e-15	OVATup
chr22:28990016-28990206	2.89397673092844	1.06614490507339e-15	OVATup
chr4:25440756-25441048	2.50187507613476	1.07937401074476e-15	OVATup
chr1:214430079-214430317	3.20669424098074	1.08341706162043e-15	OVATup
chr17:39737757-39737958	2.46138637149251	1.09729219494453e-15	OVATup
chr20:10629929-10630301	2.25416644825306	1.10396684690762e-15	OVATup
chr6:156645253-156645650	2.33410749842508	1.12085841810809e-15	OVATup
chr17:47945107-47945275	2.78068517612795	1.13174888234968e-15	OVATup
chr12:49293093-49293391	2.21542891171926	1.13979040036528e-15	OVATup
chr6:52924250-52924548	3.18153029095019	1.13979040036528e-15	OVATup
chr2:28654722-28655258	2.49067044309588	1.14119815575265e-15	OVATup
chr1:202007976-202008463	1.97166127959599	1.15515413031354e-15	OVATup
chr17:48054246-48054639	2.29227679495172	1.16339393947597e-15	OVATup
chr12:7068652-7069148	2.60091542197672	1.1874668757876e-15	OVATup
chr10:127923023-127923362	2.51538854542454	1.21583359696912e-15	OVATup
chr2:115161899-115162228	2.13104605830598	1.27385669938974e-15	OVATup
chr10:14405725-14406077	2.49824143687807	1.27442947683189e-15	OVATup
chr19:6706530-6706991	1.79925869672045	1.28002593582914e-15	OVATup
chr3:187101182-187102184	1.85683072213518	1.28430092868905e-15	OVATup
chr3:14358405-14358873	2.15124382541171	1.33230300685365e-15	OVATup
chr12:57611094-57611549	1.54916888073049	1.33407662462851e-15	OVATup
chr1:203038287-203038620	2.13665598066412	1.34723361903306e-15	OVATup
chr9:94791972-94792270	2.81627231988726	1.34803837287843e-15	OVATup
chr9:126902217-126902549	2.74886867383747	1.38227161342375e-15	OVATup
chr1:53145873-53146153	2.179323125833	1.38657229454694e-15	OVATup
chr9:94813341-94813698	2.18315436290683	1.38657229454694e-15	OVATup
chr17:76027201-76027651	2.10192323303739	1.41402521277557e-15	OVATup
chr14:102050683-102050936	2.2872781616668	1.48051140944658e-15	OVATup
chr4:25424714-25425161	2.13139901424056	1.4895118647628e-15	OVATup
chr8:57955715-57956131	2.52239308875938	1.49313717441564e-15	OVATup
chr9:87064393-87064616	3.34305350189405	1.52897140135784e-15	OVATup
chr1:12067066-12067377	2.3229908003362	1.56184999837009e-15	OVATup
chr1:157310421-157310693	2.96997957488014	1.59401891400299e-15	OVATup
chr3:14532677-14532979	2.09086083577009	1.59760662367992e-15	OVATup
chr18:2050496-2050948	2.07072807731553	1.60952396817526e-15	OVATup
chr18:48229737-48229984	2.4335646794808	1.62011315376835e-15	OVATup
chr8:143001378-143001674	2.68414375081805	1.64520623954585e-15	OVATup
chr9:134437874-134438104	2.32506529341908	1.66725121961309e-15	OVATup
chr20:6595745-6596102	2.57485529265737	1.68502787976236e-15	OVATup
chr18:31497654-31498409	1.65045752622008	1.72411252083422e-15	OVATup
chr11:15602547-15602880	2.44605674885843	1.75963062889786e-15	OVATup
chr22:33837692-33838170	2.5636235048515	1.75984301114318e-15	OVATup
chr18:22272292-22272600	2.60709904092365	1.79708729545005e-15	OVATup
chr1:119742330-119742633	1.85728325804821	1.80358375361659e-15	OVATup
chr20:9218570-9219048	1.99820235171565	1.83419850005063e-15	OVATup
chr1:116915250-116915618	2.33395305388321	1.83807574640243e-15	OVATup
chr18:23207559-23207882	2.23869557062317	1.89194737641153e-15	OVATup
chr5:141771684-141771912	2.89309386407576	1.89567900239485e-15	OVATup
chr2:152790905-152791221	2.27836741902836	1.92198746039599e-15	OVATup
chr2:86283532-86283778	2.94038628425954	1.95006402537099e-15	OVATup
chr1:39957350-39957590	2.42130839380747	1.97871081714321e-15	OVATup
chr4:792362-792554	2.79246246669969	1.97871081714321e-15	OVATup
chr12:26251705-26252063	2.59760925636636	1.99493906247863e-15	OVATup
chr9:34560940-34561217	1.77363742355016	2.00685182051293e-15	OVATup
chr4:87516775-87517077	2.71958451629654	2.01015723238673e-15	OVATup
chr10:18158770-18159048	2.93262510415998	2.03892968514399e-15	OVATup
chr1:208159937-208160446	2.02924841387665	2.03957871586412e-15	OVATup
chr11:126146986-126147418	2.10752388638968	2.05185691810656e-15	OVATup
chr11:120121898-120122481	2.01677380354537	2.11323493829401e-15	OVATup
chr11:64619806-64620035	2.18530994482201	2.12551819704938e-15	OVATup
chr15:62989395-62990023	2.16469623837111	2.12551819704938e-15	OVATup
chr3:159744432-159744735	2.89104870584816	2.16511717801371e-15	OVATup
chr21:35168726-35169089	2.91843994772631	2.17017293247376e-15	OVATup
chr22:23098769-23099042	2.21450196690917	2.17017293247376e-15	OVATup
chr9:133464317-133464511	2.18036996755993	2.17017293247376e-15	OVATup
chr2:134791656-134791951	2.51657799456521	2.17722424597118e-15	OVATup
chr13:112812299-112812632	2.20129691205456	2.18664928651934e-15	OVATup
chr14:34035634-34035937	2.37817474325478	2.19293981801753e-15	OVATup
chr9:108034272-108034971	2.13184819865105	2.19783698372073e-15	OVATup
chr4:123744661-123745257	2.18527715148739	2.23004010231762e-15	OVATup
chr7:92916742-92917125	3.03723926751256	2.24347054489693e-15	OVATup
chr19:17327747-17328240	1.65182366728084	2.25968433201e-15	OVATup
chr2:178281981-178282482	2.09728213761029	2.26326741278707e-15	OVATup
chr8:544263-545379	1.30423141790031	2.26369044815533e-15	OVATup
chr2:152792924-152793254	2.92453801734989	2.30962773925525e-15	OVATup
chr20:45341994-45342414	2.11327769090924	2.34967211159138e-15	OVATup
chr14:38209011-38209436	2.03576783286075	2.3682039306319e-15	OVATup
chr22:24214332-24214682	2.43658447932086	2.38824569764418e-15	OVATup
chr22:17922001-17922281	2.67780016778574	2.45332494470457e-15	OVATup
chr7:22357020-22357408	2.16097548055225	2.45332494470457e-15	OVATup
chr2:40352796-40353072	2.52803800121538	2.45740809149572e-15	OVATup
chr19:51001090-51001242	2.93204206281021	2.55105034994502e-15	OVATup
chr1:115338037-115338454	1.917785940406	2.57010076835702e-15	OVATup
chr1:26996195-26996334	2.63000138623786	2.66138737285472e-15	OVATup
chr2:73988252-73988486	2.85897722623399	2.70795819937856e-15	OVATup
chr1:48007112-48007425	2.26670653191119	2.77554992061521e-15	OVATup
chr19:55158997-55159292	2.23332629743369	2.7776642606861e-15	OVATup
chr14:85248887-85249193	2.72965870198359	2.7836480410332e-15	OVATup
chrX:152897882-152898102	2.37851463576075	2.86236281798098e-15	OVATup
chr7:99314425-99314907	2.13653702084947	2.89879946360353e-15	OVATup
chr17:11049515-11050091	2.29483184443659	2.90303917585517e-15	OVATup
chr6:118784685-118785079	1.98225086502183	3.02996956501171e-15	OVATup
chr11:115980322-115980600	2.73741323425733	3.0421305766159e-15	OVATup
chr19:38674918-38675221	2.69301115777114	3.13016071705362e-15	OVATup
chrX:3286194-3286514	2.89074516381444	3.18691300455115e-15	OVATup
chr7:85025269-85025671	2.51417312717463	3.24203056802203e-15	OVATup
chr6:118134179-118134537	2.59895940209451	3.29627358027087e-15	OVATup
chr2:47191907-47192130	2.5790811195915	3.34458608402906e-15	OVATup
chr9:10612687-10613836	1.51940929635842	3.35946800991057e-15	OVATup
chr2:56540370-56540840	2.86748476059601	3.42711592520152e-15	OVATup
chr4:38385205-38385489	2.20046862204884	3.45553902944436e-15	OVATup
chr1:45348958-45349421	1.83877606101308	3.46238114788064e-15	OVATup
chr1:203048689-203049065	2.24250276815599	3.47759414846984e-15	OVATup
chr1:40308304-40308604	1.9632109508365	3.48887383136985e-15	OVATup
chr3:152823097-152823480	2.53657044519352	3.48887383136985e-15	OVATup
chr6:101826343-101826977	2.69720653806549	3.49685508033847e-15	OVATup
chr2:200748101-200748609	2.1109606895348	3.64189239406033e-15	OVATup
chr13:20405762-20406054	2.21344008354822	3.66030803428489e-15	OVATup
chr2:102099989-102100412	2.26508659132003	3.66121819461945e-15	OVATup
chr7:17099509-17099866	2.39404938150367	3.7174936423701e-15	OVATup
chr1:112524157-112524654	2.43627885794629	3.73987280364871e-15	OVATup
chr5:81233043-81233642	1.50767115864067	3.73987280364871e-15	OVATup
chr20:327109-327546	1.71390576765834	3.74491920460931e-15	OVATup
chr1:7455291-7455764	2.02590276512647	3.76167410032116e-15	OVATup
chr4:6439174-6439683	2.86170072790984	3.76167410032116e-15	OVATup
chr3:40593384-40593741	2.82550635256648	3.80458439005854e-15	OVATup
chr6:82862513-82862772	3.04316979398231	3.81907685170517e-15	OVATup
chr9:127095523-127095697	2.46583867450775	3.8449730450958e-15	OVATup
chr15:35697740-35698087	2.82988629720328	3.86957977167105e-15	OVATup
chr1:27356647-27357148	1.95039107149039	3.87626487957598e-15	OVATup
chr4:7161707-7162038	2.70591533192896	3.90914429937911e-15	OVATup
chr7:42913711-42914147	2.77769229751879	3.92831460911067e-15	OVATup
chr2:241775471-241775773	3.64364254140797	3.9879323723641e-15	OVATup
chr21:45403970-45404298	1.95529572089468	4.18761042977654e-15	OVATup
chr4:98780119-98780544	2.30724131264467	4.19489689141126e-15	OVATup
chr3:29083742-29084057	2.68803374693782	4.24138434719094e-15	OVATup
chr17:12812976-12813273	2.4945512334341	4.30695774544085e-15	OVATup
chr19:10749018-10749404	1.76314738715259	4.30857067504963e-15	OVATup
chr6:165843203-165843492	2.52003371515266	4.36419985702002e-15	OVATup
chr3:77039504-77040240	1.63217674553086	4.42939699856665e-15	OVATup
chr8:124888392-124888595	2.83650219601889	4.43695108679326e-15	OVATup
chr1:172507730-172508230	2.67486335077424	4.46602309710119e-15	OVATup
chr7:150955803-150956104	2.02901699291898	4.47676352271747e-15	OVATup
chr9:91896798-91897071	2.65358620771515	4.47676352271747e-15	OVATup
chr11:15920845-15921257	2.5379950886351	4.4821854463133e-15	OVATup
chr8:48810883-48811352	2.54769715907488	4.53170014113083e-15	OVATup
chr6:45988724-45989015	2.28358654344379	4.53185406602304e-15	OVATup
chr14:103405010-103405213	2.61845552180212	4.53322613641343e-15	OVATup
chr2:122205649-122205978	2.16813344996922	4.53322613641343e-15	OVATup
chr3:48427567-48427863	1.87819419235759	4.53322613641343e-15	OVATup
chr2:177945449-177947128	1.38331504195147	4.5405026006617e-15	OVATup
chr9:68336947-68337209	3.36590741253341	4.66667563942265e-15	OVATup
chr13:50309359-50309772	3.02664199306427	4.82733733312746e-15	OVATup
chr18:22348619-22349179	2.15891085377148	4.86874629463205e-15	OVATup
chr5:140219752-140219953	3.04135028771833	5.01525025041321e-15	OVATup
chr17:65433476-65434010	2.54374933300521	5.10250619103876e-15	OVATup
chr8:22582102-22582298	2.23389888866734	5.12851651180973e-15	OVATup
chr20:1389739-1389997	2.20501252668982	5.13201667669207e-15	OVATup
chr4:81030535-81030853	2.28823150888503	5.18758721144356e-15	OVATup
chr9:21559311-21560138	1.67262340921278	5.28037074845938e-15	OVATup
chr12:132284812-132285122	2.44692431283454	5.45182683459589e-15	OVATup
chr5:176395032-176395547	2.11099405914824	5.45182683459589e-15	OVATup
chr12:115505042-115505307	2.49641062879002	5.49604799069878e-15	OVATup
chr12:108696048-108696625	2.14944022198065	5.49951711789196e-15	OVATup
chr5:67263031-67263326	3.44685648629497	5.52983960076623e-15	OVATup
chr15:71117102-71117271	2.99361036417898	5.55920854154422e-15	OVATup
chr11:126080033-126080394	2.66371589738734	5.59512970434189e-15	OVATup
chr17:81096829-81097046	2.59942196480708	5.6034782867754e-15	OVATup
chr13:102002340-102002712	2.56550755215283	5.66058406954722e-15	OVATup
chr10:46396590-46396851	2.36070805033625	5.71830821242595e-15	OVATup
chr3:64588477-64588738	2.87568608625878	5.87433725921945e-15	OVATup
chr19:46147846-46148260	2.78934857476181	5.94821589748999e-15	OVATup
chr19:7850163-7850537	2.13304876422935	5.94821589748999e-15	OVATup
chr1:7552516-7552766	2.0766067978042	5.94821589748999e-15	OVATup
chr6:37711343-37711679	2.49335058815819	5.94821589748999e-15	OVATup
chr11:116852302-116852669	2.25500806906445	6.00957681052882e-15	OVATup
chr2:47205600-47205832	2.54039986208079	6.16844425723183e-15	OVATup
chr3:133038156-133038739	1.64171779246615	6.19212408877644e-15	OVATup
chr10:75283675-75284413	1.93547149355585	6.20921308712102e-15	OVATup
chr1:86155782-86156214	1.84353022291998	6.36129375479445e-15	OVATup
chr2:115483635-115483964	3.31789148115875	6.36129375479445e-15	OVATup
chr10:132774791-132775268	1.99248417558205	6.36870285252532e-15	OVATup
chr2:28695283-28695580	2.9843741319901	6.36870285252532e-15	OVATup
chr5:153754034-153754417	3.00847295051453	6.40828974960242e-15	OVATup
chr17:14575615-14575905	2.36361161631964	6.43239382775721e-15	OVATup
chr15:36888102-36888718	1.73657416970656	6.50217668791994e-15	OVATup
chr20:38840105-38840466	2.6680535487541	6.57475241275577e-15	OVATup
chr7:151696993-151697171	2.49979582551234	6.5761885266797e-15	OVATup
chr8:28415592-28415903	2.78641405856905	6.57987572972716e-15	OVATup
chr11:116602160-116602423	2.64163125702515	6.72120375939896e-15	OVATup
chr16:72054163-72054567	2.25734591799082	6.72120375939896e-15	OVATup
chr14:90491533-90491872	2.09136792267994	6.73344821932156e-15	OVATup
chr11:63771871-63772119	2.81303696354844	6.75424787081262e-15	OVATup
chr1:228149446-228149740	1.85318286518484	6.84820226122822e-15	OVATup
chr9:69085869-69086270	2.45625299756094	6.84820226122822e-15	OVATup
chr4:11397284-11397603	2.39667433643266	6.94849019405271e-15	OVATup
chr22:29801230-29801353	3.06793673468231	7.00350719590198e-15	OVATup
chr11:83713748-83714000	2.89729045532202	7.04796853627522e-15	OVATup
chr19:50932000-50932341	2.6311272358131	7.13691003766475e-15	OVATup
chr20:46305608-46305844	2.58124649819982	7.20974299062338e-15	OVATup
chr10:21173892-21174548	1.96036514819962	7.23629239549703e-15	OVATup
chr17:52106201-52106468	2.8320735111164	7.29701895296775e-15	OVATup
chr9:136796859-136797239	2.40396279532524	7.36002574487061e-15	OVATup
chr19:45164637-45165131	1.90834726730036	7.49342692923483e-15	OVATup
chr6:158708313-158708514	2.28904456529678	7.4955550425901e-15	OVATup
chr5:171419314-171419718	2.01873245618707	7.4980831582848e-15	OVATup
chr2:19048994-19049354	2.45854749402687	7.59868068112172e-15	OVATup
chr10:116670145-116670451	2.09735786566922	7.63207829159697e-15	OVATup
chr11:82094111-82094404	3.08044366305104	7.6459691279368e-15	OVATup
chr18:21451011-21451311	3.41451525494656	7.74849647301007e-15	OVATup
chr18:57141674-57141935	2.99866370783202	7.88559440493793e-15	OVATup
chr1:109818261-109818498	2.01237791043535	7.89786300187862e-15	OVATup
chr6:108584423-108584636	3.0690442335877	7.95241640940539e-15	OVATup
chr16:89818951-89819186	2.44302399650044	7.95384710803492e-15	OVATup
chr22:19876430-19876636	2.51527742360218	7.98534004652238e-15	OVATup
chr8:8643058-8643546	2.41605155471414	7.98534004652238e-15	OVATup
chr11:46353707-46353923	2.42434135018773	8.02829618489341e-15	OVATup
chr6:117907017-117908412	1.53055967279912	8.4061807797157e-15	OVATup
chr12:124401597-124401873	2.6293021323418	8.46541872784877e-15	OVATup
chr9:94011015-94011440	2.48229701103383	8.67485741832236e-15	OVATup
chr1:37605143-37605637	3.49614827089646	8.81070101091884e-15	OVATup
chr16:49631540-49631872	1.98167837588562	8.81227203240672e-15	OVATup
chr8:8479112-8479421	2.57761290770906	8.97772271416392e-15	OVATup
chr1:60388071-60388570	2.41471515522243	9.09810877091355e-15	OVATup
chr16:5442123-5442516	2.16180184854099	9.17454426413371e-15	OVATup
chr3:119357167-119357496	2.21809583866088	9.25789351597277e-15	OVATup
chr5:124301919-124302358	2.69651235933528	9.31727357658927e-15	OVATup
chr11:36104757-36105247	2.28510746075478	9.50782589003219e-15	OVATup
chr6:138250156-138250418	2.65245743917445	9.58587981450653e-15	OVATup
chr3:151772933-151773281	3.00342609343444	9.81020563199096e-15	OVATup
chr2:204776860-204777393	2.1656219395841	9.89799518867848e-15	OVATup
chr16:53792619-53792973	3.06688863651448	9.90088172666009e-15	OVATup
chr11:92626017-92626217	2.91889011221095	1.00345853740549e-14	OVATup
chr12:8011276-8011588	3.51758015721203	1.01358115414554e-14	OVATup
chr8:109362249-109362771	1.86058931810911	1.01576094295168e-14	OVATup
chr11:20912169-20912515	3.11424612363923	1.03255218664756e-14	OVATup
chr4:25425363-25425708	2.78521608854169	1.04972187271226e-14	OVATup
chr17:49456242-49456470	2.6539885563252	1.05883373451768e-14	OVATup
chr19:55147180-55147865	1.71626782958728	1.09633514508626e-14	OVATup
chr2:86393619-86393977	2.57365244089211	1.10292457230376e-14	OVATup
chr11:15603365-15603616	2.08483101797146	1.10988835551585e-14	OVATup
chr7:49419002-49419274	3.12802508559249	1.11125698617938e-14	OVATup
chr6:149257116-149257369	3.31829814867011	1.12789487808453e-14	OVATup
chr14:64726660-64726829	2.8661285757177	1.13969324526469e-14	OVATup
chr5:142634551-142634829	3.04743858801458	1.16158341648709e-14	OVATup
chr2:217526940-217527289	2.74989031328639	1.17784457683802e-14	OVATup
chr3:38031260-38032005	2.06752648419203	1.18781041936412e-14	OVATup
chr2:153478414-153479071	1.53164092212669	1.20134541187955e-14	OVATup
chr14:68763490-68763832	1.99776334915338	1.21419840524571e-14	OVATup
chr15:51758487-51759002	2.03817233037254	1.21465264789047e-14	OVATup
chr14:103882551-103882973	2.36390223300676	1.22441578032471e-14	OVATup
chr21:15639246-15639600	2.82018195860328	1.24812054992377e-14	OVATup
chr14:24265871-24266057	2.75711077937046	1.2730574040661e-14	OVATup
chr18:50270218-50270436	2.35382425340396	1.28139491441915e-14	OVATup
chr16:77898399-77898928	2.33836053478809	1.28586702406479e-14	OVATup
chr7:135317769-135318307	2.224018728834	1.2931556110489e-14	OVATup
chr4:105895860-105896249	2.42394827565393	1.29455589576238e-14	OVATup
chr11:63537385-63537986	1.76751091296643	1.30462527312396e-14	OVATup
chr14:38567798-38568178	2.79151975106003	1.30462527312396e-14	OVATup
chr15:58065628-58066097	2.1171210416005	1.31713370422238e-14	OVATup
chr19:45645993-45646370	1.92136505931261	1.33703964711625e-14	OVATup
chr12:131264708-131265007	2.21685922852771	1.35271011702212e-14	OVATup
chr5:168967936-168968347	2.22784382593807	1.37816638625873e-14	OVATup
chr18:22556651-22556936	2.30141224313677	1.38415658549214e-14	OVATup
chr18:23779684-23780421	1.98255275937389	1.38626054033656e-14	OVATup
chr13:29496199-29496692	1.51418468081418	1.39206040243588e-14	OVATup
chr12:88574340-88574681	2.35624948448921	1.39279757181886e-14	OVATup
chr6:47700215-47700426	2.75306640845405	1.39279757181886e-14	OVATup
chr11:2099711-2099918	2.5532074471776	1.41123349653961e-14	OVATup
chr16:4239794-4240004	2.57397830720693	1.41123349653961e-14	OVATup
chr16:56530812-56531349	2.43274556048118	1.46656315209149e-14	OVATup
chr1:117698532-117698768	2.64213472885035	1.46656315209149e-14	OVATup
chr9:121771923-121772148	2.68812877786586	1.47958772020879e-14	OVATup
chr17:49566010-49566478	2.00901185625749	1.48162359364772e-14	OVATup
chr11:30133203-30133439	3.59696205174404	1.48724128845743e-14	OVATup
chr6:137160902-137161126	3.09626833800359	1.50112353337755e-14	OVATup
chr16:57798016-57798240	2.28006522525992	1.50729228264668e-14	OVATup
chr15:83843552-83843872	1.97331261144274	1.51952853991522e-14	OVATup
chr21:45950557-45951030	1.67062642841408	1.52712676015161e-14	OVATup
chr19:39156347-39156712	2.11833920037483	1.543513597695e-14	OVATup
chr1:30637585-30637830	2.86416825666854	1.56354861349559e-14	OVATup
chr4:26813739-26814173	1.94479146621745	1.5683586716985e-14	OVATup
chr5:122190220-122190472	3.22585397425205	1.59016284391264e-14	OVATup
chr13:20431264-20431549	2.22123281112254	1.59965488013175e-14	OVATup
chr18:596675-597292	1.63780924339468	1.60259229029933e-14	OVATup
chr9:116234137-116234528	2.13746698200229	1.60917700130907e-14	OVATup
chr12:32896467-32897253	1.64072500347529	1.6095267613138e-14	OVATup
chr6:149889341-149889636	2.73825042464049	1.64321061866009e-14	OVATup
chr3:55349941-55350315	2.59559645878229	1.67511035073497e-14	OVATup
chr7:98401042-98401448	1.97995229137547	1.67838802037929e-14	OVATup
chr7:19610542-19610906	2.67683939375651	1.71848444624458e-14	OVATup
chr2:38515401-38516075	1.66293946623647	1.73322446023035e-14	OVATup
chr9:99464654-99464882	2.73607084690768	1.73396397555024e-14	OVATup
chr20:34425311-34425684	2.4001402508611	1.73644965790495e-14	OVATup
chr9:84340673-84340930	2.88367679168804	1.76960238992316e-14	OVATup
chr19:45677314-45677777	2.10970539137905	1.77852880437308e-14	OVATup
chr3:15310461-15311003	2.25020178895588	1.8273174524854e-14	OVATup
chr2:202051806-202052178	2.1089225533132	1.8457683901893e-14	OVATup
chr19:18438715-18439042	1.91961724231111	1.86178296177165e-14	OVATup
chr11:134741858-134742068	2.87352172679682	1.86362339174602e-14	OVATup
chr1:234745794-234746122	3.20886933254961	1.86945193689113e-14	OVATup
chr17:5000382-5000639	1.64629432898534	1.87657172103641e-14	OVATup
chr9:35845842-35846045	2.43833615587109	1.90880855730154e-14	OVATup
chr7:75649238-75649939	1.92243380670623	1.92233661475827e-14	OVATup
chrX:132004547-132005140	2.0410399591706	1.98706361336283e-14	OVATup
chr18:48153591-48153913	2.08199955294355	1.99630258074781e-14	OVATup
chr1:205449923-205450135	2.33450129508318	1.99951105568796e-14	OVATup
chr17:58324391-58324705	1.63405764495619	2.01202414071604e-14	OVATup
chr2:241777341-241777568	2.51473406761747	2.0123326432307e-14	OVATup
chr1:32464767-32465101	2.51344791434438	2.01698082596484e-14	OVATup
chr7:36636775-36637049	3.37385058162758	2.02791201837794e-14	OVATup
chr8:116051647-116052063	2.56145834513852	2.03106803153915e-14	OVATup
chr6:158856301-158856640	3.94161559389033	2.03807793426522e-14	OVATup
chr7:76467916-76468254	1.91799992705798	2.06224371024422e-14	OVATup
chr8:35514198-35514535	2.61369639028266	2.07492988120091e-14	OVATup
chr8:139887453-139887731	2.33127538159174	2.09429075518842e-14	OVATup
chr7:69871938-69872503	2.15976563038991	2.10003603254418e-14	OVATup
chr22:21027074-21027302	2.39063119208431	2.10977121719607e-14	OVATup
chr12:106249898-106250153	2.3039361170639	2.12112770557687e-14	OVATup
chr14:64762162-64762546	2.12239549944809	2.12112770557687e-14	OVATup
chr7:47181922-47182275	1.93017968684451	2.13322263715446e-14	OVATup
chr1:227917455-227917622	2.6351171971318	2.13511342606166e-14	OVATup
chr16:19168807-19169146	1.70780145371299	2.17230961352814e-14	OVATup
chr2:133266106-133266670	1.76889650718519	2.21887123809213e-14	OVATup
chr10:78688389-78688784	1.82495740675848	2.22881988535953e-14	OVATup
chr1:38929510-38929791	2.37277221998325	2.23186515548911e-14	OVATup
chr20:62590397-62590630	2.40910203284711	2.23382495298309e-14	OVATup
chr5:60633442-60633709	2.84653825882124	2.25660936294532e-14	OVATup
chr1:27519665-27519899	2.00876258372468	2.25787911063939e-14	OVATup
chr12:124632577-124633026	1.87231344473478	2.29477355313858e-14	OVATup
chr6:114020181-114020625	2.16075653995745	2.30392793065869e-14	OVATup
chr3:130576286-130576905	2.26154903502038	2.3046191926111e-14	OVATup
chr14:24259313-24259613	2.04999905414253	2.31875070027725e-14	OVATup
chr3:2098532-2099259	1.89052028887117	2.32126302182388e-14	OVATup
chr13:82802582-82802850	3.1366347810672	2.32954226425746e-14	OVATup
chr7:1638228-1638527	2.14583846321583	2.32954226425746e-14	OVATup
chr16:29132531-29132718	2.06257903939983	2.34906996935311e-14	OVATup
chr17:57481961-57482298	2.77688302698335	2.35591774657471e-14	OVATup
chr19:51025877-51026084	2.37486955593454	2.37777790030235e-14	OVATup
chr18:2854167-2854450	2.15419225976748	2.38423011946998e-14	OVATup
chr11:126149817-126150171	1.89216737551835	2.39224127594564e-14	OVATup
chr7:151114499-151114665	2.38642203069773	2.39224127594564e-14	OVATup
chr9:121289203-121289663	1.8149489001648	2.41089967631704e-14	OVATup
chr1:59445012-59445397	2.46428204104033	2.48397250696982e-14	OVATup
chr12:113837203-113837429	2.65155897249518	2.50449618172905e-14	OVATup
chr11:29781253-29781603	2.18047002985363	2.52262361848534e-14	OVATup
chr2:19490529-19490929	2.5158923077528	2.52262361848534e-14	OVATup
chr12:27511389-27511728	2.65090562423393	2.53280866017851e-14	OVATup
chr10:97058531-97058846	1.66835077518679	2.54138872851968e-14	OVATup
chr10:61453186-61453671	1.90386754091693	2.60335963498185e-14	OVATup
chr1:165890702-165890995	2.61011453026201	2.62493327351961e-14	OVATup
chrX:130131001-130131294	2.93281012486425	2.64643222935733e-14	OVATup
chr10:79203152-79203582	2.23174866816358	2.68593162610443e-14	OVATup
chr19:35248538-35248794	1.89571543832849	2.70970062629903e-14	OVATup
chr18:54959323-54959607	1.93143014779943	2.71648152215177e-14	OVATup
chr15:40846006-40846232	2.66990704800644	2.76250049384379e-14	OVATup
chr2:119480875-119481131	2.18953743274633	2.79894842471439e-14	OVATup
chr16:27538551-27538801	2.51597993672306	2.94827114464207e-14	OVATup
chr3:184593721-184593939	1.80628648513488	2.95523890642162e-14	OVATup
chr3:8486991-8487292	2.71709190369071	3.01718617079655e-14	OVATup
chr4:140047284-140047617	2.58022282967415	3.02616025014635e-14	OVATup
chr10:10208261-10208581	2.58377552552991	3.0468452009367e-14	OVATup
chr20:55947738-55948054	2.60333203253242	3.07179263056515e-14	OVATup
chr4:89174507-89174913	2.16262872540167	3.07616865644389e-14	OVATup
chr15:83318908-83319237	2.36055880725558	3.08087774511255e-14	OVATup
chr6:90610970-90611603	1.90542974037532	3.1196410366357e-14	OVATup
chr4:721681-721994	1.86558622861993	3.14803794152899e-14	OVATup
chr10:115092906-115093603	1.68958407786854	3.1646364532671e-14	OVATup
chr8:120027736-120028061	2.84660709332861	3.29431653163633e-14	OVATup
chr8:37545464-37545769	2.3314628184727	3.39557645414084e-14	OVATup
chr20:1368415-1368913	2.20480493139446	3.42012786753875e-14	OVATup
chr12:15171097-15171586	2.28326400731227	3.43251822975285e-14	OVATup
chr2:207677145-207677392	3.22763676973321	3.43596411364199e-14	OVATup
chr10:5396621-5396934	2.81592965098175	3.47002928456909e-14	OVATup
chr19:2054129-2054309	2.05470684885521	3.62851975451203e-14	OVATup
chr14:87687535-87687805	2.79503681513409	3.6727464512649e-14	OVATup
chr3:56022572-56022914	2.94108547495978	3.6727464512649e-14	OVATup
chr22:34880626-34881089	2.31225585361247	3.67926311546651e-14	OVATup
chr7:115059354-115059641	2.00071697299565	3.72566408910947e-14	OVATup
chr12:105676784-105677162	2.30888018696371	3.74171877215724e-14	OVATup
chr11:62042292-62042638	2.49917316350228	3.75293287391287e-14	OVATup
chr1:27527903-27528371	1.78467548661086	3.75501526149653e-14	OVATup
chr15:91939541-91939836	2.24726116530663	3.76406851000311e-14	OVATup
chr9:133238356-133238792	1.82126294783332	3.77036230210745e-14	OVATup
chr1:213989331-213989974	1.83471147422474	3.91739013700278e-14	OVATup
chr19:35247638-35248419	2.05405266273891	3.93259976202679e-14	OVATup
chr22:33024730-33025027	2.70337344511664	3.95814176331129e-14	OVATup
chr11:71466329-71466674	2.75317588777287	4.00939159538575e-14	OVATup
chr17:62808108-62808527	2.37364427696552	4.01646428928033e-14	OVATup
chr11:125931310-125931536	2.60803086710099	4.08621118038067e-14	OVATup
chr19:19105349-19105900	1.51000840142845	4.20267827002893e-14	OVATup
chr2:42053365-42053544	1.96308275446462	4.21292564659853e-14	OVATup
chr12:45504429-45504938	2.35065390701916	4.26141056433445e-14	OVATup
chr1:36691400-36691726	2.50271448256018	4.26141056433445e-14	OVATup
chr1:64549479-64549782	2.9928749463506	4.27491505679371e-14	OVATup
chr2:219551281-219551678	2.1679745586583	4.27491505679371e-14	OVATup
chr4:12244898-12245416	2.61890045433602	4.30718828576639e-14	OVATup
chr7:159109183-159109482	2.49452115592053	4.32687710017315e-14	OVATup
chr7:47710293-47710617	2.5260270628168	4.41120404413458e-14	OVATup
chr11:116591081-116591530	2.14882232234827	4.42309544716748e-14	OVATup
chr15:91875249-91875671	2.52441668222971	4.42927047348632e-14	OVATup
chr21:24938685-24938899	2.88407017838554	4.46611973375695e-14	OVATup
chr5:145587690-145588161	2.44512344155118	4.54546956665137e-14	OVATup
chr16:23081654-23081955	2.31368994302254	4.66347551476023e-14	OVATup
chr15:80007385-80007799	2.45323204603492	4.68360146580308e-14	OVATup
chr6:133889035-133889179	2.57773459165534	4.70139018026205e-14	OVATup
chr4:185859274-185859523	2.89484639787467	4.7053488435349e-14	OVATup
chrX:23803879-23804370	1.95859033782379	4.7265536454375e-14	OVATup
chr1:223727601-223727875	2.62877101046229	4.85233166266932e-14	OVATup
chr17:67582177-67582420	2.9302691935422	4.89437084275787e-14	OVATup
chr7:108063711-108064054	2.60229594547362	4.9475861808455e-14	OVATup
chr12:89969101-89969448	2.99021885036868	4.95584818680055e-14	OVATup
chr12:132356780-132357032	2.51519262006414	4.97714893088015e-14	OVATup
chr15:21109424-21112662	1.7017915362343	5.13253761006096e-14	OVATup
chr17:57068269-57068529	2.44935797118159	5.15979362957494e-14	OVATup
chr1:19074979-19075743	2.02681338469439	5.18066303193325e-14	OVATup
chr3:46690836-46691021	2.2231574154646	5.32711420836805e-14	OVATup
chr20:62768824-62769277	1.85644958670029	5.34141781972032e-14	OVATup
chr17:32970087-32970681	1.91657103237624	5.35436180667133e-14	OVATup
chr11:119366695-119366970	2.11928323436099	5.51058861526113e-14	OVATup
chr1:201494380-201494592	1.98710333375186	5.54271981178299e-14	OVATup
chr6:169457864-169458120	2.8556787903179	5.54304446268324e-14	OVATup
chr19:752629-752965	1.87706225830209	5.72825884950548e-14	OVATup
chr17:6494305-6494535	2.39172796559915	5.82381124056467e-14	OVATup
chr14:63045640-63046180	1.62896914644041	5.85962166723358e-14	OVATup
chr1:240139605-240139862	2.56864271051767	6.03704907268944e-14	OVATup
chr2:41119505-41119759	2.81618458159558	6.03911078879082e-14	OVATup
chr1:32353930-32354188	2.07126754193431	6.07319822602763e-14	OVATup
chr1:32893592-32893815	2.18179644381121	6.58891676655343e-14	OVATup
chr8:58079007-58079234	2.95204721849927	6.59664137886483e-14	OVATup
chr9:2244205-2244517	2.7867767810005	6.62019551630106e-14	OVATup
chr6:25423325-25423721	2.35905150761163	6.74526217057771e-14	OVATup
chr7:159333229-159333340	3.17013098190498	6.8072634140893e-14	OVATup
chrX:120208487-120209003	1.98016142823032	6.81419273526592e-14	OVATup
chr8:101690342-101691002	1.83625623915954	6.93382444243287e-14	OVATup
chr6:19410500-19410862	2.34625323451421	6.95090187425522e-14	OVATup
chr19:55536919-55537362	1.90923541636141	7.05464221649831e-14	OVATup
chr2:28521726-28522060	2.63500075812632	7.06144283652655e-14	OVATup
chr2:16105378-16105986	2.26063586084185	7.13706802314602e-14	OVATup
chr3:171615806-171616051	2.44465195175269	7.17788893863997e-14	OVATup
chr10:110410416-110410863	2.1921362058131	7.27208401210596e-14	OVATup
chr9:128636026-128636326	1.79434967146884	7.33016532214831e-14	OVATup
chr9:91948778-91949007	2.38445687428959	7.34528102505727e-14	OVATup
chr1:164638865-164639195	2.41739024720131	7.40355582208249e-14	OVATup
chr8:120032757-120033055	2.73564929631221	7.4641751967055e-14	OVATup
chr9:9078419-9078741	2.60207732373557	7.4641751967055e-14	OVATup
chr1:233442098-233442388	2.60853920321175	7.48304181432125e-14	OVATup
chr3:158734086-158734342	2.60312421184131	7.62610958304984e-14	OVATup
chr8:275966-276146	2.58070087636201	7.64027613639884e-14	OVATup
chr2:134727494-134727741	3.15879974355691	7.72214358753648e-14	OVATup
chr7:90574889-90575081	3.18457109785681	7.73359180784097e-14	OVATup
chr15:100727438-100727752	2.25790133580406	7.88034484266393e-14	OVATup
chr18:45339967-45340445	2.24194070991881	7.88034484266393e-14	OVATup
chr20:14245546-14246013	2.13672152516824	8.00918457898556e-14	OVATup
chr5:169576118-169576594	1.9041602811768	8.12902982044715e-14	OVATup
chr3:12224663-12225054	2.23504090169373	8.15579193165428e-14	OVATup
chr7:102592688-102592840	2.14226241783923	8.19768169803974e-14	OVATup
chr4:11904090-11904576	1.863373046084	8.36917253291416e-14	OVATup
chr4:2806597-2806734	2.0315695828331	8.39445178896448e-14	OVATup
chr9:133275025-133275434	1.83802052561953	8.39445178896448e-14	OVATup
chr22:29030700-29031064	1.93718747100636	8.48048064064794e-14	OVATup
chr10:47483888-47484198	1.85190945748209	8.58169691848851e-14	OVATup
chr1:158807303-158807519	2.77082415938045	8.64238625879692e-14	OVATup
chr11:16923932-16924258	2.37836643575873	8.64602100674733e-14	OVATup
chr12:44053558-44054177	2.29671011294761	8.66147970087283e-14	OVATup
chr2:72917329-72917692	1.69851583418883	8.70825937279391e-14	OVATup
chr4:173516537-173516790	2.67617673383516	8.79560596641556e-14	OVATup
chr2:231672779-231673117	1.96465704524166	8.86736944928739e-14	OVATup
chr17:74240619-74240927	2.10622103388132	8.91350210405207e-14	OVATup
chr9:114445679-114445847	2.97518311913341	9.07247965807024e-14	OVATup
chr9:93060939-93061203	2.29070952169502	9.10950663446856e-14	OVATup
chr2:86290194-86290373	3.08528251000975	9.13454197230701e-14	OVATup
chr2:115161245-115161830	1.89571552466762	9.41737284310128e-14	OVATup
chr7:140541528-140541925	2.27131852058775	9.43012361148697e-14	OVATup
chr21:45322885-45323186	1.97347372293115	9.47198197258134e-14	OVATup
chr16:10258991-10259218	2.25513857938973	9.4918371600081e-14	OVATup
chr17:9645342-9645834	1.80212954577157	9.60303797222328e-14	OVATup
chr2:219418268-219418503	2.47921481846905	9.67831484271234e-14	OVATup
chr9:133252377-133252750	2.44649173391478	9.80022893003987e-14	OVATup
chr5:139982005-139982483	2.0021198967179	9.83308765314497e-14	OVATup
chr11:124896741-124897480	1.81225399030459	9.9486098698364e-14	OVATup
chr4:141154106-141154468	2.33367658349396	9.96789919934666e-14	OVATup
chr3:190361384-190361654	3.19209510581807	1.00806996517151e-13	OVATup
chr6:132400677-132401732	1.29967836180113	1.02186073859464e-13	OVATup
chr12:94753396-94753972	1.94843610039137	1.02776653507258e-13	OVATup
chr8:120011274-120011603	2.66436489446799	1.02776653507258e-13	OVATup
chr16:57788255-57788521	2.02557963090889	1.02971061479851e-13	OVATup
chr3:52450061-52450355	2.16095643842687	1.04211600364718e-13	OVATup
chr4:152973220-152973557	2.14552744760116	1.11075191721756e-13	OVATup
chr15:57896100-57896452	2.62846902029453	1.11639531420584e-13	OVATup
chr9:86983193-86984196	1.95179454674489	1.13181681310038e-13	OVATup
chr17:75721147-75721568	1.78177735047894	1.13848784941681e-13	OVATup
chr2:8306595-8306903	2.92493350964519	1.14235397389626e-13	OVATup
chr9:109275122-109275374	2.48107742743699	1.15503427149996e-13	OVATup
chr11:19846818-19847272	2.27126285087968	1.15950953765553e-13	OVATup
chr11:63765363-63765544	2.21577223946445	1.16912537526818e-13	OVATup
chr14:103111289-103111476	2.18978842130498	1.17659807671026e-13	OVATup
chr14:102034292-102034638	2.24290352811678	1.20335035847732e-13	OVATup
chr6:5941139-5941492	2.67949618081645	1.23123815174734e-13	OVATup
chr8:42720376-42720754	2.69320810441072	1.24583160410074e-13	OVATup
chr9:19662326-19662616	2.39223459097016	1.25259466410709e-13	OVATup
chr6:134902127-134902680	1.91027892525573	1.25426984304196e-13	OVATup
chr5:51373855-51374145	2.57659430825176	1.2558836469351e-13	OVATup
chr19:18657734-18658103	2.14222941107435	1.26279381535264e-13	OVATup
chr18:35458344-35458571	2.56417153407254	1.27814362038256e-13	OVATup
chr5:68549222-68549556	2.88835358287466	1.28068413710441e-13	OVATup
chr7:117872162-117872495	1.89184918452197	1.28068413710441e-13	OVATup
chr20:50713474-50713942	1.93440847028227	1.30516870681149e-13	OVATup
chr8:26560884-26561221	2.36168888753086	1.31567817036022e-13	OVATup
chr9:76460396-76460616	2.56107866386464	1.31772114198579e-13	OVATup
chr13:112713850-112714121	1.78258324234671	1.32039725631835e-13	OVATup
chr1:228861270-228861525	2.58560785304908	1.32497427138615e-13	OVATup
chr1:93730677-93730937	2.78245617895589	1.32497427138615e-13	OVATup
chr5:61601183-61601434	2.56197923354848	1.3433895686183e-13	OVATup
chr2:46779419-46779751	2.97293602240056	1.372180563689e-13	OVATup
chr6:138234479-138234713	2.87825630207087	1.3958986787385e-13	OVATup
chr9:37949757-37949880	2.64732344842717	1.40089098510689e-13	OVATup
chr13:30810335-30810674	2.21478464599266	1.40745526571637e-13	OVATup
chr7:14332177-14332487	2.40042841086176	1.40745526571637e-13	OVATup
chr17:58060600-58060847	2.70353645870504	1.40787135635837e-13	OVATup
chr7:91344286-91344576	2.55329995059356	1.42137089551812e-13	OVATup
chr10:124016897-124017086	2.81040012767463	1.42198412591774e-13	OVATup
chr1:228795687-228795903	2.44760805415993	1.42198412591774e-13	OVATup
chr12:22285963-22286273	2.85724027922338	1.42316879774173e-13	OVATup
chr6:160697010-160697274	2.22208727794575	1.43733272892507e-13	OVATup
chr4:175705432-175705758	2.91788708762797	1.44441060693738e-13	OVATup
chr10:25060025-25060394	1.9629176123987	1.44646347074186e-13	OVATup
chr2:76980523-76980735	3.14083237133564	1.44687873833859e-13	OVATup
chr22:41364409-41364597	2.41367070953921	1.44891362030339e-13	OVATup
chr19:17377280-17377722	1.78041732663183	1.47045435489342e-13	OVATup
chr11:12138500-12138724	2.14193800895845	1.47099378912512e-13	OVATup
chr6:143397362-143397748	1.97460690445919	1.4797062529897e-13	OVATup
chr22:19066588-19066956	2.32612514166213	1.48162611172302e-13	OVATup
chr15:92617618-92617952	2.28166391825187	1.48729491597529e-13	OVATup
chr8:28648251-28648695	2.33657830252818	1.48750413179816e-13	OVATup
chr12:39157734-39158068	3.38287153963415	1.50627748112027e-13	OVATup
chr9:110283791-110284142	2.78974572804586	1.51434087192273e-13	OVATup
chr6:113903895-113904229	1.92114745777886	1.54548914340445e-13	OVATup
chr15:67927871-67928138	2.28196811256137	1.54732180657973e-13	OVATup
chr12:47768504-47768815	2.68523855683569	1.58332530409393e-13	OVATup
chr8:73423171-73423623	2.25488385525812	1.58754519301665e-13	OVATup
chr19:5985402-5985714	2.95262566270599	1.63976002985741e-13	OVATup
chr2:96896022-96896248	2.06005665566129	1.65673363934525e-13	OVATup
chr6:19824427-19824734	2.08811977897224	1.70504512167415e-13	OVATup
chr4:36461408-36461707	3.07971241708979	1.71131433678949e-13	OVATup
chr2:16425519-16425965	2.26019040227773	1.73460612085295e-13	OVATup
chr22:24432393-24432841	1.6274332413317	1.73582204576772e-13	OVATup
chr9:87643221-87643527	2.22163812261351	1.75211420046245e-13	OVATup
chr13:51291390-51291694	2.83667670819098	1.77358991304432e-13	OVATup
chr1:157996403-157996696	1.96894552192815	1.86083315577356e-13	OVATup
chr12:52876469-52876671	2.05582168626613	1.86147470805008e-13	OVATup
chr10:110151553-110151971	1.86462594771788	1.87823217915702e-13	OVATup
chr1:196404372-196404660	2.3442595021819	1.89325384268241e-13	OVATup
chr17:57375330-57375669	2.29232132101772	1.92070781369816e-13	OVATup
chr9:68747051-68747334	2.29619105806009	1.92459233990594e-13	OVATup
chr1:93738392-93738790	1.51552154364135	1.92515222534081e-13	OVATup
chr2:65622614-65623015	2.20911865466766	1.93430185113939e-13	OVATup
chr3:14523917-14524137	2.62104565985796	1.95320175037353e-13	OVATup
chr3:180153494-180153737	3.05368260624276	1.9621145046198e-13	OVATup
chr14:85129279-85129742	2.75546773486518	1.96387667520234e-13	OVATup
chr10:124010816-124011171	1.99133816300687	2.00705044421888e-13	OVATup
chr2:227870788-227871017	3.26647002611894	2.04877727748064e-13	OVATup
chr1:201376563-201376802	2.58865901425279	2.04923702068475e-13	OVATup
chr4:78121365-78121673	2.30674214872595	2.04923702068475e-13	OVATup
chr11:66557148-66557372	2.63815574037187	2.05674356688847e-13	OVATup
chr7:35047968-35048426	3.27451577237978	2.07101735661087e-13	OVATup
chr7:44177829-44178117	2.14742235959609	2.07101735661087e-13	OVATup
chr7:17672077-17672267	2.70287322063364	2.08458022099144e-13	OVATup
chr5:177620627-177620936	2.77403676239442	2.10776672027569e-13	OVATup
chrX:87409432-87409904	1.98162093398423	2.1120140029264e-13	OVATup
chr3:49686440-49686650	1.88534494571302	2.11859944195174e-13	OVATup
chr18:30987395-30987730	2.21686763142855	2.12591409551618e-13	OVATup
chr1:183862995-183863239	2.56475987178373	2.14511442008154e-13	OVATup
chr12:34343050-34343565	1.9339191456147	2.14518129114185e-13	OVATup
chr12:79515657-79515878	2.61082353809604	2.14798217390826e-13	OVATup
chr14:103910250-103910579	1.80591761293762	2.14798217390826e-13	OVATup
chr16:29899231-29899386	2.29620604923502	2.15027176526006e-13	OVATup
chr13:45055241-45055538	2.96617354781108	2.15192310996723e-13	OVATup
chr10:14405008-14405504	2.48865132344238	2.16401162012949e-13	OVATup
chr20:44151656-44151922	2.81465765549464	2.16454160881813e-13	OVATup
chr20:4234177-4234691	1.89097517523452	2.20466513639507e-13	OVATup
chr20:63664919-63665142	1.97948139477631	2.23719395408267e-13	OVATup
chr9:128265504-128265885	1.96212318373864	2.25647227699343e-13	OVATup
chr5:31854218-31855130	1.78593934813005	2.26484533272306e-13	OVATup
chr2:86337507-86337855	2.00333031171957	2.27142206176084e-13	OVATup
chr8:545449-545801	1.79095871763373	2.33054686520427e-13	OVATup
chr7:30969323-30969652	1.82196886497621	2.39365733400295e-13	OVATup
chr8:69466557-69466836	2.15992268686622	2.39851817245977e-13	OVATup
chr11:86423319-86423751	2.40171548114127	2.41866992048728e-13	OVATup
chr14:66483256-66483763	1.9026088043301	2.42243883257474e-13	OVATup
chr10:129541273-129541459	2.82881015658288	2.44813744943189e-13	OVATup
chr6:19327570-19327911	2.25061116100024	2.48647124306139e-13	OVATup
chr11:66454123-66454416	2.9923966440369	2.49792129178201e-13	OVATup
chr2:162027831-162028027	2.3556470170189	2.49912136667221e-13	OVATup
chr13:110251155-110251570	1.84246512579661	2.50769016193649e-13	OVATup
chr2:207403915-207404265	3.23264578939911	2.50769016193649e-13	OVATup
chr20:22775682-22776111	3.71423700039218	2.52692412687802e-13	OVATup
chr15:85531117-85531453	2.79882726165357	2.54849973700175e-13	OVATup
chr18:62944464-62944746	2.89728258244439	2.55586085934844e-13	OVATup
chr16:20879520-20879933	2.48536493344491	2.56567137625657e-13	OVATup
chr7:151026783-151027048	2.55834960541439	2.56567137625657e-13	OVATup
chr6:15501994-15502340	2.04170749429373	2.60288581574652e-13	OVATup
chr6:167573743-167573950	2.53693836064591	2.60434558458068e-13	OVATup
chr18:49849749-49850097	2.1394813468465	2.61575740467138e-13	OVATup
chr7:123410614-123410926	2.47731556291177	2.62300416405511e-13	OVATup
chr22:50282527-50282707	2.15238362987641	2.63886756530424e-13	OVATup
chr15:57894795-57895210	2.70117912201066	2.6700063197496e-13	OVATup
chr2:165305817-165306162	4.23758420463583	2.67437362817597e-13	OVATup
chr9:84436393-84436643	2.32409253482792	2.69028821230438e-13	OVATup
chr8:143472852-143473114	1.86421238252254	2.69380680536434e-13	OVATup
chr11:131253730-131254170	1.96007548332625	2.72868440837777e-13	OVATup
chr3:74390123-74390444	2.32448538513819	2.76061206267152e-13	OVATup
chr5:168301755-168302151	2.13760515025082	2.81345735954947e-13	OVATup
chr11:44702806-44703203	1.95063243410392	2.82599388455479e-13	OVATup
chr7:99210315-99210552	2.90478440582543	2.82624284574882e-13	OVATup
chr17:64701109-64701479	2.19077017481889	2.83158583884505e-13	OVATup
chr15:80093830-80094429	2.13170455753343	2.93987342411513e-13	OVATup
chr2:113283867-113284230	1.79488626042855	2.9812915416428e-13	OVATup
chr8:8485056-8485281	2.65523755530712	3.04100186929137e-13	OVATup
chr11:79277053-79277255	2.68533192387706	3.04409461850822e-13	OVATup
chr12:124186361-124186718	2.43344112736025	3.04409461850822e-13	OVATup
chr4:148857208-148857619	2.55781806024388	3.06126114729853e-13	OVATup
chr13:39395228-39395756	1.72281308868937	3.09856914350634e-13	OVATup
chr16:27640238-27640507	2.31099857090275	3.15096272764497e-13	OVATup
chr7:12111495-12112164	1.55391733504045	3.20419262099424e-13	OVATup
chr4:37219254-37219579	2.45445357270311	3.22004670735825e-13	OVATup
chr7:47720457-47720764	2.04644362715767	3.22089187850265e-13	OVATup
chr14:33897859-33898352	2.43032846983888	3.30002235845975e-13	OVATup
chrX:153226364-153226790	1.6618494486264	3.34771034408573e-13	OVATup
chr6:24980813-24981388	2.57730498039903	3.36976762930003e-13	OVATup
chr2:74255869-74256279	2.28523578247958	3.37663525561398e-13	OVATup
chr14:84128149-84128474	2.82752194426396	3.37745491172277e-13	OVATup
chr16:58047833-58048274	2.13294222929563	3.42373972420533e-13	OVATup
chr13:106596354-106596834	2.34099343112977	3.45580606350585e-13	OVATup
chr6:159836118-159837209	1.48153652755074	3.46479169836609e-13	OVATup
chr20:4119432-4119800	2.68465532287124	3.4957422751518e-13	OVATup
chr13:59368746-59369119	2.66129378908534	3.52946824514714e-13	OVATup
chr22_KI270879v1_alt:260349-260627	1.99148650718366	3.5431152163942e-13	OVATup
chr5:93311828-93312440	2.11257346400349	3.54756567377084e-13	OVATup
chr3:108719443-108719755	3.16719251455463	3.59040894953226e-13	OVATup
chr7:56150646-56151952	1.3882916978114	3.60428464818795e-13	OVATup
chr3:153448194-153448759	2.64553683896021	3.63560247449831e-13	OVATup
chr17:12729242-12729527	2.55202903861788	3.65328708406818e-13	OVATup
chr1:12038878-12039156	2.65910635803101	3.71098666396458e-13	OVATup
chr16:68802226-68802502	2.81851729806356	3.78361799460789e-13	OVATup
chr7:96601773-96602134	2.97719777814772	3.78361799460789e-13	OVATup
chr8:26513577-26514118	1.67842599681428	3.81758403284292e-13	OVATup
chr1:236471674-236471970	4.24793506564278	3.83452242212412e-13	OVATup
chr11:134026682-134026955	2.46944237367405	3.84193904817571e-13	OVATup
chr4:48219220-48219540	2.27515935586302	3.84193904817571e-13	OVATup
chr5:474036-474724	1.60172987652362	3.86526029851004e-13	OVATup
chr3:119181957-119182196	2.28303588664756	3.86527928050657e-13	OVATup
chr18:22447842-22448103	3.33681600185702	3.96981581790637e-13	OVATup
chr2:3703939-3704618	1.87620925587732	3.99417930269865e-13	OVATup
chr16:64653377-64653560	3.62309946916328	4.00869633032097e-13	OVATup
chr12:47798328-47798504	2.15347878541369	4.01109141743665e-13	OVATup
chr2:19235304-19235826	1.66118243411808	4.01109141743665e-13	OVATup
chr10:91653302-91653903	2.47945446447805	4.02837658648273e-13	OVATup
chr3:48459928-48460413	2.17711105486985	4.07564489718424e-13	OVATup
chr17:75909409-75909513	3.16302443625433	4.10030129821791e-13	OVATup
chr16:28067976-28068366	2.65765033451366	4.1436430355202e-13	OVATup
chr6:83853271-83854039	1.58581423333028	4.14462581747023e-13	OVATup
chr15:67883440-67883758	2.52841907511677	4.16413805477411e-13	OVATup
chr1:53083643-53083931	2.12127918557944	4.17448853502946e-13	OVATup
chr5:172533830-172534176	2.21305431412348	4.2525782487956e-13	OVATup
chr6:134299416-134299640	2.6430604691995	4.28317973601549e-13	OVATup
chr17:33277471-33277958	2.29045691404354	4.28796725540853e-13	OVATup
chr5:171437301-171437489	2.41024544921318	4.30403823069281e-13	OVATup
chr21:45329663-45329990	2.42254816536248	4.31637325309714e-13	OVATup
chr19:33047455-33047723	2.29774906567765	4.3497039904172e-13	OVATup
chr3:14304811-14305026	2.5608742402267	4.40493514640863e-13	OVATup
chr1:182687470-182687639	2.97660825885113	4.47521059418767e-13	OVATup
chr4:173518133-173518291	3.32539506196859	4.51753606526608e-13	OVATup
chr16:58433965-58434417	1.73421723370586	4.51822567880163e-13	OVATup
chr2:14967812-14968126	2.52909202680095	4.53157561824514e-13	OVATup
chr5:73748535-73749464	1.51238332284915	4.59792520692598e-13	OVATup
chr18:7117574-7118044	1.81478708339138	4.64110952101304e-13	OVATup
chr6:11789666-11790068	2.5030211096022	4.64110952101304e-13	OVATup
chr19:6718761-6719259	1.89599719002429	4.66292308275829e-13	OVATup
chr1:175399806-175400115	2.5072925678213	4.74747474359762e-13	OVATup
chr18:49704340-49704788	3.38637140551678	4.81184541108611e-13	OVATup
chr12:116582664-116583002	1.97143744154865	4.82748008244735e-13	OVATup
chr20:6698134-6698310	3.51647723401847	4.83128952149218e-13	OVATup
chr10:118835650-118836058	1.91214773430147	4.83298291732269e-13	OVATup
chr5:56447338-56447869	2.05422571972024	4.84259003839328e-13	OVATup
chr16:2008010-2008369	2.12062639219813	4.8801233345708e-13	OVATup
chr19:51026225-51026391	2.69194161445994	4.89742939662986e-13	OVATup
chr18:75916193-75917005	1.4393148301415	4.89883719550337e-13	OVATup
chr17:12737778-12738046	2.72309970429174	4.91138565381412e-13	OVATup
chr20:50645542-50645847	1.54066321216517	4.94169620617428e-13	OVATup
chr10:51694267-51694715	2.49659632809179	5.06746077004469e-13	OVATup
chr18:48204238-48204526	2.21965031981745	5.1108207875136e-13	OVATup
chr6:88166482-88167002	1.81317366602648	5.1108207875136e-13	OVATup
chr14:64218461-64218660	2.23783748511517	5.16739992100693e-13	OVATup
chr20:45518357-45518621	2.97076339617283	5.18444231222844e-13	OVATup
chr3:125074387-125074829	2.31194825098864	5.24680840592723e-13	OVATup
chr21:44062451-44062753	2.03985843614974	5.31972287659633e-13	OVATup
chr1:168822981-168823236	2.95420180206173	5.32234234207319e-13	OVATup
chr21:33286793-33287415	2.02025235197432	5.33981017259575e-13	OVATup
chr7:46173922-46174170	2.426439881977	5.33981017259575e-13	OVATup
chr12:57603828-57604093	2.26117368769587	5.34268089004748e-13	OVATup
chr1:178625729-178626093	2.89281718515787	5.34730790754534e-13	OVATup
chr2:31138425-31138889	1.50753469944103	5.35179475617842e-13	OVATup
chr12:79420239-79420739	2.17647340827669	5.36806830793236e-13	OVATup
chr6:27251351-27251668	1.68930344493991	5.53449409899328e-13	OVATup
chr9:91887535-91887752	2.94795932315951	5.56425571226997e-13	OVATup
chr10:132974478-132974849	1.83229642838888	5.64278512459967e-13	OVATup
chr4:17069027-17069252	2.98648578919279	5.66991123967389e-13	OVATup
chr13:30908423-30908672	2.26367800724674	5.69667420366569e-13	OVATup
chr5:171427881-171428181	2.00386372359527	5.6975513039412e-13	OVATup
chr14:87059493-87059792	3.00833685821742	5.71685229743368e-13	OVATup
chr2:18896174-18896667	2.14586985216041	5.74244936758529e-13	OVATup
chr1:41382717-41382978	1.7169190126795	5.76541141908223e-13	OVATup
chr11:116602662-116602872	2.40541149662128	5.79190474238268e-13	OVATup
chr10:71635500-71635699	2.6032551313924	5.79964705960527e-13	OVATup
chrX:118570329-118570642	2.77444706744891	5.84262580266484e-13	OVATup
chr4:109735818-109736096	2.25190365408406	6.10115821218678e-13	OVATup
chr9:86585828-86586218	2.5102251105526	6.17207562860584e-13	OVATup
chr19:55149202-55149430	2.1474290627342	6.19724745941484e-13	OVATup
chr18:50194976-50195381	1.9641997828414	6.22678740734295e-13	OVATup
chr1:176395828-176397030	1.61847271812661	6.22812358751779e-13	OVATup
chr1:110308363-110308540	2.71989446405777	6.30281725944386e-13	OVATup
chr2:20510050-20510245	2.08939643052125	6.30281725944386e-13	OVATup
chr12:124622895-124623054	2.37474081434892	6.33236981550902e-13	OVATup
chr2:200736702-200737122	3.6396468401489	6.36630160469724e-13	OVATup
chr14:64645333-64645763	1.93165502264681	6.36698847087777e-13	OVATup
chr11:119038895-119039213	3.18349394131349	6.40837170487104e-13	OVATup
chr5:10457762-10458140	1.76967718818047	6.41621136716055e-13	OVATup
chr12:122473970-122474217	2.12322013603516	6.4243539755534e-13	OVATup
chr2:239574653-239575014	2.42191318764795	6.44983382314259e-13	OVATup
chr3:134663778-134664107	1.82563490740499	6.48250884491588e-13	OVATup
chr20:45337690-45338054	1.88575082719927	6.56803316384566e-13	OVATup
chr5:62606985-62607190	2.70721177876753	6.62866153958771e-13	OVATup
chr5:65809984-65810489	2.07615852481171	6.64290170214469e-13	OVATup
chr5:144125032-144125690	2.62985502011796	6.64695370053098e-13	OVATup
chr11:9803626-9804053	2.21535106348573	6.79531150114006e-13	OVATup
chr8:28617032-28617285	2.11350870383305	6.81790759241767e-13	OVATup
chr12:21842069-21842510	2.52992197315368	6.89379172235636e-13	OVATup
chr8:28069982-28070289	1.94424114474356	6.93426872432073e-13	OVATup
chr4:38591930-38592344	1.52686369977181	7.0002884577862e-13	OVATup
chr14:63178814-63179271	1.86051444481791	7.00921372931546e-13	OVATup
chr1:71783060-71783353	2.64209035614843	7.02034709891575e-13	OVATup
chr17:42809315-42809647	1.79268658978368	7.0837477899821e-13	OVATup
chr9:129405183-129405314	2.71996373350318	7.10170907288163e-13	OVATup
chr7:118080950-118081266	2.43364704970236	7.14522338053731e-13	OVATup
chr8:39990706-39991157	1.91951732886129	7.30307569541967e-13	OVATup
chr2:28662110-28662240	2.8113730255965	7.30963831587185e-13	OVATup
chr16:1183329-1183518	2.39199087151564	7.34460911690574e-13	OVATup
chr2:106575979-106576289	2.09888572417926	7.5660687593687e-13	OVATup
chr3:50251318-50251616	1.93660007710152	7.5660687593687e-13	OVATup
chr5:161406902-161407261	2.27079682195872	7.57865863022869e-13	OVATup
chr12:52195107-52195290	2.66336449863185	7.58220521515271e-13	OVATup
chr19:8997613-8997888	2.71802894318752	7.64945983067948e-13	OVATup
chr11:75320236-75320535	2.14554554565921	7.78285092989144e-13	OVATup
chr1:109240118-109240439	1.93667041606182	7.82336697065236e-13	OVATup
chr8:140166518-140166976	2.20902362787901	7.82336697065236e-13	OVATup
chr9:97548909-97549168	2.22649165358284	7.85441603593632e-13	OVATup
chr4:66404203-66404618	3.31588671787937	7.92620978129049e-13	OVATup
chr12:28866875-28867090	3.02100394135302	7.97266377063363e-13	OVATup
chr1:156146687-156147305	1.50392670774183	8.0038072240013e-13	OVATup
chr18:6790457-6790806	2.2154585660353	8.00955413179785e-13	OVATup
chr5:159878130-159878490	1.97215960554512	8.01153007662328e-13	OVATup
chr18:45626236-45626621	2.20043541588925	8.01582562368449e-13	OVATup
chr6:83708687-83709603	1.76444946270572	8.06549677451655e-13	OVATup
chr11:19499353-19499613	2.55506507149461	8.12830722321844e-13	OVATup
chr4:140186729-140186962	2.30598394802902	8.32573468005507e-13	OVATup
chr7:56276023-56276631	2.44033168884462	8.32573468005507e-13	OVATup
chr4:94758069-94758862	1.44724614560223	8.45224843414581e-13	OVATup
chr17:29078812-29079159	2.06032743018824	8.46548022755e-13	OVATup
chr11:83316126-83317172	1.45716054335551	8.49984314711844e-13	OVATup
chr20:6802069-6802678	1.89534545129343	8.58241418019677e-13	OVATup
chr16:67301373-67301824	1.97748543131355	8.60347923563464e-13	OVATup
chr2:16408737-16408923	2.48753110834627	8.61298705569578e-13	OVATup
chr20:9838743-9839204	1.85258500640104	8.61339714014799e-13	OVATup
chr20:61683804-61684058	2.09120065336688	8.66655983508452e-13	OVATup
chr1:84366741-84367089	2.51260325955502	8.70481047856826e-13	OVATup
chr1:115084919-115085521	2.10997847435484	8.78430887936081e-13	OVATup
chr16:30168894-30170364	1.38106378676709	8.81232729986298e-13	OVATup
chr6:44031331-44031519	3.09309071952277	8.99104352880263e-13	OVATup
chr20:44145538-44145802	2.54528378241327	9.03612302208707e-13	OVATup
chr8:8054757-8055225	2.54466395668488	9.04242240751025e-13	OVATup
chrX:145818124-145818482	2.07644082689644	9.11993909297632e-13	OVATup
chr18:43279468-43279706	2.85274660210696	9.14040215627634e-13	OVATup
chr15:101064042-101064452	1.74800230907286	9.15657478729549e-13	OVATup
chr12:19847298-19848033	1.71594971454465	9.19697971155822e-13	OVATup
chr20:1904121-1904458	2.18142455828679	9.19697971155822e-13	OVATup
chr3:134651681-134651977	2.04368798338333	9.19697971155822e-13	OVATup
chr6:168326977-168327238	2.78504294644237	9.25964524892804e-13	OVATup
chr15:71669676-71670046	2.28605095274301	9.44000031897486e-13	OVATup
chr3:188926906-188927438	2.34619914277336	9.44000031897486e-13	OVATup
chr2:158810779-158811433	1.49681433850051	9.52020206144367e-13	OVATup
chr15:20100505-20104125	1.51242321185934	9.80188497685761e-13	OVATup
chr4:6011711-6011979	2.67161703140309	9.80188497685761e-13	OVATup
chr20:50422286-50422487	2.62156291024385	9.93759854126435e-13	OVATup
chr4:72895440-72895643	2.27723471923298	1.00641328382622e-12	OVATup
chr4:69984054-69984499	1.74787305908558	1.00712321521485e-12	OVATup
chr10:75405369-75405549	2.57324867838079	1.0080469619017e-12	OVATup
chr10:8998419-8998801	2.86187218512221	1.0124996853193e-12	OVATup
chr2:66575874-66576475	1.40387113449655	1.02363938204409e-12	OVATup
chr9:8456307-8456725	2.13342690170384	1.02810938916622e-12	OVATup
chr4:59608561-59608764	3.81571125241102	1.04973794482784e-12	OVATup
chr1:13584139-13584507	1.89988513886567	1.05868354919382e-12	OVATup
chr15:34056265-34056620	2.32289626404527	1.07794545814766e-12	OVATup
chr11:14030041-14030521	1.55702345577109	1.08377225727964e-12	OVATup
chr17:65707839-65708070	3.22750860558213	1.08457953139641e-12	OVATup
chr5:257911-262187	1.34068916881599	1.08602282260387e-12	OVATup
chr4:76687754-76688045	2.53388615613147	1.08810885970165e-12	OVATup
chr15:88378377-88378579	2.86146830551247	1.09169024420364e-12	OVATup
chr17:8698784-8699016	2.15179453658609	1.09169024420364e-12	OVATup
chr6:111712461-111712718	2.02995539586099	1.09169024420364e-12	OVATup
chr14:32432907-32433174	2.61118347897695	1.11263218356039e-12	OVATup
chr13:18978490-18978922	1.83899179605032	1.11713735750739e-12	OVATup
chr3:112746724-112746978	2.76170987358156	1.12141292085295e-12	OVATup
chr3:73255511-73255823	2.10659430914899	1.12321063376086e-12	OVATup
chr10:122507714-122508008	2.08112239926129	1.12538707817174e-12	OVATup
chr2:102069221-102069702	2.17376338135298	1.12538707817174e-12	OVATup
chr14:74599414-74600397	1.3920288802193	1.13002163767436e-12	OVATup
chr2:145000353-145000632	2.71614976776439	1.13058964146846e-12	OVATup
chr2:18950265-18950652	2.04862904970052	1.13318873769015e-12	OVATup
chr19:49461056-49463533	1.18481526214028	1.13696131872522e-12	OVATup
chr11:61367515-61367716	3.5271664496216	1.15611343369163e-12	OVATup
chr9:87080506-87080876	2.46522336990602	1.17486211233327e-12	OVATup
chr1:199590846-199591171	2.86993488864581	1.17640055048249e-12	OVATup
chr2:49224596-49224916	3.04205238939143	1.17788873441212e-12	OVATup
chr1:46948502-46948994	2.46139853907143	1.19836448294311e-12	OVATup
chr4:123869685-123870008	2.13253129136531	1.1998540274699e-12	OVATup
chr16:68491093-68491325	2.63036721770777	1.20795104618222e-12	OVATup
chr3:45113037-45113278	2.47086706582675	1.20998749005964e-12	OVATup
chr7:83162247-83163157	1.40389203618736	1.22278800644966e-12	OVATup
chr20:5827135-5827570	1.88872606583169	1.22819321788039e-12	OVATup
chr13:114231091-114231561	2.15795967167598	1.25233949907197e-12	OVATup
chr2:59019672-59020093	2.09698612095255	1.25233949907197e-12	OVATup
chr14:34053644-34054099	2.09704883436612	1.25771849076692e-12	OVATup
chr5:159765030-159765293	3.01383281599686	1.25771849076692e-12	OVATup
chr5:62886660-62887179	2.60827135323735	1.26102417434343e-12	OVATup
chr10:124063758-124064178	2.03578690353918	1.26269258067202e-12	OVATup
chr16:13298910-13299252	1.89998389779012	1.2663888572756e-12	OVATup
chr17:60579122-60579437	2.44446824268142	1.27096835188004e-12	OVATup
chr6:149890872-149891041	2.0958500130282	1.2847314805819e-12	OVATup
chr10:46397017-46397283	2.13815601392411	1.2860092155526e-12	OVATup
chr3:159733452-159733721	2.75356461076612	1.28846911059223e-12	OVATup
chr11:95076471-95076814	2.28470703486149	1.29365195705912e-12	OVATup
chr12:106106151-106106377	2.44609765284136	1.30970723914241e-12	OVATup
chrX:68996062-68996515	1.94883667903504	1.31244014074616e-12	OVATup
chr3:167116037-167116535	1.88566624121836	1.32519784215664e-12	OVATup
chr18:23884795-23885209	1.84987219779945	1.32639250017663e-12	OVATup
chr12:79690360-79690869	1.55746953222444	1.33046522516533e-12	OVATup
chr1:220990982-220991286	2.81211447964512	1.3325387419452e-12	OVATup
chr5:67770443-67770807	2.13734484441865	1.34278319084789e-12	OVATup
chr8:38429468-38429878	1.83207588651716	1.34379596380999e-12	OVATup
chr1:183331209-183331488	2.6518064949432	1.3506188598646e-12	OVATup
chr6:3789094-3789592	2.16245406561027	1.36076954056947e-12	OVATup
chr7:25288982-25289214	2.46177039100819	1.37949386191135e-12	OVATup
chr6:133889761-133890084	2.12315343828046	1.38475053793745e-12	OVATup
chr10:110357482-110357705	2.50200351992705	1.39609345601191e-12	OVATup
chr12:123250870-123251242	2.2133588117565	1.39609345601191e-12	OVATup
chr20:40336068-40336432	2.02492413377179	1.40329569810412e-12	OVATup
chr22:19801735-19802044	2.09985974730009	1.41410830751307e-12	OVATup
chr8:95662761-95663018	2.72059797328658	1.42210306090056e-12	OVATup
chr7:122886337-122886996	1.7121163485743	1.42379597161375e-12	OVATup
chr10:78451627-78452005	1.78593579200211	1.42430988655635e-12	OVATup
chr14:104882432-104882633	2.11376764330548	1.43913755074776e-12	OVATup
chr20:50321120-50321634	1.93400079697255	1.44827062247285e-12	OVATup
chr20:4227966-4228263	2.52978581075804	1.44871761006674e-12	OVATup
chr11:133965727-133966142	1.99879149267936	1.456047303584e-12	OVATup
chr17:44940312-44940711	2.62025540516735	1.45867649497845e-12	OVATup
chr20:4171038-4171219	2.70261664901849	1.47962832768437e-12	OVATup
chr15:81157777-81158054	2.03866097515361	1.48437205863109e-12	OVATup
chr4:99209731-99210039	2.54781021140382	1.48437205863109e-12	OVATup
chr4:55037545-55037696	3.3164798007746	1.48714426373304e-12	OVATup
chr9:129401527-129402298	1.40118097804287	1.48714426373304e-12	OVATup
chr17:7716945-7717853	1.75450314536226	1.49935032364904e-12	OVATup
chr12:124700843-124701533	1.54128470788208	1.53979984107058e-12	OVATup
chr21:38915067-38915307	2.56397450378295	1.53979984107058e-12	OVATup
chr6:25384938-25385286	2.77098795428881	1.54306128582115e-12	OVATup
chr9:134703051-134703325	1.77081721538025	1.54306128582115e-12	OVATup
chr2:65600515-65601218	1.37626474863048	1.54807335810592e-12	OVATup
chr9:87337516-87338069	2.25150406334986	1.56426643993915e-12	OVATup
chr2:132460833-132461092	1.84218649544992	1.58693122534254e-12	OVATup
chr13:87671780-87672439	1.55419073166308	1.63341925254666e-12	OVATup
chr16:78745741-78746033	2.57217452282567	1.66072204600015e-12	OVATup
chr11:131999097-131999567	2.32087594606648	1.69892460674477e-12	OVATup
chr16:1159903-1160051	2.55532353618301	1.69892460674477e-12	OVATup
chr5:179256429-179256768	2.07439221827914	1.70487883092531e-12	OVATup
chr6:7058486-7058727	2.37042397244253	1.71923372687112e-12	OVATup
chr5:172637093-172637349	2.12804676102403	1.72503201155074e-12	OVATup
chr4:180058201-180059058	1.55630628772548	1.73608211932412e-12	OVATup
chr19:30719444-30719933	1.63439856607029	1.77124952146962e-12	OVATup
chr9:16252707-16252921	2.63360370128227	1.77721773952794e-12	OVATup
chr20:50462478-50462674	3.04575601354517	1.77794595569147e-12	OVATup
chr7:148495577-148496006	2.30895951569049	1.77811508717094e-12	OVATup
chr15:88090448-88090988	2.26895350981168	1.77923044958282e-12	OVATup
chr4:173528471-173528746	2.29697654555529	1.78143624034178e-12	OVATup
chr16:10261640-10261874	2.71625533062435	1.7945351125331e-12	OVATup
chr13:36530093-36530425	2.38464389248491	1.79954991230001e-12	OVATup
chr22:37032754-37033127	2.12558162879013	1.80653915933516e-12	OVATup
chr1:61888034-61888199	2.81625013407467	1.80916663426134e-12	OVATup
chr1:187840619-187840903	2.02006553256414	1.8103861520354e-12	OVATup
chr3:40690643-40691453	1.50184647477709	1.82009278761406e-12	OVATup
chr5:171520426-171520621	2.08468267088943	1.84572638041011e-12	OVATup
chr4:48985882-48986370	1.82938821566484	1.89455263756559e-12	OVATup
chr1:23558439-23558690	2.06869376904963	1.95894483949276e-12	OVATup
chr2:36193787-36194028	2.93254403957884	1.9655059075488e-12	OVATup
chr1:160823369-160823629	1.92143932893047	1.96959988466054e-12	OVATup
chr17:18182136-18182435	2.39958437189851	1.97046772948695e-12	OVATup
chr4:3437039-3437232	1.99524955654618	1.97797933231681e-12	OVATup
chr15:20303833-20304057	1.65813834047524	1.99708919337441e-12	OVATup
chr7:42678374-42678764	2.34110657191223	2.00062241933473e-12	OVATup
chr20:61353401-61353841	1.82533999491431	2.00435534694571e-12	OVATup
chr11:83685854-83686268	2.44085877744716	2.01476908417787e-12	OVATup
chr5:90888785-90889235	2.70334458056749	2.01731271063819e-12	OVATup
chr2:159176598-159176857	3.24440128854748	2.05869337543958e-12	OVATup
chr2:10369993-10370173	2.75965175295631	2.06233458537216e-12	OVATup
chr17:56142395-56142646	2.70045499427455	2.06892691335768e-12	OVATup
chr1:42421078-42421482	2.21070023608853	2.08472567959474e-12	OVATup
chr13:105599535-105600022	1.94841396221338	2.10921369388319e-12	OVATup
chr6:42166736-42167067	2.03004038290904	2.12678319131682e-12	OVATup
[truncated: 43,238 more rows]

## Sheet: Table S3
Genomic Distribution of Differentially Accessible Regions (DARs)
Genomic regions	SATup_DAR % overlap	OVATup_DAR % overlap
Promoter (1−2kb)	6.05	5.45
Promoter (2−3kb)	5.37	4.21
Promoter (<=1kb)	10.11	17.74
5' UTR	0.1	0.07
3' UTR	1.54	0.8
1st Exon	0.04	0.05
Other Exon	1.51	1.61
1st Intron	13.77	10.32
Other Intron	29.82	22.52
Downstream (<=300)	1.2	1.03
Distal Intergenic	30.49	36.19
Cmbined regions	SATup_DAR % overlap	OVATup_DAR % overlap
All Promoters	21.53	27.4
Intron	43.59	32.84

## Sheet: Table S4
Percentage overlap of DARs with roadmap epigenomics Adipose nuclei chromatin states
Chromatin States Adipose Nuceli (18 STATE MODEL)	SATup DARs % overlap Adipose nuclei chromatin state	VATup % overlap Adipose nuclei chromatin state
1_TssA	1.4363	0.738689
2_TssFlnk	1.31661	1.88673
3_TssFlnkU	3.70087	1.84364
4_TssFlnkD	3.56681	3.28101
5_Tx	2.11615	2.91167
6_TxWk	11.0116	9.11973
7_EnhG1	2.57576	0.791013
8_EnhG2	1.12989	0.283164
9_EnhA1	15.6126	3.13943
10_EnhA2	9.68066	1.52662
11_EnhWk	23.2633	9.11973
12_ZNF/Rpts	0.3495	3.47492
13_Het	0.598458	8.22099
14_TssBiv	0.157993	3.68421
15_EnhBiv	0.315986	2.12989
16_ReprPC	0.268109	3.60111
17_ReprPCWk	4.23709	11.4651
18_Quies	18.6623	32.7824
combined chromatin states of similar genomic context	SATup DARs % overlap Adipose nuclei chromatin state	VATup % overlap Adipose nuclei chromatin state
Promoter: 1_TssA, 2_TssFlnk, 3_TssFlnkU, 4_TssFlnkD, 14_TssBiv	10.1786	11.4343
Enhancer: 7_EnhG1, 8_EnhG2, 9_EnhA1, 10_EnhA2, 11_EnhWk, 15_EnhBiv	52.5782	16.9898
Transcribed: 5_Tx, 6_TxWk	13.1278	12.0314
Polycomb repressed: 16_ReprPC, 17_ReprPCWk	4.50519	15.0662

## Sheet: Table S5
SATup_DARs_SEA_Motifs_>10% TP																OVATup_DARs_SEA_Motifs_>10%TP
ID	ALT_ID	CONSENSUS	TP	TP%	FP	FP%	ENR_RATIO	SCORE_THR	PVALUE	LOG_PVALUE	EVALUE	LOG_EVALUE	QVALUE	LOG_QVALUE		ID	ALT_ID	CONSENSUS	TP	TP%	FP	FP%	ENR_RATIO	SCORE_THR	PVALUE	LOG_PVALUE	EVALUE	LOG_EVALUE	QVALUE	LOG_QVALUE
MA0139.1	CTCF	YGRCCASYAGRKGGCRSYR	2117	13.84	202	1.32	10.4	11	3.36e-402	-924.43	2.82e-399	-917.69	2.82e-399	-917.69		MA1633.2	BACH1	ATGACTCAT	2582	10.16	1062	4.18	2.43	9.7	2.87e-144	-330.52	2.41e-141	-323.78	6.4e-143	-327.41
MA0837.2	CEBPE	KATTGCGCAATM	4406	28.8	1623	10.61	2.71	0.71	5.37e-292	-670.67	4.52e-289	-663.94	9.35e-290	-665.51		MA0491.2	JUND	NNATGACTCATNN	2609	10.27	1092	4.3	2.39	10	2.25e-141	-323.85	1.9e-138	-317.12	4.77e-140	-320.8
MA0466.3	CEBPB	KATTGCGCAATM	3330	21.77	1084	7.09	3.07	0.0097	2.39e-262	-602.41	2.01e-259	-595.67	2.77e-260	-597.65		MA1928.1	BNC2	NDRTGAGTCABN	2746	10.8	1268	4.99	2.16	11	2.76e-123	-282.2	2.32e-120	-275.47	4.67e-122	-279.37
MA1636.1	CEBPG	NDATGATGCAATMHH	3689	24.11	1401	9.16	2.63	8.1	1.02e-233	-536.48	8.56e-231	-529.75	8.86e-232	-532.02		MA1142.1	FOSL1::JUND	NRTGACTCAT	3085	12.14	1504	5.92	2.05	11	4.98e-123	-281.61	4.19e-120	-274.88	8.12e-122	-278.82
MA0102.4	CEBPA	NDATTGCACAATHN	4274	27.94	1780	11.63	2.4	8.1	4.55e-232	-532.69	3.82e-229	-525.95	3.17e-230	-528.44		MA0493.2	KLF1	DGGGYGGGG	5991	23.57	3855	15.17	1.55	10	9.9e-104	-237.18	8.32e-101	-230.44	1.35e-102	-234.56
MA0838.1	CEBPG	ATTRCGCAAY	2845	18.6	938	6.13	3.03	6.3	8.16e-221	-506.77	6.86e-218	-500.04	4.74e-219	-502.71		MA0037.4	Gata3	NHTCTTATCTNH	3454	13.59	2052	8.07	1.68	10	1.25e-80	-183.99	1.05e-77	-177.25	1.28e-79	-181.66
MA0836.2	CEBPD	NRTTGCACAAYHN	4498	29.4	2010	13.14	2.24	7.9	4.47e-214	-491.26	3.76e-211	-484.52	2.22e-212	-487.35		MA1107.2	KLF9	MNGCCACACCCACHYV	3068	12.07	1777	6.99	1.73	10	7.56e-78	-177.58	6.36e-75	-170.84	7.12e-77	-175.34
MA0080.6	Spi1	RRAAAGAGGAAGTGGDD	3784	24.73	1698	11.1	2.23	8.1	5.75e-179	-410.41	4.84e-176	-403.68	2.5e-177	-406.64		MA1959.1	KLF7	DGGGCGGGG	7077	27.85	5039	19.83	1.4	9	4.67e-77	-175.76	3.92e-74	-169.02	4.3e-76	-173.54
MA0081.2	SPIB	TYTCACTTCCTCTTTY	2277	14.88	745	4.87	3.05	9.8	6.66e-179	-410.27	5.6e-176	-403.53	2.58e-177	-406.61		MA1104.2	GATA6	HWWTCTTATCTNH	2888	11.36	1656	6.52	1.74	11	1.11e-75	-172.59	9.32e-73	-165.86	1e-74	-170.39
MA0833.2	ATF4	DDATGATGCAATMN	4545	29.71	2310	15.1	1.97	5.6	2.41e-163	-374.44	2.03e-160	-367.71	8.41e-162	-370.89		MA0766.2	GATA5	SWGATAASRN	2648	10.42	1477	5.81	1.79	11	2.05e-75	-171.98	1.73e-72	-165.24	1.77e-74	-169.82
MA0598.3	EHF	NNCACTTCCTGTTNN	2431	15.89	908	5.94	2.68	9.8	9.61e-159	-363.85	8.08e-156	-357.11	3.04e-157	-360.39		MA1970.1	TRPS1	NHTCTTATCTNH	3908	15.38	2475	9.74	1.58	10	1.07e-72	-165.72	8.97e-70	-158.99	8.69e-72	-163.62
MA0488.1	JUN	DDRATGATGTCAT	4050	26.47	2033	13.29	1.99	2.7	3.41e-150	-344.16	2.86e-147	-337.43	9.88e-149	-340.79		MA0518.1	Stat4	YTTCYRGGAARNVR	4248	16.71	2761	10.86	1.54	8.7	2.87e-71	-162.43	2.42e-68	-155.69	2.25e-70	-160.37
MA0639.1	DBP	NRTTACGTAAYV	3072	20.08	1358	8.88	2.26	4.6	5.16e-150	-343.75	4.34e-147	-337.01	1.38e-148	-340.46		MA0685.2	SP4	GGGGCGGGG	10503	41.33	8115	31.93	1.29	4.9	6.11e-69	-157.07	5.14e-66	-150.33	4.46e-68	-155.08
MA0043.3	HLF	NNRTTATGCAACHN	3808	24.89	1920	12.55	1.98	6.8	7.19e-140	-320.39	6.04e-137	-313.65	1.79e-138	-317.18		MA0148.4	FOXA1	WWGTAAACATNN	2839	11.17	1672	6.58	1.7	11	1.58e-68	-156.12	1.33e-65	-149.38	1.14e-67	-154.15
MA1929.1	CTCF	CTGCAGTKCCNNNNNYNRCCASYAGRKGGCRSYV	1654	10.81	520	3.4	3.18	8.1	3.8e-137	-314.12	3.19e-134	-307.39	8.82e-136	-310.97		MA0039.4	KLF4	NNCCCCACCCHN	12396	48.77	9839	38.71	1.26	7.3	3.12e-66	-150.83	2.62e-63	-144.1	2.13e-65	-148.91
MA0489.2	Jun	NVTGACTCATNN	1726	11.28	563	3.68	3.06	10	1.2e-136	-312.97	1.01e-133	-306.23	2.62e-135	-309.89		MA0144.2	STAT3	YTTCYKGGAAD	4397	17.3	2935	11.55	1.5	9.4	5.85e-66	-150.2	4.92e-63	-143.47	3.93e-65	-148.3
MA0025.2	NFIL3	NRTTATGYAATNN	2514	16.43	1055	6.9	2.38	9.3	1.46e-135	-310.47	1.23e-132	-303.74	2.99e-134	-307.45		MA1625.1	Stat5b	NNNTTCCCAGAANNN	4128	16.24	2738	10.77	1.51	8.8	9.42e-64	-145.12	7.92e-61	-138.39	5.7e-63	-143.32
MA1131.1	FOSL2::JUN	GRTGACGTMAT	4612	30.15	2552	16.68	1.81	5.5	1.23e-132	-303.73	1.04e-129	-297	2.39e-131	-300.77		MA0161.2	NFIC	NNCTTGGCANN	5723	22.52	4084	16.07	1.4	8.8	5.49e-62	-141.06	4.62e-59	-134.32	3.28e-61	-139.27
MA0640.2	ELF3	NNCCACTTCCTGNT	2345	15.33	966	6.31	2.43	9.8	9.07e-131	-299.43	7.63e-128	-292.7	1.58e-129	-296.58		MA0809.2	TEAD4	NNACATTCCARN	2772	10.91	1704	6.7	1.63	10	4.56e-58	-132.03	3.84e-55	-125.3	2.69e-57	-130.26
MA1128.1	FOSL1::JUN	NKATGACTCATNN	2388	15.61	997	6.52	2.39	9.1	4.78e-130	-297.77	4.02e-127	-291.04	7.92e-129	-294.96		MA1487.2	FOXE1	VYTAAAYAAACAAH	3254	12.8	2166	8.52	1.5	8.5	6.31e-50	-113.29	5.3e-47	-106.55	3.3e-49	-111.63
MA1141.1	FOS::JUND	NKATGAGTCATNN	1807	11.81	637	4.16	2.83	9.7	6.53e-129	-295.16	5.49e-126	-288.42	1.03e-127	-292.4		MA1965.1	SP5	CBCCTCCCHS	9356	36.81	7451	29.32	1.26	9.2	3.53e-49	-111.57	2.96e-46	-104.83	1.76e-48	-109.96
MA1130.1	FOSL2::JUN	NNRTGAGTCAYN	1680	10.98	562	3.67	2.99	10	8.4e-129	-294.91	7.06e-126	-288.17	1.27e-127	-292.19		MA0599.1	KLF5	GCCCCDCCCH	14638	57.6	12250	48.2	1.19	5.9	2.68e-48	-109.54	2.25e-45	-102.8	1.32e-47	-107.94
MA1134.1	FOS::JUNB	KATGASTCATHN	1842	12.04	666	4.35	2.76	9.2	1.01e-126	-290.12	8.49e-124	-283.38	1.46e-125	-287.44		MA0073.1	RREB1	CCCCMAAMCAMCCMCMMMCV	2571	10.12	1663	6.54	1.55	4.9	9.15e-45	-101.4	7.69e-42	-94.67	4.36e-44	-99.84
MA0477.2	FOSL1	NNATGACTCATNN	1744	11.4	608	3.97	2.87	9.8	2.01e-126	-289.43	1.69e-123	-282.69	2.81e-125	-286.79		MA0035.4	GATA1	NHCTAATCTDH	2978	11.72	2002	7.88	1.49	11	5.84e-44	-99.55	4.91e-41	-92.82	2.72e-43	-98.01
MA1928.1	BNC2	NDRTGAGTCABN	1836	12	664	4.34	2.76	10	2.86e-126	-289.07	2.41e-123	-282.34	3.83e-125	-286.48		MA1511.2	KLF10	GGGGCGGGG	11316	44.52	9345	36.77	1.21	5.3	4.65e-43	-97.48	3.91e-40	-90.74	2.14e-42	-95.95
MA1634.1	BATF	DATGACTCATH	2092	13.67	824	5.39	2.54	10	5.48e-126	-288.42	4.61e-123	-281.69	7.07e-125	-285.87		MA0740.2	KLF14	KGGGCGGGG	10023	39.44	8311	32.7	1.21	6.6	6.62e-37	-83.31	5.57e-34	-76.57	2.57e-36	-81.95
MA1988.1	Atf3	NRTGACTCABN	2354	15.39	994	6.5	2.37	9.8	1.13e-125	-287.7	9.52e-123	-280.96	1.41e-124	-285.18		MA0162.4	EGR1	VCMCGCCCACGCVS	13007	51.18	11123	43.77	1.17	5.1	4.25e-34	-76.84	3.57e-31	-70.11	1.62e-33	-75.5
MA0462.2	BATF::JUN	DATGACTCATH	1856	12.13	687	4.49	2.7	11	2.38e-123	-282.35	2e-120	-275.62	2.86e-122	-279.86		MA1630.2	ZNF281	GGGGGAGGGGVV	6499	25.57	5241	20.62	1.24	6.9	1.94e-31	-70.72	1.63e-28	-63.98	7.15e-31	-69.41
MA1144.1	FOSL2::JUND	KATGACTCAT	1801	11.77	668	4.37	2.69	9.8	2.15e-119	-273.24	1.81e-116	-266.51	2.5e-118	-270.79		MA0670.1	NFIA	NDTGCCAAND	3002	11.81	2184	8.59	1.37	11	3.16e-30	-67.93	2.66e-27	-61.19	1.12e-29	-66.66
MA0490.2	JUNB	NNATGACTCATNN	2152	14.07	891	5.82	2.41	8.9	3.97e-119	-272.63	3.34e-116	-265.89	4.46e-118	-270.21		MA1961.1	PATZ1	SSGGGGMGGGGS	14241	56.03	12410	48.83	1.15	2.8	1.96e-29	-66.1	1.65e-26	-59.37	6.87e-29	-64.85
MA1139.1	FOSL2::JUNB	DATGACGTCATH	3499	22.87	1821	11.9	1.92	5.1	4.35e-119	-272.54	3.66e-116	-265.8	4.73e-118	-270.15		MA0516.3	SP2	GGGGCGGGG	17199	67.67	15195	59.79	1.13	1.7	4.97e-29	-65.17	4.18e-26	-58.44	1.73e-28	-63.93
MA0835.2	BATF3	DATGACTCATH	1860	12.16	708	4.63	2.62	11	1.77e-118	-271.13	1.49e-115	-264.4	1.87e-117	-268.78		MA1624.1	Stat5a	NTTCCAAGAANH	10629	41.82	9070	35.69	1.17	5.6	6.47e-29	-64.91	5.44e-26	-58.17	2.23e-28	-63.67
MA0476.1	FOS	DVTGASTCATB	1593	10.41	547	3.58	2.91	11	4.54e-118	-270.19	3.82e-115	-263.46	4.65e-117	-267.86		MA0682.2	PITX1	YTAATCCH	3109	12.23	2299	9.05	1.35	9.1	1.59e-28	-64.01	1.33e-25	-57.28	5.42e-28	-62.78
MA1136.1	FOSB::JUNB	RTGACGTCAT	3074	20.09	1562	10.21	1.97	7.3	3.08e-111	-254.46	2.59e-108	-247.73	3.07e-110	-252.16		MA1627.1	Wt1	YBCCTCCCCCACVB	13781	54.22	12057	47.44	1.14	5.6	4.45e-27	-60.68	3.74e-24	-53.94	1.48e-26	-59.47
MA1127.1	FOSB::JUN	GATGACGTCAT	3856	25.2	2142	14	1.8	6.1	5.05e-110	-251.67	4.24e-107	-244.93	4.75e-109	-249.42		MA0597.2	THAP1	VSGCAGGGCASV	6825	26.85	5652	22.24	1.21	8.9	4.66e-26	-58.33	3.92e-23	-51.59	1.54e-25	-57.13
MA0473.3	ELF1	RDVCAGGAAGTGVN	2516	16.45	1177	7.69	2.14	9.2	4.98e-110	-251.68	4.19e-107	-244.95	4.75e-109	-249.42		MA1979.1	ZNF416	TATCTGGGCAH	10244	40.31	8819	34.7	1.16	6.1	3.19e-25	-56.4	2.68e-22	-49.67	1.04e-24	-55.22
MA0491.2	JUND	NNATGACTCATNN	1634	10.68	603	3.94	2.71	9.5	2.5e-109	-250.07	2.1e-106	-243.33	2.29e-108	-247.85		MA1421.1	TCF7L1	AAAGATCAAAGG	4630	18.22	3700	14.56	1.25	4.8	1.18e-24	-55.1	9.9e-22	-48.36	3.78e-24	-53.93
MA1137.1	FOSL1::JUNB	NDRTGACTCATNN	1870	12.22	753	4.92	2.48	9.8	8.13e-109	-248.89	6.84e-106	-242.15	7.26e-108	-246.7		MA0079.5	SP1	GGGGCGGGG	11399	44.85	9930	39.07	1.15	3.7	4.77e-24	-53.7	4.01e-21	-46.96	1.49e-23	-52.56
MA0656.1	JDP2	GATGACGTCAYC	2098	13.71	902	5.9	2.32	0.0097	1.25e-108	-248.46	1.05e-105	-241.72	1.09e-107	-246.29		MA1514.1	KLF17	MMCCACGCACCCMTY	6834	26.89	5714	22.48	1.2	5.5	8.54e-24	-53.12	7.18e-21	-46.38	2.6e-23	-52
MA1632.1	ATF2	NNATGABGTCATN	3491	22.82	1889	12.35	1.85	6.4	2.44e-107	-245.49	2.05e-104	-238.75	2.07e-106	-243.35		MA1723.1	PRDM9	RGDGGGVAGGGRGGVRRMARVARR	17439	68.62	15664	61.63	1.11	1.7	1.01e-22	-50.64	8.53e-20	-43.91	3.07e-22	-49.53
MA1129.1	FOSL1::JUN	ATGACGTCAT	2093	13.68	905	5.92	2.31	8.4	3.04e-107	-245.26	2.56e-104	-238.53	2.52e-106	-243.15		MA0742.2	KLF12	GGGGCGGGG	4536	17.85	3684	14.5	1.23	8.4	3.04e-21	-47.24	2.55e-18	-40.51	8.75e-21	-46.18
MA0474.3	Erg	NNACAGGAAGTGVN	2451	16.02	1149	7.51	2.13	9.5	9.04e-107	-244.18	7.6e-104	-237.44	7.32e-106	-242.08		MA0671.1	NFIX	NNTGCCAAN	2920	11.49	2247	8.84	1.3	10	4.1e-21	-46.94	3.44e-18	-40.21	1.17e-20	-45.89
MA1101.2	BACH2	DWANCATGASTCATSNTWH	1669	10.91	639	4.18	2.61	2.6	1.46e-105	-241.4	1.22e-102	-234.66	1.15e-104	-239.33		MA1573.2	Thap11	ACTACAABTCCCAG	14627	57.55	13081	51.47	1.12	0.82	9.04e-21	-46.15	7.6e-18	-39.42	2.55e-20	-45.11
MA0687.1	SPIC	HAAAAGVGGAAGTA	2758	18.03	1381	9.03	2	8.5	1.46e-103	-236.79	1.22e-100	-230.06	1.1e-102	-234.77		MA1513.1	KLF15	SCCCCGCCCCS	6729	26.48	5732	22.55	1.17	5.5	2.33e-19	-42.9	1.96e-16	-36.17	6.42e-19	-41.89
MA0062.3	GABPA	NNCACTTCCTGTNN	2904	18.98	1506	9.84	1.93	9	4.46e-100	-228.76	3.75e-97	-222.03	3.31e-99	-226.76		MA1981.1	ZNF530	GMARGGMRAGGGGCRGSV	3597	14.15	2893	11.38	1.24	7.9	1.28e-18	-41.2	1.08e-15	-34.47	3.41e-18	-40.22
MA1145.1	FOSL2::JUND	NNRTGACGTCAYHSN	2039	13.33	905	5.92	2.25	7.8	1.68e-99	-227.43	1.42e-96	-220.7	1.22e-98	-225.45		MA0140.2	GATA1::TAL1	MTTATCWSNNNNNHVCAG	2675	10.53	2078	8.18	1.29	7.9	2.54e-18	-40.51	2.14e-15	-33.78	6.72e-18	-39.54
MA0136.3	Elf5	RVAAGGAAGTNN	2017	13.18	893	5.84	2.26	10	6.35e-99	-226.11	5.34e-96	-219.37	4.51e-98	-224.15		MA1585.1	ZKSCAN1	AYAGTAGGTS	3571	14.05	2894	11.39	1.23	7.8	2.05e-17	-38.42	1.73e-14	-31.69	5.34e-17	-37.47
MA1708.1	ETV7	DGSCGGAAGTR	4636	30.3	2840	18.56	1.63	7.6	9.09e-97	-221.14	7.65e-94	-214.41	6.33e-96	-219.2		MA1588.1	ZNF136	RWATTCTTGGTTGRC	7505	29.53	6521	25.66	1.15	3.2	5.4e-17	-37.46	4.54e-14	-30.72	1.37e-16	-36.53
MA0761.2	ETV1	NNACAGGAAGTGNN	4116	26.9	2460	16.08	1.67	8	1.09e-93	-214.06	9.13e-91	-207.32	7.14e-93	-212.18		MA1724.1	Rfx6	HNCCTAGCAACHV	7143	28.11	6235	24.53	1.15	7.3	2.31e-15	-33.7	1.94e-12	-26.97	5.52e-15	-32.83
MA1508.1	IKZF1	VVAACAGGAARN	2481	16.22	1254	8.2	1.98	9.6	2.49e-91	-208.62	2.09e-88	-201.89	1.57e-90	-206.78		MA1993.1	Neurod2	VVCAGCTGBB	5492	21.61	4722	18.58	1.16	8.8	1.41e-14	-31.89	1.19e-11	-25.16	3.29e-14	-31.04
MA1132.1	JUN::JUNB	KATGACKCAT	3409	22.28	1943	12.7	1.75	8.4	1.76e-90	-206.66	1.48e-87	-199.93	1.08e-89	-204.85		MA0084.1	SRY	NWWAACAAT	6491	25.54	5682	22.36	1.14	8.7	1.25e-13	-29.71	1.05e-10	-22.98	2.82e-13	-28.9
MA0645.1	ETV6	MSCGGAAGTR	2877	18.81	1547	10.11	1.86	8	2.44e-90	-206.34	2.05e-87	-199.61	1.46e-89	-204.55		MA0711.1	OTX1	HTAATCCS	5684	22.36	4934	19.41	1.15	7.8	1.86e-13	-29.31	1.57e-10	-22.58	4.18e-13	-28.5
MA0076.2	ELK4	BCRCTTCCGGB	4062	26.55	2464	16.11	1.65	5.6	5.45e-88	-200.93	4.58e-85	-194.2	3.22e-87	-199.16		MA0024.3	E2F1	TTTGGCGCCAAA	4350	17.12	3711	14.6	1.17	5	6.07e-13	-28.13	5.1e-10	-21.4	1.35e-12	-27.33
MA1133.1	JUN::JUNB	KRTGACGTCATN	5482	35.83	3612	23.61	1.52	5.9	3.1e-86	-196.89	2.61e-83	-190.15	1.77e-85	-195.15		MA0712.2	OTX2	NDRGGATTARNN	8161	32.11	7282	28.65	1.12	6.6	8.38e-13	-27.81	7.05e-10	-21.07	1.85e-12	-27.02
MA0641.1	ELF4	AACCCGGAAGTR	3287	21.49	1900	12.42	1.73	3.4	1.13e-83	-190.99	9.48e-81	-184.26	6.33e-83	-189.27		MA0757.1	ONECUT3	AAAAAATCRATAAH	5462	21.49	4772	18.78	1.14	1.4	4.99e-12	-26.02	4.2e-09	-19.29	1.09e-11	-25.25
MA1992.1	Ikzf3	NNRCAGGAAGTGGVN	2779	18.16	1527	9.98	1.82	8.9	2.39e-82	-187.94	2.01e-79	-181.2	1.32e-81	-186.23		MA0528.2	ZNF263	VNGGGGAGGASG	15096	59.4	13936	54.83	1.08	5.9	5.53e-12	-25.92	4.65e-09	-19.19	1.18e-11	-25.16
MA1126.1	FOS::JUN	DRTGACGTCATHNDTN	5136	33.57	3392	22.17	1.51	6.4	3.99e-80	-182.82	3.36e-77	-176.09	2.17e-79	-181.13		MA1145.1	FOSL2::JUND	NNRTGACGTCAYHSN	3039	11.96	2539	9.99	1.2	7.2	1.19e-11	-25.16	1e-08	-18.42	2.53e-11	-24.4
MA1483.2	ELF2	AAMCCGGAAGTR	3192	20.86	1859	12.15	1.72	6.6	1.9e-79	-181.26	1.6e-76	-174.53	1.02e-78	-179.58		MA1997.1	Olig2	NVCAGCTGBN	6010	23.65	5355	21.07	1.12	8.6	4.41e-10	-21.54	3.71e-07	-14.81	8.81e-10	-20.85
MA0018.4	CREB1	NNRTGATGTCAYN	1797	11.75	842	5.5	2.13	9.6	6.58e-79	-180.02	5.54e-76	-173.28	3.47e-78	-178.36		MA0508.3	PRDM1	YNCTTTCTCTH	3417	13.44	2931	11.53	1.17	9.5	5.83e-10	-21.26	4.9e-07	-14.53	1.15e-09	-20.59
MA0089.2	MAFG::NFE2L1	NVNATGACTCAGCADW	1558	10.18	691	4.52	2.25	7.4	1.3e-76	-174.73	1.09e-73	-168	6.65e-76	-173.1		MA0633.2	Twist2	NVCAGCTGBN	6073	23.9	5423	21.34	1.12	8.7	7.35e-10	-21.03	6.18e-07	-14.3	1.44e-09	-20.36
MA1140.2	JUNB	GATGACGTCAYC	2644	17.28	1475	9.64	1.79	0.16	3.5e-75	-171.44	2.94e-72	-164.71	1.74e-74	-169.84		MA0683.1	POU4F2	RTGCATAATTAATGAG	3445	13.55	2973	11.7	1.16	1	2.09e-09	-19.98	1.76e-06	-13.25	4.05e-09	-19.32
MA1143.1	FOSL1::JUND	RTGACGTMAY	2272	14.85	1201	7.85	1.89	9.1	4.87e-75	-171.11	4.09e-72	-164.38	2.39e-74	-169.52		MA1530.1	NKX6-3	VYCATTAWW	9729	38.28	8941	35.18	1.09	5.4	4.42e-09	-19.24	3.71e-06	-12.5	8.43e-09	-18.59
MA0840.1	Creb5	NATGACGTCAYH	1627	10.63	752	4.92	2.16	3	1.13e-73	-167.97	9.48e-71	-161.23	5.45e-73	-166.39		MA0500.2	MYOG	NDRCAGCTGYHN	4807	18.91	4270	16.8	1.13	8	9.48e-09	-18.47	7.97e-06	-11.74	1.78e-08	-17.85
MA1951.1	FOS	BGATGACGTCATCR	2103	13.75	1094	7.15	1.92	3.7	1.77e-72	-165.21	1.49e-69	-158.48	8.45e-72	-163.65		MA1540.2	NR5A1	NNRAGTTCAAGGTCANN	4466	17.57	3955	15.56	1.13	7.6	1.4e-08	-18.08	1.18e-05	-11.35	2.62e-08	-17.46
MA0762.1	ETV2	AACCGGAAATR	2379	15.55	1317	8.61	1.81	5.8	2.44e-69	-157.98	2.06e-66	-151.25	1.13e-68	-156.45		MA1713.1	ZNF610	SSCGCCGCTCCSSS	4282	16.85	3783	14.88	1.13	8.4	1.5e-08	-18.01	1.26e-05	-11.28	2.79e-08	-17.39
MA0150.2	Nfe2l2	CASNATGACTCAGCA	2091	13.67	1106	7.23	1.89	7.5	4.13e-69	-157.46	3.47e-66	-150.73	1.89e-68	-155.94		MA1635.1	BHLHE22	NVCAGCTGBN	6090	23.96	5508	21.67	1.11	8.6	3.54e-08	-17.16	2.98e-05	-10.42	6.44e-08	-16.56
MA1959.1	KLF7	DGGGCGGGG	1848	12.08	938	6.13	1.97	9.2	7.23e-68	-154.6	6.08e-65	-147.86	3.23e-67	-153.1		MA1520.1	MAF	NTGCTGASTCAGCAH	3804	14.97	3350	13.18	1.14	7.6	4.35e-08	-16.95	3.66e-05	-10.22	7.85e-08	-16.36
MA1996.1	Nr1H2	NNRAGGTCANN	1773	11.59	886	5.79	2	11	1.28e-67	-154.03	1.07e-64	-147.29	5.63e-67	-152.55		MA0803.1	TBX15	AGGTGTGA	4053	15.95	3597	14.15	1.13	8.3	1.01e-07	-16.11	8.47e-05	-9.38	1.79e-07	-15.53
MA0501.1	MAF::NFE2	ATGACTCAGCANWTY	3308	21.62	2050	13.4	1.61	3.8	7.23e-67	-152.29	6.08e-64	-145.56	3.15e-66	-150.82		MA1125.1	ZNF384	DNWMAAAAAAAA	6895	27.13	6298	24.78	1.09	2.8	1.1e-07	-16.03	9.22e-05	-9.29	1.94e-07	-15.45
MA1952.1	FOXJ2::ELF1	RTAAACMGGAAGTR	2072	13.54	1128	7.37	1.84	9.2	1.69e-63	-144.54	1.42e-60	-137.81	7.16e-63	-143.09		MA0081.2	SPIB	TYTCACTTCCTCTTTY	3830	15.07	3389	13.33	1.13	8.4	1.14e-07	-15.99	9.61e-05	-9.25	2.02e-07	-15.42
MA0493.2	KLF1	DGGGYGGGG	2632	17.2	1560	10.2	1.69	6.9	2.56e-62	-141.82	2.15e-59	-135.09	1.07e-61	-140.39		MA0515.1	Sox6	CCWTTGTYYY	9264	36.45	8582	33.77	1.08	0.073	1.79e-07	-15.53	0.000151	-8.8	3.14e-07	-14.97
MA0002.2	Runx1	BBYTGTGGTTT	2109	13.79	1176	7.69	1.79	9.7	1.86e-60	-137.54	1.56e-57	-130.8	7.61e-60	-136.13		MA1684.1	Foxn1	RGAMGC	3613	14.22	3206	12.61	1.13	10	4.49e-07	-14.62	0.000378	-7.88	7.64e-07	-14.08
MA0599.1	KLF5	GCCCCDCCCH	1951	12.75	1094	7.15	1.78	9.7	3.4e-55	-125.42	2.86e-52	-118.68	1.38e-54	-124.02		MA0908.1	HOXD11	RTCGTAAAAH	3279	12.9	2899	11.41	1.13	7.3	7.24e-07	-14.14	0.000609	-7.4	1.21e-06	-13.62
MA0039.4	KLF4	NNCCCCACCCHN	2426	15.86	1462	9.56	1.66	9.2	1.49e-54	-123.94	1.25e-51	-117.21	5.95e-54	-122.56		MA1729.1	ZNF680	GNCCAAGAAGAATDA	3511	13.81	3119	12.27	1.13	7.1	8.01e-07	-14.04	0.000674	-7.3	1.34e-06	-13.52
MA1511.2	KLF10	GGGGCGGGG	1767	11.55	965	6.31	1.83	8.1	5.52e-54	-122.63	4.64e-51	-115.9	2.18e-53	-121.26		MA0018.4	CREB1	NNRTGATGTCAYN	5144	20.24	4676	18.4	1.1	7.6	1.26e-06	-13.59	0.00106	-6.85	2.06e-06	-13.09
MA1723.1	PRDM9	RGDGGGVAGGGRGGVRRMARVARR	2639	17.25	1649	10.78	1.6	6.4	3.52e-52	-118.48	2.96e-49	-111.74	1.38e-51	-117.11		MA0505.2	Nr5A2	NTGACCTTGAMCT	3393	13.35	3018	11.87	1.12	8.4	1.53e-06	-13.39	0.00129	-6.66	2.48e-06	-12.91
MA1484.1	ETS2	DACCGGAAGY	5732	37.47	4220	27.58	1.36	2.2	3.65e-52	-118.44	3.07e-49	-111.7	1.41e-51	-117.09		MA1471.1	BARX2	NWWAAYMATTAN	3785	14.89	3390	13.34	1.12	9.3	1.68e-06	-13.29	0.00142	-6.56	2.72e-06	-12.81
MA1110.2	Nr1H4	NVAGGTCANN	2030	13.27	1185	7.75	1.71	11	6.78e-51	-115.52	5.7e-48	-108.78	2.59e-50	-114.18		MA1994.1	Nkx2-1	NVCACTTGARHNN	2835	11.15	2500	9.84	1.13	9.6	2.45e-06	-12.92	0.00206	-6.19	3.93e-06	-12.45
MA1111.1	NR2F2	NAAAGGTCANR	2431	15.89	1499	9.8	1.62	8.5	1.49e-50	-114.73	1.25e-47	-108	5.63e-50	-113.4		MA0780.1	PAX3	TAATYRATTA	3568	14.04	3193	12.56	1.12	2.7	2.76e-06	-12.8	0.00232	-6.07	4.39e-06	-12.34
MA0511.2	RUNX2	WAACCGCAA	4767	31.16	3419	22.35	1.39	6.1	1.63e-50	-114.64	1.37e-47	-107.9	6.11e-50	-113.32		MA0689.1	TBX20	WAGGTGTGAAR	4151	16.33	3749	14.75	1.11	7.5	3.29e-06	-12.62	0.00277	-5.89	5.19e-06	-12.17
MA1935.1	ERF::FOXI1	RTAAACMGGAARTR	2109	13.79	1250	8.17	1.69	9.4	2.49e-50	-114.22	2.09e-47	-107.48	9.12e-50	-112.92		MA1554.1	RFX7	CGTTGCYAY	5151	20.27	4713	18.54	1.09	8.4	5.56e-06	-12.1	0.00467	-5.37	8.63e-06	-11.66
MA1942.1	ETV2::FOXI1	BGTAAACAGGAAGYR	3351	21.9	2241	14.65	1.5	7.2	2.93e-50	-114.05	2.46e-47	-107.32	1.06e-49	-112.77		MA0611.2	Dux	NTGATTBAATCAVWNN	6471	25.46	5985	23.55	1.08	0.85	7.16e-06	-11.85	0.00602	-5.11	1.1e-05	-11.41
MA0017.2	NR2F1	CARAGGTCAMVNG	2206	14.42	1329	8.69	1.66	8	7.73e-50	-113.08	6.5e-47	-106.35	2.78e-49	-111.81		MA1963.1	SATB1	WWDCTAATAAHWW	2878	11.32	2564	10.09	1.12	8.5	1.12e-05	-11.4	0.00943	-4.66	1.72e-05	-10.97
MA1604.1	Ebf2	NYCCCAAGGGANN	2050	13.4	1212	7.92	1.69	8.5	2.28e-49	-112	1.92e-46	-105.27	8.1e-49	-110.74		MA0755.1	CUX2	TRATCGATAW	3256	12.81	2929	11.52	1.11	7.2	1.73e-05	-10.97	0.0145	-4.23	2.62e-05	-10.55
MA1932.1	ELK1::HOXB13	ACCGGAAGTHGTAAAV	3957	25.86	2767	18.09	1.43	0.026	4.63e-48	-108.99	3.9e-45	-102.26	1.63e-47	-107.73		MA0151.1	Arid3a	ATYAAA	2812	11.06	2512	9.88	1.12	11	2.12e-05	-10.76	0.0178	-4.03	3.2e-05	-10.35
MA1148.1	PPARA::RXRA	AWNTRGGTYAAAGGTCAN	1801	11.77	1032	6.75	1.74	9	5.51e-48	-108.82	4.63e-45	-102.08	1.92e-47	-107.57		MA1982.1	ZNF574	VGSCTAGAGMGGCCS	3842	15.12	3503	13.78	1.1	7.3	4.09e-05	-10.1	0.0344	-3.37	6.04e-05	-9.71
MA0098.3	ETS1	ACCGGAARTR	4369	28.56	3120	20.39	1.4	5.8	1.57e-47	-107.77	1.32e-44	-101.04	5.35e-47	-106.54		MA0650.3	Hoxa13	NNCCAATAAAAN	6623	26.06	6184	24.33	1.07	7.1	5.59e-05	-9.79	0.047	-3.06	8.14e-05	-9.42
MA0475.2	FLI1	ACCGGAARTR	3358	21.95	2276	14.88	1.48	5.3	1.7e-47	-107.69	1.43e-44	-100.96	5.75e-47	-106.47		MA0905.1	HOXC10	GTCRTAAAAH	3114	12.25	2820	11.1	1.1	8.7	7.25e-05	-9.53	0.061	-2.8	0.000105	-9.17
MA1475.1	CREB3L4	GRTGACGTCAYC	3661	23.93	2529	16.53	1.45	5.7	2.7e-47	-107.23	2.27e-44	-100.49	9.03e-47	-106.02		MA0714.1	PITX3	NYTAATCCC	7911	31.13	7438	29.27	1.06	7.4	7.17e-05	-9.54	0.0603	-2.81	0.000104	-9.17
MA1630.2	ZNF281	GGGGGAGGGGVV	3549	23.2	2437	15.93	1.46	2.5	3.31e-47	-107.03	2.78e-44	-100.29	1.1e-46	-105.83		MA1728.1	ZNF549	NNTGCTGCCCWR	4730	18.61	4370	17.19	1.08	8.8	8.58e-05	-9.36	0.0721	-2.63	0.000122	-9.01
MA1930.1	CTCF	CTGCAGTKCCNVCHNNYRGCCASYAGRKGGCRSYN	2399	15.68	1507	9.85	1.59	3	1.05e-46	-105.87	8.86e-44	-99.13	3.46e-46	-104.68		MA0807.1	TBX5	AGGTGTKA	6410	25.22	5992	23.58	1.07	8.5	9.29e-05	-9.28	0.0781	-2.55	0.000132	-8.93
MA1637.1	EBF3	NYCCCAAGGGANN	2042	13.35	1244	8.13	1.64	8.4	1.38e-44	-100.99	1.16e-41	-94.26	4.49e-44	-99.81		MA1152.1	SOX15	CYWTTGTTHW	4877	19.19	4515	17.77	1.08	9.3	9.99e-05	-9.21	0.0841	-2.48	0.000142	-8.86
MA1623.1	Stat2	RGAAACAGAAASH	3856	25.2	2746	17.95	1.4	7.6	8.58e-43	-96.86	7.22e-40	-90.13	2.74e-42	-95.7		MA1985.1	ZNF669	GGGGYGAYGACCRCT	10291	40.49	9768	38.43	1.05	2.3	0.000118	-9.04	0.0994	-2.31	0.000166	-8.7
MA0659.3	Mafg	NWGMTGACTCAGCAN	2703	17.67	1789	11.69	1.51	6.9	9.6e-43	-96.75	8.07e-40	-90.02	3.04e-42	-95.6		MA0902.2	HOXB2	SYAATTAS	4266	16.79	3937	15.49	1.08	9.1	0.00015	-8.81	0.126	-2.07	0.000208	-8.48
MA1950.1	FLI1::FOXI1	RTAAACAGGAARYN	1901	12.43	1166	7.62	1.63	8.8	1.08e-40	-92.02	9.12e-38	-85.29	3.4e-40	-90.88		MA1472.2	Bhlha15	NVACAGCTGTBN	7363	28.97	6933	27.28	1.06	6.4	0.000172	-8.67	0.144	-1.94	0.000238	-8.35
MA0740.2	KLF14	KGGGCGGGG	2391	15.63	1557	10.18	1.54	7.3	1.28e-40	-91.86	1.08e-37	-85.12	3.98e-40	-90.72		MA0842.2	NRL	AAWWNTGCTGACG	6233	24.52	5838	22.97	1.07	3	0.000172	-8.67	0.145	-1.93	0.000238	-8.34
MA1957.1	HOXB2::ELK1	RCCGGAAGTMRTTA	3868	25.28	2786	18.21	1.39	2.4	1.92e-40	-91.45	1.62e-37	-84.71	5.93e-40	-90.32		MA1521.1	MAFA	NTGCTGASTCAGCAN	5650	22.23	5276	20.76	1.07	6.6	0.000184	-8.6	0.155	-1.87	0.000252	-8.28
MA1535.1	NR2C1	NRRGGTCAN	3568	23.32	2542	16.62	1.4	8.8	1.17e-39	-89.64	9.85e-37	-82.91	3.58e-39	-88.53		MA0891.1	GSC2	NYTAATCCBH	3644	14.34	3355	13.2	1.09	9.2	0.000294	-8.13	0.247	-1.4	0.000394	-7.84
MA1989.1	Bcl11B	NNAAACCACAARNN	4005	26.18	2943	19.24	1.36	7.7	1.92e-37	-84.54	1.61e-34	-77.81	5.67e-37	-83.46		MA1602.1	ZSCAN29	YGTCTACRCNGN	3037	11.95	2776	10.92	1.09	5.2	0.00033	-8.02	0.278	-1.28	0.000437	-7.74
MA1515.1	KLF2	NRCCACRCCCH	1728	11.29	1058	6.92	1.63	9.7	2.17e-37	-84.42	1.83e-34	-77.69	6.35e-37	-83.35		MA0625.2	NFATC3	RYGGAAAMH	18655	73.4	17999	70.82	1.04	5.3	0.000326	-8.03	0.274	-1.29	0.000433	-7.74
MA1652.1	ZKSCAN5	NNRGGARGTGAGRR	3453	22.57	2476	16.18	1.39	7.2	3.55e-37	-83.93	2.98e-34	-77.2	1.03e-36	-82.86		MA0080.6	Spi1	RRAAAGAGGAAGTGGDD	4094	16.11	3796	14.94	1.08	8.3	0.000422	-7.77	0.355	-1.04	0.000548	-7.51
MA0156.3	FEV	VACCGGAAGTVV	4320	28.24	3238	21.16	1.33	2.1	8.43e-36	-80.76	7.09e-33	-74.03	2.41e-35	-79.71		MA0470.2	E2F4	TTTTGGCGCCAWWW	5208	20.49	4876	19.19	1.07	1.9	0.000501	-7.6	0.421	-0.86	0.000648	-7.34
MA1961.1	PATZ1	SSGGGGMGGGGS	2003	13.09	1296	8.47	1.55	6.6	3.3e-35	-79.4	2.77e-32	-72.66	9.26e-35	-78.37		MA0884.2	DUXA	YTRATTWAATYAR	2753	10.83	2515	9.9	1.09	2.1	0.000555	-7.5	0.467	-0.76	0.000713	-7.25
MA0684.2	RUNX3	NHAACCTCAANN	2812	18.38	1962	12.82	1.43	8.7	4.32e-35	-79.13	3.63e-32	-72.39	1.19e-34	-78.11		MA0474.3	Erg	NNACAGGAAGTGVN	3063	12.05	2816	11.08	1.09	9.5	0.000678	-7.3	0.57	-0.56	0.000866	-7.05
MA1944.1	ETV5::DRGX	RSMGGAAGYAATTA	3199	20.91	2293	14.99	1.39	6.4	1.19e-34	-78.12	9.97e-32	-71.38	3.25e-34	-77.11		MA0142.1	Pou5f1::Sox2	CWTTGTYATGCAAAT	5627	22.14	5297	20.84	1.06	6.5	0.000842	-7.08	0.708	-0.35	0.00107	-6.84
MA1517.1	KLF6	NRCCACGCCCH	2598	16.98	1798	11.75	1.44	8.1	7.73e-34	-76.24	6.5e-31	-69.51	2.05e-33	-75.27		MA0468.1	DUX4	TAAYYYAATCA	3808	14.98	3538	13.92	1.08	0.11	0.000864	-7.05	0.727	-0.32	0.0011	-6.82
MA0750.2	ZBTB7A	NVCCGGAAGTGSV	4943	32.31	3813	24.92	1.3	6.1	8.59e-34	-76.14	7.23e-31	-69.4	2.27e-33	-75.17		MA1656.1	ZNF449	NNAAGCCCAACCNN	10977	43.19	10522	41.4	1.04	5.4	0.00101	-6.9	0.851	-0.16	0.00128	-6.66
MA1512.1	KLF11	SCCACGCCCMC	2134	13.95	1426	9.32	1.5	7.8	8.02e-33	-73.9	6.74e-30	-67.17	2.02e-32	-72.98		MA1550.1	PPARD	HRRGGTCAAAGGTCAN	4470	17.59	4187	16.47	1.07	0.6	0.00124	-6.69	1.05	0.04	0.00156	-6.46
MA0831.3	TFE3	GTCACGTGAC	1910	12.48	1246	8.14	1.53	3.2	1.33e-32	-73.4	1.12e-29	-66.67	3.32e-32	-72.48		MA0143.4	SOX2	DNACAATGGNN	10752	42.31	10318	40.6	1.04	6	0.00147	-6.52	1.24	0.21	0.00181	-6.31
MA0764.3	ETV4	ACCGGAAGTR	6833	44.66	5547	36.26	1.23	3.7	4.48e-31	-69.88	3.77e-28	-63.15	1.11e-30	-68.98		MA1567.2	Tbx6	NRGGTGTGAANN	5644	22.21	5351	21.05	1.05	7.9	0.00273	-5.9	2.3	0.83	0.00326	-5.73
MA0071.1	RORA	AWMWAGGTCA	3040	19.87	2205	14.41	1.38	5.2	5.04e-31	-69.76	4.24e-28	-63.03	1.24e-30	-68.87		MA0789.1	POU3F4	TATGCWAAT	7981	31.4	7649	30.1	1.04	4.4	0.00415	-5.48	3.49	1.25	0.00485	-5.33
MA1710.1	ZNF257	VDGAGGCRAGRG	4446	29.06	3429	22.41	1.3	4.8	1.26e-30	-68.85	1.06e-27	-62.11	3.03e-30	-67.97		MA1960.1	MGA::EVX1	RGGTGWTAATKD	5172	20.35	4910	19.32	1.05	6.1	0.00476	-5.35	4	1.39	0.00548	-5.21
MA1638.1	HAND2	NVCAGATGNN	2655	17.35	1902	12.43	1.4	9.9	3.6e-29	-65.49	3.03e-26	-58.76	8.54e-29	-64.63		MA0895.1	HMBOX1	MYTAGTTAMS	8130	31.99	7802	30.7	1.04	6.8	0.0049	-5.32	4.12	1.42	0.00562	-5.18
MA0765.3	ETV5	ACCGGAAGTR	5769	37.71	4632	30.28	1.25	0.17	4.68e-29	-65.23	3.94e-26	-58.5	1.1e-28	-64.38		MA1592.1	ZNF274	NRTRTGAGTTCTCGYN	7240	28.49	6946	27.33	1.04	0.53	0.0071	-4.95	5.97	1.79	0.008	-4.83
MA1946.1	ETV5::FOXI1	GTAAACAGGAWGY	3926	25.66	3011	19.68	1.3	5.8	2.66e-28	-63.49	2.24e-25	-56.76	6.14e-28	-62.66		MA1120.1	SOX13	DVACAATGGNN	8016	31.54	7713	30.35	1.04	6.7	0.0082	-4.8	6.9	1.93	0.00917	-4.69
MA1516.1	KLF3	GRCCRCGCCCH	2298	15.02	1613	10.54	1.42	5.8	3.3e-28	-63.28	2.77e-25	-56.54	7.56e-28	-62.45		MA0038.2	GFI1	BMAATCACDGCA	2887	11.36	2712	10.67	1.06	4.7	0.0102	-4.59	8.54	2.14	0.0111	-4.5
MA1949.1	FLI1::DRGX	ACCGGAAGTAATTAT	5737	37.5	4631	30.27	1.24	3.7	1.14e-27	-62.04	9.56e-25	-55.31	2.57e-27	-61.23
MA0079.5	SP1	GGGGCGGGG	1690	11.05	1121	7.33	1.51	6.8	3.39e-27	-60.95	2.85e-24	-54.21	7.57e-27	-60.15
MA0591.1	Bach1::Mafk	RSSATGACTCAGCAB	3989	26.07	3085	20.16	1.29	0.34	3.65e-27	-60.88	3.07e-24	-54.14	8.1e-27	-60.08
MA0760.1	ERF	ACCGGAAGTR	1595	10.43	1049	6.86	1.52	8.1	1.14e-26	-59.73	9.6e-24	-53	2.5e-26	-58.95
MA0677.1	Nr2f6	RRGGTCAAAGGTCA	2440	15.95	1760	11.5	1.39	4.9	5.08e-26	-58.24	4.27e-23	-51.51	1.1e-25	-57.47
MA0052.4	MEF2A	DDCTAAAAATAGMHH	2381	15.56	1715	11.21	1.39	8.3	1.26e-25	-57.33	1.06e-22	-50.6	2.7e-25	-56.57
MA1933.1	ELK1::SREBF2	DCCGGAAGTSRCGTGA	2238	14.63	1607	10.5	1.39	2.9	1.38e-24	-54.94	1.16e-21	-48.21	2.86e-24	-54.21
MA0073.1	RREB1	CCCCMAAMCAMCCMCMMMCV	1849	12.09	1285	8.4	1.44	0.22	3.74e-24	-53.94	3.15e-21	-47.21	7.71e-24	-53.22
MA1536.1	NR2C2	RRGGTCAN	4031	26.35	3179	20.78	1.27	8.5	6.61e-24	-53.37	5.55e-21	-46.64	1.35e-23	-52.66
MA1554.1	RFX7	CGTTGCYAY	3128	20.45	2384	15.58	1.31	8.1	7.2e-24	-53.29	6.06e-21	-46.55	1.47e-23	-52.58
MA1937.1	ERF::HOXB13	VSCGGAARYNRTWAAN	7072	46.23	5949	38.88	1.19	4.2	5.03e-23	-51.34	4.23e-20	-44.61	1.01e-22	-50.65
MA1956.1	FOXO1::FLI1	GTAAACAGGAAGTK	3998	26.13	3167	20.7	1.26	0.82	5.84e-23	-51.19	4.91e-20	-44.46	1.16e-22	-50.51
MA1931.1	ELK1::HOXA1	ACCGGAAGTAATTA	1887	12.33	1332	8.71	1.42	3.7	7.2e-23	-50.99	6.05e-20	-44.25	1.42e-22	-50.3
MA0504.1	NR2C2	VGRGGTCARAGGTCA	2574	16.82	1919	12.54	1.34	5.4	8.52e-23	-50.82	7.17e-20	-44.08	1.67e-22	-50.15
MA0032.2	FOXC1	WAWGTAAAYAW	6532	42.7	5507	36	1.19	5.4	6.24e-21	-46.52	5.25e-18	-39.79	1.21e-20	-45.86
MA1642.1	NEUROG2	NNVACAGATGGNN	3467	22.66	2744	17.94	1.26	7.6	2.77e-20	-45.03	2.33e-17	-38.3	5.33e-20	-44.38
MA1467.2	Atoh1	RVCAGATGGYN	4943	32.31	4077	26.65	1.21	6.5	4.84e-20	-44.47	4.07e-17	-37.74	9.26e-20	-43.83
MA0593.1	FOXP2	RWGTAAACAVR	4673	30.54	3838	25.09	1.22	0.51	8.93e-20	-43.86	7.51e-17	-37.13	1.69e-19	-43.22
MA0871.2	TFEC	NVCACGTGACN	3401	22.23	2698	17.64	1.26	1.3	1.35e-19	-43.45	1.13e-16	-36.72	2.54e-19	-42.82
MA1948.1	ETV5::HOXA2	RVCGGAWGTMATTA	7037	46	6012	39.3	1.17	2.1	1.92e-19	-43.1	1.61e-16	-36.36	3.57e-19	-42.48
MA0592.3	ESRRA	NBTCAAGGTCAHN	1962	12.82	1441	9.42	1.36	8.1	2.39e-19	-42.88	2.01e-16	-36.15	4.42e-19	-42.26
MA0668.2	Neurod2	NNGRACAGATGGYNN	2306	15.07	1743	11.39	1.32	8.2	5.19e-19	-42.1	4.36e-16	-35.37	9.56e-19	-41.49
MA0059.1	MAX::MYC	RASCACGTGGT	1689	11.04	1215	7.94	1.39	6.5	7.88e-19	-41.68	6.63e-16	-34.95	1.44e-18	-41.08
MA1568.1	TCF21	CACCATATGKYR	1795	11.73	1311	8.57	1.37	7.8	2.14e-18	-40.68	1.8e-15	-33.95	3.91e-18	-40.08
MA1940.1	ETV2::DRGX	RVCGGAAGYAATTA	2557	16.71	1974	12.9	1.3	5.8	2.76e-18	-40.43	2.32e-15	-33.7	4.98e-18	-39.84
MA0747.1	SP8	RCCACGCCCMCY	4255	27.81	3501	22.88	1.22	6.2	6.94e-18	-39.51	5.84e-15	-32.77	1.23e-17	-38.93
MA1721.1	ZNF93	GGYAGCRGCAGCGGYG	3877	25.34	3182	20.8	1.22	2.5	8.15e-17	-37.05	6.86e-14	-30.31	1.41e-16	-36.5
MA1643.1	NFIB	NNCCTGGCAYNGTGCCAAGNN	2971	19.42	2367	15.47	1.26	2.3	8.33e-17	-37.02	7e-14	-30.29	1.44e-16	-36.48
MA0846.1	FOXC2	WAWGTAAACAWW	5791	37.85	4942	32.3	1.17	6.1	1.61e-16	-36.37	1.35e-13	-29.63	2.74e-16	-35.83
MA0033.2	FOXL1	RTAAACA	2780	18.17	2223	14.53	1.25	8.5	2.04e-15	-33.83	1.72e-12	-27.09	3.4e-15	-33.31
MA1485.1	FERD3L	GCRMCAGCTGTYAC	1907	12.46	1451	9.48	1.31	2.4	2.08e-15	-33.81	1.75e-12	-27.07	3.45e-15	-33.3
MA0669.1	NEUROG2	RACATATGTC	1546	10.11	1139	7.44	1.36	6.7	2.29e-15	-33.71	1.92e-12	-26.98	3.78e-15	-33.21
MA0845.1	FOXB1	WATGTAAATAT	4218	27.57	3527	23.05	1.2	6.5	2.54e-15	-33.61	2.14e-12	-26.87	4.17e-15	-33.11
MA0670.1	NFIA	NDTGCCAAND	2420	15.82	1906	12.46	1.27	9.9	3.26e-15	-33.36	2.74e-12	-26.62	5.34e-15	-32.86
MA1724.1	Rfx6	HNCCTAGCAACHV	2221	14.52	1743	11.39	1.27	8.1	1.86e-14	-31.61	1.57e-11	-24.88	3.01e-14	-31.13
MA0047.3	FOXA2	RWGTAAACANN	2955	19.31	2401	15.69	1.23	8	2.25e-14	-31.43	1.89e-11	-24.69	3.63e-14	-30.95
MA0676.1	Nr2e1	AAAAGTCAA	4774	31.2	4068	26.59	1.17	7.1	3.73e-14	-30.92	3.14e-11	-24.19	5.96e-14	-30.45
MA0850.1	FOXP3	RTAAACA	2595	16.96	2085	13.63	1.24	9	5.35e-14	-30.56	4.5e-11	-23.82	8.44e-14	-30.1
MA0050.3	Irf1	ANTGAAACTGAAASH	2329	15.22	1852	12.11	1.26	8.2	9.63e-14	-29.97	8.1e-11	-23.24	1.51e-13	-29.52
MA0607.2	BHLHA15	ACCATATGGT	1788	11.69	1377	9	1.3	5.8	1.61e-13	-29.46	1.36e-10	-22.72	2.52e-13	-29.01
MA1607.1	Foxl2	DDWATGTAAACANN	6165	40.3	5383	35.19	1.15	5.8	2.16e-13	-29.16	1.82e-10	-22.43	3.36e-13	-28.72
MA1420.1	IRF5	CCGAAACCGAAACY	4782	31.26	4099	26.79	1.17	3.2	2.64e-13	-28.96	2.22e-10	-22.23	4.08e-13	-28.53
MA0848.1	FOXO4	GTAAACA	2989	19.54	2456	16.05	1.22	8.2	3.05e-13	-28.82	2.56e-10	-22.08	4.7e-13	-28.39
MA1112.2	NR4A1	NNAAAGGTCANN	3873	25.32	3266	21.35	1.19	7.1	4.14e-13	-28.51	3.48e-10	-21.78	6.35e-13	-28.09
MA0014.3	PAX5	RRGCGTGACCNN	1931	12.62	1514	9.9	1.28	8	7.09e-13	-27.97	5.96e-10	-21.24	1.07e-12	-27.56
MA0031.1	FOXD1	GTAAACAW	7068	46.2	6274	41.01	1.13	4.7	3.94e-12	-26.26	3.32e-09	-19.52	5.84e-12	-25.87
MA0602.1	Arid5a	SYAATATTGVDANH	1726	11.28	1346	8.8	1.28	8.7	4.15e-12	-26.21	3.49e-09	-19.47	6.12e-12	-25.82
MA0041.2	FOXD3	WAWGHAAATAAACARY	4401	28.77	3783	24.73	1.16	6.6	5.17e-12	-25.99	4.35e-09	-19.25	7.6e-12	-25.6
MA0614.1	Foxj2	RTAAACAA	3438	22.47	2901	18.96	1.19	7.5	9.23e-12	-25.41	7.76e-09	-18.67	1.35e-11	-25.03
MA0481.3	FOXP1	NDGTAAACANH	3429	22.41	2894	18.92	1.18	7.8	1.04e-11	-25.29	8.72e-09	-18.56	1.51e-11	-24.92
MA1474.1	CREB3L4	YGCCACGTCAYC	4182	27.34	3593	23.49	1.16	5.9	1.46e-11	-24.95	1.23e-08	-18.22	2.11e-11	-24.58
MA0663.1	MLX	RTCACGTGAT	4324	28.26	3731	24.39	1.16	0.013	2.38e-11	-24.46	2e-08	-17.73	3.44e-11	-24.09
MA0849.1	FOXO6	GTAAACA	4207	27.5	3628	23.71	1.16	5.9	3.7e-11	-24.02	3.11e-08	-17.29	5.28e-11	-23.67
MA1966.1	TFAP4::ETV1	RSCGGAAGCAGSTGKN	1967	12.86	1578	10.31	1.25	6.7	3.79e-11	-24	3.19e-08	-17.26	5.39e-11	-23.64
MA0157.3	Foxo3	NDGTAAACARNN	3900	25.49	3346	21.87	1.17	7.5	4.6e-11	-23.8	3.87e-08	-17.07	6.49e-11	-23.46
MA0508.3	PRDM1	YNCTTTCTCTH	7881	51.51	7085	46.31	1.11	5.4	4.86e-11	-23.75	4.09e-08	-17.01	6.82e-11	-23.41
MA1684.1	Foxn1	RGAMGC	3448	22.54	2933	19.17	1.18	8.7	6.83e-11	-23.41	5.74e-08	-16.67	9.47e-11	-23.08
MA1487.2	FOXE1	VYTAAAYAAACAAH	3404	22.25	2899	18.95	1.17	5.8	1.2e-10	-22.84	1.01e-07	-16.11	1.65e-10	-22.52
MA0258.2	ESR2	AGGTCASVNTGMCCY	2304	15.06	1894	12.38	1.22	7.5	1.47e-10	-22.64	1.24e-07	-15.91	2.01e-10	-22.33
MA1532.2	NR1D2	TRGGTYAGTRGGTCA	1554	10.16	1227	8.02	1.27	0.6	3.28e-10	-21.84	2.76e-07	-15.1	4.45e-10	-21.53
MA0461.2	Atoh1	RMCATATGBY	4884	31.92	4293	28.06	1.14	5.6	4.16e-10	-21.6	3.5e-07	-14.87	5.62e-10	-21.3
MA1707.1	DMRTA1	AWTTGWTACAWT	6654	43.49	5964	38.98	1.12	5.3	5.02e-10	-21.41	4.22e-07	-14.68	6.75e-10	-21.12
MA1478.1	DMRTA2	AATTGHTACAWT	6816	44.55	6130	40.07	1.11	6.1	1.02e-09	-20.71	8.56e-07	-13.97	1.34e-09	-20.43
MA1976.1	ZNF320	DGKGGGRCCMRGGGGCCWGTGHVNNNN	1863	12.18	1515	9.9	1.23	4.7	1.26e-09	-20.5	1.06e-06	-13.76	1.65e-09	-20.22
MA1524.2	Msgn1	VRRRACAAATGGTNNN	4936	32.26	4360	28.5	1.13	3.9	1.4e-09	-20.38	1.18e-06	-13.65	1.83e-09	-20.12
MA0826.1	OLIG1	AMCATATGKT	3000	19.61	2557	16.71	1.17	2.7	1.66e-09	-20.22	1.4e-06	-13.48	2.16e-09	-19.95
MA0844.1	XBP1	WDKGMCACGTCATC	2779	18.16	2359	15.42	1.18	2.5	2.75e-09	-19.71	2.31e-06	-12.98	3.54e-09	-19.46
MA0818.2	BHLHE22	AMCATATGKY	4518	29.53	3981	26.02	1.13	1.8	3.43e-09	-19.49	2.88e-06	-12.76	4.39e-09	-19.24
MA0604.1	Atf1	RTGACGTA	4203	27.47	3694	24.15	1.14	3.8	6.06e-09	-18.92	5.1e-06	-12.19	7.68e-09	-18.68
MA0471.2	E2F6	VVDGGCGGGAAVV	1759	11.5	1439	9.41	1.22	8.5	8.9e-09	-18.54	7.49e-06	-11.8	1.12e-08	-18.31
MA0148.4	FOXA1	WWGTAAACATNN	2622	17.14	2228	14.56	1.18	8	9.02e-09	-18.52	7.59e-06	-11.79	1.13e-08	-18.3
MA1151.1	RORC	NWAWNTRGGTCA	1873	12.24	1543	10.09	1.21	8.9	9.57e-09	-18.46	8.05e-06	-11.73	1.19e-08	-18.24
MA0147.3	MYC	NNCCACGTGCNB	1793	11.72	1487	9.72	1.21	7.7	5.31e-08	-16.75	4.47e-05	-10.02	6.51e-08	-16.55
MA0104.4	MYCN	VVCCACGTGGBB	2353	15.38	2003	13.09	1.17	5.9	6.64e-08	-16.53	5.58e-05	-9.79	8.11e-08	-16.33
MA0046.2	HNF1A	DRTTAATNATTAACN	5133	33.55	4613	30.15	1.11	1.9	8.26e-08	-16.31	6.95e-05	-9.57	9.99e-08	-16.12
MA0827.1	OLIG3	AMCATATGBY	5673	37.08	5129	33.53	1.11	4.7	9.89e-08	-16.13	8.32e-05	-9.39	1.19e-07	-15.94
MA1963.1	SATB1	WWDCTAATAAHWW	4424	28.92	3949	25.81	1.12	5.2	1.24e-07	-15.91	0.000104	-9.17	1.48e-07	-15.72
MA0847.3	FOXD2	SYTAARYAAACA	2425	15.85	2081	13.6	1.17	6.9	1.73e-07	-15.57	0.000146	-8.83	2.07e-07	-15.39
MA0626.1	Npas2	NSCACGTGTN	5472	35.77	4951	32.36	1.11	4.5	1.98e-07	-15.43	0.000167	-8.7	2.34e-07	-15.27
MA1971.1	ZBED2	NNMMCGAAACCNNV	2354	15.39	2022	13.22	1.16	7	3.02e-07	-15.01	0.000254	-8.28	3.51e-07	-14.86
MA1479.1	DMRTC2	AATTGMTACATT	8853	57.87	8198	53.59	1.08	3.4	3.21e-07	-14.95	0.00027	-8.22	3.71e-07	-14.81
MA1606.1	Foxf1	DWRTAAACANN	4409	28.82	3952	25.83	1.12	6.9	3.41e-07	-14.89	0.000286	-8.16	3.92e-07	-14.75
MA1972.1	ZFP14	GGAGGCHCHGGARBG	6930	45.3	6360	41.57	1.09	2.4	4.58e-07	-14.6	0.000385	-7.86	5.18e-07	-14.47
MA0153.2	HNF1B	GTTAATNATTAAY	6842	44.72	6276	41.02	1.09	0.26	4.63e-07	-14.59	0.00039	-7.85	5.22e-07	-14.47
MA0131.2	HINFP	CARCGTCCGCKN	5675	37.09	5165	33.76	1.1	1.5	5.72e-07	-14.37	0.000481	-7.64	6.34e-07	-14.27
MA1513.1	KLF15	SCCCCGCCCCS	1704	11.14	1430	9.35	1.19	2.1	5.68e-07	-14.38	0.000478	-7.65	6.32e-07	-14.27
MA0811.1	TFAP2B	YGCCCBVRGGCA	7821	51.12	7238	47.31	1.08	2.8	1.21e-06	-13.62	0.00102	-6.89	1.32e-06	-13.54
MA0527.1	ZBTB33	BTCTCGCGAGABYTS	2552	16.68	2225	14.54	1.15	1.8	1.29e-06	-13.56	0.00108	-6.83	1.4e-06	-13.48
MA1116.1	RBPJ	BVTGGGAANN	3214	21.01	2846	18.6	1.13	8.8	1.32e-06	-13.54	0.00111	-6.81	1.43e-06	-13.46
MA0852.2	FOXK1	NRDGTAAACAAGNN	4412	28.84	3989	26.07	1.11	6.5	2.29e-06	-12.99	0.00193	-6.25	2.43e-06	-12.93
MA0678.1	OLIG2	AMCATATGKT	5069	33.13	4616	30.17	1.1	3.6	2.43e-06	-12.93	0.00204	-6.19	2.57e-06	-12.87
MA1573.2	Thap11	ACTACAABTCCCAG	1929	12.61	1655	10.82	1.17	5.2	2.71e-06	-12.82	0.00228	-6.08	2.85e-06	-12.77
MA0524.2	TFAP2C	YGCCYBVRGGCA	7064	46.17	6544	42.77	1.08	3.7	4.89e-06	-12.23	0.00411	-5.49	5.02e-06	-12.2
MA0839.1	CREB3L1	VTGCCACGTCAYCA	1535	10.03	1301	8.5	1.18	3.7	6.36e-06	-11.97	0.00535	-5.23	6.49e-06	-11.94
MA1552.1	RARB	RAGGTCATGACCTY	2629	17.18	2323	15.18	1.13	3.9	7.85e-06	-11.76	0.0066	-5.02	7.94e-06	-11.74
MA0791.1	POU4F3	RTGMATWATTAATGAR	4015	26.24	3635	23.76	1.1	5.2	8.05e-06	-11.73	0.00677	-4.99	8.13e-06	-11.72
MA1538.1	NR2F1	RAGGTCANTGACCTY	2617	17.11	2313	15.12	1.13	1.5	8.54e-06	-11.67	0.00719	-4.94	8.58e-06	-11.67
MA1555.1	RXRB	RRGGTCATGACCYY	5004	32.71	4585	29.97	1.09	1.5	1.09e-05	-11.43	0.00915	-4.69	1.09e-05	-11.43
MA0003.4	TFAP2A	NNKGCCTCAGGCNN	2948	19.27	2629	17.18	1.12	7.1	1.11e-05	-11.41	0.00934	-4.67	1.1e-05	-11.41
MA1731.1	ZNF768	YBVCYBRSCCTCTCTGDG	2564	16.76	2269	14.83	1.13	6.8	1.26e-05	-11.28	0.0106	-4.55	1.24e-05	-11.29
MA0810.1	TFAP2A	YGCCCBVRGGCR	9743	63.68	9159	59.87	1.06	1.3	1.29e-05	-11.26	0.0108	-4.53	1.27e-05	-11.28
MA1471.1	BARX2	NWWAAYMATTAN	3207	20.96	2884	18.85	1.11	7.8	1.99e-05	-10.82	0.0168	-4.09	1.95e-05	-10.85
MA0042.2	FOXI1	GTAAACA	9513	62.18	8950	58.5	1.06	3.1	2.02e-05	-10.81	0.017	-4.07	1.97e-05	-10.84
MA0597.2	THAP1	VSGCAGGGCASV	3192	20.86	2870	18.76	1.11	7.8	2.02e-05	-10.81	0.017	-4.08	1.97e-05	-10.84
MA1603.1	Dmrt1	GHTACAAAGTADC	3121	20.4	2806	18.34	1.11	6.4	2.44e-05	-10.62	0.0205	-3.89	2.37e-05	-10.65
MA0137.3	STAT1	TTTCYRGGAAA	2137	13.97	1881	12.29	1.14	6.2	3.05e-05	-10.4	0.0256	-3.66	2.94e-05	-10.44
MA1542.1	OSR1	HGCTACYGTD	4111	26.87	3760	24.58	1.09	5.3	4.34e-05	-10.05	0.0365	-3.31	4.13e-05	-10.1
MA0790.1	POU4F1	ATGMATAATTAATG	5801	37.92	5388	35.22	1.08	4.3	5.44e-05	-9.82	0.0457	-3.08	5.16e-05	-9.87
MA0468.1	DUX4	TAAYYYAATCA	1632	10.67	1422	9.29	1.15	5.3	8.15e-05	-9.41	0.0686	-2.68	7.65e-05	-9.48
MA0817.1	BHLHE23	AAACATATGBTN	3417	22.33	3112	20.34	1.1	0.21	9.06e-05	-9.31	0.0762	-2.57	8.46e-05	-9.38
MA0812.1	TFAP2B	HGCCTSAGGCD	4135	27.03	3811	24.91	1.08	3.7	0.000157	-8.76	0.132	-2.02	0.000144	-8.84
MA0163.1	PLAG1	GGGGCCCWAGGGGG	2514	16.43	2268	14.82	1.11	0.28	0.00021	-8.47	0.177	-1.73	0.000191	-8.56
MA1725.1	ZNF189	NNTGCTGTTCCHB	3221	21.05	2942	19.23	1.09	7.3	0.000213	-8.45	0.179	-1.72	0.000194	-8.55
MA0259.1	ARNT::HIF1A	VBACGTGC	6856	44.81	6448	42.15	1.06	2	0.000231	-8.37	0.194	-1.64	0.000209	-8.47
MA0884.2	DUXA	YTRATTWAATYAR	1660	10.85	1463	9.56	1.13	2.8	0.000237	-8.35	0.199	-1.61	0.000214	-8.45
MA1597.1	ZNF528	CCCAGGGAAGCCATTTC	3398	22.21	3118	20.38	1.09	0.31	0.000294	-8.13	0.247	-1.4	0.000264	-8.24
MA0628.1	POU6F1	AYTAATTART	2361	15.43	2132	13.94	1.11	7.3	0.000354	-7.95	0.298	-1.21	0.000315	-8.06
MA0695.1	ZBTB7C	RCGACCACCGAN	2125	13.89	1911	12.49	1.11	8	0.000421	-7.77	0.354	-1.04	0.000373	-7.89
MA0616.2	HES2	GGCACGTGYC	4625	30.23	4311	28.18	1.07	1.2	0.000502	-7.6	0.422	-0.86	0.00044	-7.73
MA1938.1	ERF::NHLH1	VGCAGCTGCCGGAARYN	1667	10.9	1487	9.72	1.12	2.7	0.00075	-7.19	0.631	-0.46	0.000647	-7.34
MA1978.1	ZNF354A	HWAADWATAAATGRAYWAWTT	4516	29.52	4219	27.58	1.07	6.4	0.000832	-7.09	0.7	-0.36	0.000716	-7.24
MA1993.1	Neurod2	VVCAGCTGBB	2727	17.82	2499	16.33	1.09	6.4	0.000893	-7.02	0.751	-0.29	0.000764	-7.18
MA1528.1	NFIX	STTGGCRNNGTGCCARB	2511	16.41	2294	14.99	1.09	0.67	0.000968	-6.94	0.814	-0.21	0.000826	-7.1
MA0814.2	TFAP2C	NNGCCTGAGGCGNN	2079	13.59	1883	12.31	1.1	8	0.00102	-6.89	0.86	-0.15	0.000869	-7.05
MA0066.1	PPARG	STAGGTCACNGTGACCYAST	2734	17.87	2511	16.41	1.09	0.6	0.00115	-6.77	0.969	-0.03	0.000974	-6.93
MA0895.1	HMBOX1	MYTAGTTAMS	1683	11	1513	9.89	1.11	9.2	0.00146	-6.53	1.22	0.2	0.00122	-6.71
MA0030.1	FOXF2	BNAASGTAAACAAD	3190	20.85	2956	19.32	1.08	2.7	0.00157	-6.46	1.32	0.28	0.00131	-6.63
MA0718.1	RAX	RYYAATTARH	7482	48.91	7125	46.57	1.05	5.2	0.00176	-6.34	1.48	0.39	0.00146	-6.53
MA0498.2	MEIS1	HTGACAD	1571	10.27	1411	9.22	1.11	9.4	0.00187	-6.28	1.57	0.45	0.00154	-6.47
MA0627.2	POU2F3	NWTATGCAAATNH	5289	34.57	5004	32.71	1.06	4.8	0.00276	-5.89	2.32	0.84	0.00224	-6.1
MA0632.2	TCFL5	KCACGCGCMC	2708	17.7	2506	16.38	1.08	4.2	0.00283	-5.87	2.38	0.87	0.0023	-6.08
MA1119.1	SIX2	NNCTGAAACCTGATMY	7294	47.68	6962	45.51	1.05	4.2	0.00304	-5.8	2.56	0.94	0.00246	-6.01
MA0130.1	ZNF354C	MTCCAC	7887	51.55	7544	49.31	1.05	7.5	0.00322	-5.74	2.71	1	0.00259	-5.95
MA0788.1	POU3F3	WWTATGCWAATTW	5150	33.66	4874	31.86	1.06	5	0.00323	-5.73	2.72	1	0.0026	-5.95
MA1496.1	HOXA4	RTMATTAV	1567	10.24	1420	9.28	1.1	9.6	0.00392	-5.54	3.29	1.19	0.00313	-5.77
MA0723.2	VAX2	BYAATTAV	7801	50.99	7470	48.83	1.04	6.3	0.00412	-5.49	3.47	1.24	0.00328	-5.72
MA0909.3	Hoxd13	NNCAATAAAW	3257	21.29	3046	19.91	1.07	5.2	0.00431	-5.45	3.62	1.29	0.00342	-5.68
MA0610.1	DMRT3	MATGTATCAAN	6116	39.98	5833	38.13	1.05	3.9	0.00532	-5.24	4.47	1.5	0.00416	-5.48
MA1615.1	Plagl1	NNCTGGGGCCABN	2153	14.07	1987	12.99	1.08	8.4	0.00539	-5.22	4.54	1.51	0.00421	-5.47
MA1719.1	ZNF816	DRRKGGGGACATGCHGGG	3277	21.42	3072	20.08	1.07	4.1	0.00553	-5.2	4.65	1.54	0.0043	-5.45
MA0902.2	HOXB2	SYAATTAS	10672	69.76	10314	67.42	1.03	0.31	0.00753	-4.89	6.33	1.85	0.00583	-5.15
MA0006.1	Ahr::Arnt	YGCGTG	1725	11.28	1586	10.37	1.09	9.4	0.00853	-4.76	7.17	1.97	0.00657	-5.02
MA0908.1	HOXD11	RTCGTAAAAH	1882	12.3	1737	11.35	1.08	7.6	0.00866	-4.75	7.28	1.99	0.00666	-5.01
MA0697.2	Zic3	CNCAGCAGGAGNN	4500	29.41	4276	27.95	1.05	6.7	0.00918	-4.69	7.72	2.04	0.00702	-4.96
MA0886.1	EMX2	VBTAATTARB	11212	73.29	10862	71	1.03	0.75	0.0103	-4.57	8.68	2.16	0.00785	-4.85
MA1980.1	ZNF418	MDGAGGCTAAAAGCA	2626	17.16	2459	16.07	1.07	4.9	0.0104	-4.56	8.76	2.17	0.0079	-4.84

## Sheet: Table S6
SATup DARs specific (226) Motifs													OVATup DARs specific (80) Motifs												Common (36) Motifs
TF+ID	ID	ALT_ID	CONSENSUS	TP%	PVALUE	LOG_PVALUE	EVALUE	LOG_EVALUE	QVALUE	LOG_QVALUE			TF+ID	ID	ALT_ID	CONSENSUS	TP%	PVALUE	LOG_PVALUE	EVALUE	LOG_EVALUE	QVALUE	LOG_QVALUE		TF+ID	ID	ALT_ID	CONSENSUS	TP%_OVATupDAR	TP%_SATupDAR	PVALUE_OVATupDAR	PVALUE_SATupDAR	LOG_PVALUE_OVATupDAR	LOG_PVALUE_SATupDAR	EVALUE_OVATupDAR	EVALUE_SATupDAR	LOG_EVALUE_OVATupDAR	LOG_EVALUE_SATupDAR	QVALUE_OVATupDAR	QVALUE_SATupDAR	LOG_QVALUE_OVATupDAR	LOG_QVALUE_SATupDAR
CTCF_MA0139.1	MA0139.1	CTCF	YGRCCASYAGRKGGCRSYR	13.84	3.36e-402	-924.43	2.82e-399	-917.69	2.82e-399	-917.69			BACH1_MA1633.2	MA1633.2	BACH1	ATGACTCAT	10.16	2.87e-144	-330.52	2.41e-141	-323.78	6.4e-143	-327.41		BARX2_MA1471.1	MA1471.1	BARX2	NWWAAYMATTAN	14.89	20.96	1.68e-06	1.99e-05	-13.29	-10.82	0.00142	0.0168	-6.56	-4.09	2.72e-06	1.95e-05	-12.81	-10.85
CEBPE_MA0837.2	MA0837.2	CEBPE	KATTGCGCAATM	28.8	5.37e-292	-670.67	4.52e-289	-663.94	9.35e-290	-665.51			JUND_MA0491.2	MA0491.2	JUND	NNATGACTCATNN	10.27	2.25e-141	-323.85	1.9e-138	-317.12	4.77e-140	-320.8		BNC2_MA1928.1	MA1928.1	BNC2	NDRTGAGTCABN	10.8	12	2.76e-123	2.86e-126	-282.2	-289.07	2.32e-120	2.41e-123	-275.47	-282.34	4.67e-122	3.83e-125	-279.37	-286.48
CEBPB_MA0466.3	MA0466.3	CEBPB	KATTGCGCAATM	21.77	2.39e-262	-602.41	2.01e-259	-595.67	2.77e-260	-597.65			BNC2_MA1928.1	MA1928.1	BNC2	NDRTGAGTCABN	10.8	2.76e-123	-282.2	2.32e-120	-275.47	4.67e-122	-279.37		CREB1_MA0018.4	MA0018.4	CREB1	NNRTGATGTCAYN	20.24	11.75	1.26e-06	6.58e-79	-13.59	-180.02	0.00106	5.54e-76	-6.85	-173.28	2.06e-06	3.47e-78	-13.09	-178.36
CEBPG_MA1636.1	MA1636.1	CEBPG	NDATGATGCAATMHH	24.11	1.02e-233	-536.48	8.56e-231	-529.75	8.86e-232	-532.02			FOSL1::JUND_MA1142.1	MA1142.1	FOSL1::JUND	NRTGACTCAT	12.14	4.98e-123	-281.61	4.19e-120	-274.88	8.12e-122	-278.82		DUX4_MA0468.1	MA0468.1	DUX4	TAAYYYAATCA	14.98	10.67	0.000864	8.15e-05	-7.05	-9.41	0.727	0.0686	-0.32	-2.68	0.0011	7.65e-05	-6.82	-9.48
CEBPA_MA0102.4	MA0102.4	CEBPA	NDATTGCACAATHN	27.94	4.55e-232	-532.69	3.82e-229	-525.95	3.17e-230	-528.44			KLF1_MA0493.2	MA0493.2	KLF1	DGGGYGGGG	23.57	9.9e-104	-237.18	8.32e-101	-230.44	1.35e-102	-234.56		DUXA_MA0884.2	MA0884.2	DUXA	YTRATTWAATYAR	10.83	10.85	0.000555	0.000237	-7.5	-8.35	0.467	0.199	-0.76	-1.61	0.000713	0.000214	-7.25	-8.45
CEBPG_MA0838.1	MA0838.1	CEBPG	ATTRCGCAAY	18.6	8.16e-221	-506.77	6.86e-218	-500.04	4.74e-219	-502.71			Gata3_MA0037.4	MA0037.4	Gata3	NHTCTTATCTNH	13.59	1.25e-80	-183.99	1.05e-77	-177.25	1.28e-79	-181.66		Erg_MA0474.3	MA0474.3	Erg	NNACAGGAAGTGVN	12.05	16.02	0.000678	9.04e-107	-7.3	-244.18	0.57	7.6e-104	-0.56	-237.44	0.000866	7.32e-106	-7.05	-242.08
CEBPD_MA0836.2	MA0836.2	CEBPD	NRTTGCACAAYHN	29.4	4.47e-214	-491.26	3.76e-211	-484.52	2.22e-212	-487.35			KLF9_MA1107.2	MA1107.2	KLF9	MNGCCACACCCACHYV	12.07	7.56e-78	-177.58	6.36e-75	-170.84	7.12e-77	-175.34		FOSL2::JUND_MA1145.1	MA1145.1	FOSL2::JUND	NNRTGACGTCAYHSN	11.96	13.33	1.19e-11	1.68e-99	-25.16	-227.43	1e-08	1.42e-96	-18.42	-220.7	2.53e-11	1.22e-98	-24.4	-225.45
ATF4_MA0833.2	MA0833.2	ATF4	DDATGATGCAATMN	29.71	2.41e-163	-374.44	2.03e-160	-367.71	8.41e-162	-370.89			KLF7_MA1959.1	MA1959.1	KLF7	DGGGCGGGG	27.85	4.67e-77	-175.76	3.92e-74	-169.02	4.3e-76	-173.54		FOXA1_MA0148.4	MA0148.4	FOXA1	WWGTAAACATNN	11.17	17.14	1.58e-68	9.02e-09	-156.12	-18.52	1.33e-65	7.59e-06	-149.38	-11.79	1.14e-67	1.13e-08	-154.15	-18.3
EHF_MA0598.3	MA0598.3	EHF	NNCACTTCCTGTTNN	15.89	9.61e-159	-363.85	8.08e-156	-357.11	3.04e-157	-360.39			GATA6_MA1104.2	MA1104.2	GATA6	HWWTCTTATCTNH	11.36	1.11e-75	-172.59	9.32e-73	-165.86	1e-74	-170.39		FOXE1_MA1487.2	MA1487.2	FOXE1	VYTAAAYAAACAAH	12.8	22.25	6.31e-50	1.2e-10	-113.29	-22.84	5.3e-47	1.01e-07	-106.55	-16.11	3.3e-49	1.65e-10	-111.63	-22.52
JUN_MA0488.1	MA0488.1	JUN	DDRATGATGTCAT	26.47	3.41e-150	-344.16	2.86e-147	-337.43	9.88e-149	-340.79			GATA5_MA0766.2	MA0766.2	GATA5	SWGATAASRN	10.42	2.05e-75	-171.98	1.73e-72	-165.24	1.77e-74	-169.82		Foxn1_MA1684.1	MA1684.1	Foxn1	RGAMGC	14.22	22.54	4.49e-07	6.83e-11	-14.62	-23.41	0.000378	5.74e-08	-7.88	-16.67	7.64e-07	9.47e-11	-14.08	-23.08
DBP_MA0639.1	MA0639.1	DBP	NRTTACGTAAYV	20.08	5.16e-150	-343.75	4.34e-147	-337.01	1.38e-148	-340.46			TRPS1_MA1970.1	MA1970.1	TRPS1	NHTCTTATCTNH	15.38	1.07e-72	-165.72	8.97e-70	-158.99	8.69e-72	-163.62		HMBOX1_MA0895.1	MA0895.1	HMBOX1	MYTAGTTAMS	31.99	11	0.0049	0.00146	-5.32	-6.53	4.12	1.22	1.42	0.2	0.00562	0.00122	-5.18	-6.71
HLF_MA0043.3	MA0043.3	HLF	NNRTTATGCAACHN	24.89	7.19e-140	-320.39	6.04e-137	-313.65	1.79e-138	-317.18			Stat4_MA0518.1	MA0518.1	Stat4	YTTCYRGGAARNVR	16.71	2.87e-71	-162.43	2.42e-68	-155.69	2.25e-70	-160.37		HOXB2_MA0902.2	MA0902.2	HOXB2	SYAATTAS	16.79	69.76	0.00015	0.00753	-8.81	-4.89	0.126	6.33	-2.07	1.85	0.000208	0.00583	-8.48	-5.15
CTCF_MA1929.1	MA1929.1	CTCF	CTGCAGTKCCNNNNNYNRCCASYAGRKGGCRSYV	10.81	3.8e-137	-314.12	3.19e-134	-307.39	8.82e-136	-310.97			SP4_MA0685.2	MA0685.2	SP4	GGGGCGGGG	41.33	6.11e-69	-157.07	5.14e-66	-150.33	4.46e-68	-155.08		HOXD11_MA0908.1	MA0908.1	HOXD11	RTCGTAAAAH	12.9	12.3	7.24e-07	0.00866	-14.14	-4.75	0.000609	7.28	-7.4	1.99	1.21e-06	0.00666	-13.62	-5.01
Jun_MA0489.2	MA0489.2	Jun	NVTGACTCATNN	11.28	1.2e-136	-312.97	1.01e-133	-306.23	2.62e-135	-309.89			FOXA1_MA0148.4	MA0148.4	FOXA1	WWGTAAACATNN	11.17	1.58e-68	-156.12	1.33e-65	-149.38	1.14e-67	-154.15		JUND_MA0491.2	MA0491.2	JUND	NNATGACTCATNN	10.27	10.68	2.25e-141	2.5e-109	-323.85	-250.07	1.9e-138	2.1e-106	-317.12	-243.33	4.77e-140	2.29e-108	-320.8	-247.85
NFIL3_MA0025.2	MA0025.2	NFIL3	NRTTATGYAATNN	16.43	1.46e-135	-310.47	1.23e-132	-303.74	2.99e-134	-307.45			KLF4_MA0039.4	MA0039.4	KLF4	NNCCCCACCCHN	48.77	3.12e-66	-150.83	2.62e-63	-144.1	2.13e-65	-148.91		KLF10_MA1511.2	MA1511.2	KLF10	GGGGCGGGG	44.52	11.55	4.65e-43	5.52e-54	-97.48	-122.63	3.91e-40	4.64e-51	-90.74	-115.9	2.14e-42	2.18e-53	-95.95	-121.26
FOSL2::JUN_MA1131.1	MA1131.1	FOSL2::JUN	GRTGACGTMAT	30.15	1.23e-132	-303.73	1.04e-129	-297	2.39e-131	-300.77			STAT3_MA0144.2	MA0144.2	STAT3	YTTCYKGGAAD	17.3	5.85e-66	-150.2	4.92e-63	-143.47	3.93e-65	-148.3		KLF14_MA0740.2	MA0740.2	KLF14	KGGGCGGGG	39.44	15.63	6.62e-37	1.28e-40	-83.31	-91.86	5.57e-34	1.08e-37	-76.57	-85.12	2.57e-36	3.98e-40	-81.95	-90.72
ELF3_MA0640.2	MA0640.2	ELF3	NNCCACTTCCTGNT	15.33	9.07e-131	-299.43	7.63e-128	-292.7	1.58e-129	-296.58			Stat5b_MA1625.1	MA1625.1	Stat5b	NNNTTCCCAGAANNN	16.24	9.42e-64	-145.12	7.92e-61	-138.39	5.7e-63	-143.32		KLF15_MA1513.1	MA1513.1	KLF15	SCCCCGCCCCS	26.48	11.14	2.33e-19	5.68e-07	-42.9	-14.38	1.96e-16	0.000478	-36.17	-7.65	6.42e-19	6.32e-07	-41.89	-14.27
FOSL1::JUN_MA1128.1	MA1128.1	FOSL1::JUN	NKATGACTCATNN	15.61	4.78e-130	-297.77	4.02e-127	-291.04	7.92e-129	-294.96			NFIC_MA0161.2	MA0161.2	NFIC	NNCTTGGCANN	22.52	5.49e-62	-141.06	4.62e-59	-134.32	3.28e-61	-139.27		KLF1_MA0493.2	MA0493.2	KLF1	DGGGYGGGG	23.57	17.2	9.9e-104	2.56e-62	-237.18	-141.82	8.32e-101	2.15e-59	-230.44	-135.09	1.35e-102	1.07e-61	-234.56	-140.39
FOS::JUND_MA1141.1	MA1141.1	FOS::JUND	NKATGAGTCATNN	11.81	6.53e-129	-295.16	5.49e-126	-288.42	1.03e-127	-292.4			TEAD4_MA0809.2	MA0809.2	TEAD4	NNACATTCCARN	10.91	4.56e-58	-132.03	3.84e-55	-125.3	2.69e-57	-130.26		KLF4_MA0039.4	MA0039.4	KLF4	NNCCCCACCCHN	48.77	15.86	3.12e-66	1.49e-54	-150.83	-123.94	2.62e-63	1.25e-51	-144.1	-117.21	2.13e-65	5.95e-54	-148.91	-122.56
FOSL2::JUN_MA1130.1	MA1130.1	FOSL2::JUN	NNRTGAGTCAYN	10.98	8.4e-129	-294.91	7.06e-126	-288.17	1.27e-127	-292.19			FOXE1_MA1487.2	MA1487.2	FOXE1	VYTAAAYAAACAAH	12.8	6.31e-50	-113.29	5.3e-47	-106.55	3.3e-49	-111.63		KLF5_MA0599.1	MA0599.1	KLF5	GCCCCDCCCH	57.6	12.75	2.68e-48	3.4e-55	-109.54	-125.42	2.25e-45	2.86e-52	-102.8	-118.68	1.32e-47	1.38e-54	-107.94	-124.02
FOS::JUNB_MA1134.1	MA1134.1	FOS::JUNB	KATGASTCATHN	12.04	1.01e-126	-290.12	8.49e-124	-283.38	1.46e-125	-287.44			SP5_MA1965.1	MA1965.1	SP5	CBCCTCCCHS	36.81	3.53e-49	-111.57	2.96e-46	-104.83	1.76e-48	-109.96		KLF7_MA1959.1	MA1959.1	KLF7	DGGGCGGGG	27.85	12.08	4.67e-77	7.23e-68	-175.76	-154.6	3.92e-74	6.08e-65	-169.02	-147.86	4.3e-76	3.23e-67	-173.54	-153.1
FOSL1_MA0477.2	MA0477.2	FOSL1	NNATGACTCATNN	11.4	2.01e-126	-289.43	1.69e-123	-282.69	2.81e-125	-286.79			KLF5_MA0599.1	MA0599.1	KLF5	GCCCCDCCCH	57.6	2.68e-48	-109.54	2.25e-45	-102.8	1.32e-47	-107.94		NFIA_MA0670.1	MA0670.1	NFIA	NDTGCCAAND	11.81	15.82	3.16e-30	3.26e-15	-67.93	-33.36	2.66e-27	2.74e-12	-61.19	-26.62	1.12e-29	5.34e-15	-66.66	-32.86
BATF_MA1634.1	MA1634.1	BATF	DATGACTCATH	13.67	5.48e-126	-288.42	4.61e-123	-281.69	7.07e-125	-285.87			RREB1_MA0073.1	MA0073.1	RREB1	CCCCMAAMCAMCCMCMMMCV	10.12	9.15e-45	-101.4	7.69e-42	-94.67	4.36e-44	-99.84		Neurod2_MA1993.1	MA1993.1	Neurod2	VVCAGCTGBB	21.61	17.82	1.41e-14	0.000893	-31.89	-7.02	1.19e-11	0.751	-25.16	-0.29	3.29e-14	0.000764	-31.04	-7.18
Atf3_MA1988.1	MA1988.1	Atf3	NRTGACTCABN	15.39	1.13e-125	-287.7	9.52e-123	-280.96	1.41e-124	-285.18			GATA1_MA0035.4	MA0035.4	GATA1	NHCTAATCTDH	11.72	5.84e-44	-99.55	4.91e-41	-92.82	2.72e-43	-98.01		PATZ1_MA1961.1	MA1961.1	PATZ1	SSGGGGMGGGGS	56.03	13.09	1.96e-29	3.3e-35	-66.1	-79.4	1.65e-26	2.77e-32	-59.37	-72.66	6.87e-29	9.26e-35	-64.85	-78.37
BATF::JUN_MA0462.2	MA0462.2	BATF::JUN	DATGACTCATH	12.13	2.38e-123	-282.35	2e-120	-275.62	2.86e-122	-279.86			KLF10_MA1511.2	MA1511.2	KLF10	GGGGCGGGG	44.52	4.65e-43	-97.48	3.91e-40	-90.74	2.14e-42	-95.95		PRDM1_MA0508.3	MA0508.3	PRDM1	YNCTTTCTCTH	13.44	51.51	5.83e-10	4.86e-11	-21.26	-23.75	4.9e-07	4.09e-08	-14.53	-17.01	1.15e-09	6.82e-11	-20.59	-23.41
FOSL2::JUND_MA1144.1	MA1144.1	FOSL2::JUND	KATGACTCAT	11.77	2.15e-119	-273.24	1.81e-116	-266.51	2.5e-118	-270.79			KLF14_MA0740.2	MA0740.2	KLF14	KGGGCGGGG	39.44	6.62e-37	-83.31	5.57e-34	-76.57	2.57e-36	-81.95		PRDM9_MA1723.1	MA1723.1	PRDM9	RGDGGGVAGGGRGGVRRMARVARR	68.62	17.25	1.01e-22	3.52e-52	-50.64	-118.48	8.53e-20	2.96e-49	-43.91	-111.74	3.07e-22	1.38e-51	-49.53	-117.11
JUNB_MA0490.2	MA0490.2	JUNB	NNATGACTCATNN	14.07	3.97e-119	-272.63	3.34e-116	-265.89	4.46e-118	-270.21			EGR1_MA0162.4	MA0162.4	EGR1	VCMCGCCCACGCVS	51.18	4.25e-34	-76.84	3.57e-31	-70.11	1.62e-33	-75.5		RFX7_MA1554.1	MA1554.1	RFX7	CGTTGCYAY	20.27	20.45	5.56e-06	7.2e-24	-12.1	-53.29	0.00467	6.06e-21	-5.37	-46.55	8.63e-06	1.47e-23	-11.66	-52.58
FOSL2::JUNB_MA1139.1	MA1139.1	FOSL2::JUNB	DATGACGTCATH	22.87	4.35e-119	-272.54	3.66e-116	-265.8	4.73e-118	-270.15			ZNF281_MA1630.2	MA1630.2	ZNF281	GGGGGAGGGGVV	25.57	1.94e-31	-70.72	1.63e-28	-63.98	7.15e-31	-69.41		RREB1_MA0073.1	MA0073.1	RREB1	CCCCMAAMCAMCCMCMMMCV	10.12	12.09	9.15e-45	3.74e-24	-101.4	-53.94	7.69e-42	3.15e-21	-94.67	-47.21	4.36e-44	7.71e-24	-99.84	-53.22
BATF3_MA0835.2	MA0835.2	BATF3	DATGACTCATH	12.16	1.77e-118	-271.13	1.49e-115	-264.4	1.87e-117	-268.78			NFIA_MA0670.1	MA0670.1	NFIA	NDTGCCAAND	11.81	3.16e-30	-67.93	2.66e-27	-61.19	1.12e-29	-66.66		Rfx6_MA1724.1	MA1724.1	Rfx6	HNCCTAGCAACHV	28.11	14.52	2.31e-15	1.86e-14	-33.7	-31.61	1.94e-12	1.57e-11	-26.97	-24.88	5.52e-15	3.01e-14	-32.83	-31.13
FOS_MA0476.1	MA0476.1	FOS	DVTGASTCATB	10.41	4.54e-118	-270.19	3.82e-115	-263.46	4.65e-117	-267.86			PATZ1_MA1961.1	MA1961.1	PATZ1	SSGGGGMGGGGS	56.03	1.96e-29	-66.1	1.65e-26	-59.37	6.87e-29	-64.85		SATB1_MA1963.1	MA1963.1	SATB1	WWDCTAATAAHWW	11.32	28.92	1.12e-05	1.24e-07	-11.4	-15.91	0.00943	0.000104	-4.66	-9.17	1.72e-05	1.48e-07	-10.97	-15.72
FOSB::JUNB_MA1136.1	MA1136.1	FOSB::JUNB	RTGACGTCAT	20.09	3.08e-111	-254.46	2.59e-108	-247.73	3.07e-110	-252.16			SP2_MA0516.3	MA0516.3	SP2	GGGGCGGGG	67.67	4.97e-29	-65.17	4.18e-26	-58.44	1.73e-28	-63.93		SP1_MA0079.5	MA0079.5	SP1	GGGGCGGGG	44.85	11.05	4.77e-24	3.39e-27	-53.7	-60.95	4.01e-21	2.85e-24	-46.96	-54.21	1.49e-23	7.57e-27	-52.56	-60.15
FOSB::JUN_MA1127.1	MA1127.1	FOSB::JUN	GATGACGTCAT	25.2	5.05e-110	-251.67	4.24e-107	-244.93	4.75e-109	-249.42			Stat5a_MA1624.1	MA1624.1	Stat5a	NTTCCAAGAANH	41.82	6.47e-29	-64.91	5.44e-26	-58.17	2.23e-28	-63.67		SPIB_MA0081.2	MA0081.2	SPIB	TYTCACTTCCTCTTTY	15.07	14.88	1.14e-07	6.66e-179	-15.99	-410.27	9.61e-05	5.6e-176	-9.25	-403.53	2.02e-07	2.58e-177	-15.42	-406.61
ELF1_MA0473.3	MA0473.3	ELF1	RDVCAGGAAGTGVN	16.45	4.98e-110	-251.68	4.19e-107	-244.95	4.75e-109	-249.42			PITX1_MA0682.2	MA0682.2	PITX1	YTAATCCH	12.23	1.59e-28	-64.01	1.33e-25	-57.28	5.42e-28	-62.78		Spi1_MA0080.6	MA0080.6	Spi1	RRAAAGAGGAAGTGGDD	16.11	24.73	0.000422	5.75e-179	-7.77	-410.41	0.355	4.84e-176	-1.04	-403.68	0.000548	2.5e-177	-7.51	-406.64
FOSL1::JUNB_MA1137.1	MA1137.1	FOSL1::JUNB	NDRTGACTCATNN	12.22	8.13e-109	-248.89	6.84e-106	-242.15	7.26e-108	-246.7			Wt1_MA1627.1	MA1627.1	Wt1	YBCCTCCCCCACVB	54.22	4.45e-27	-60.68	3.74e-24	-53.94	1.48e-26	-59.47		THAP1_MA0597.2	MA0597.2	THAP1	VSGCAGGGCASV	26.85	20.86	4.66e-26	2.02e-05	-58.33	-10.81	3.92e-23	0.017	-51.59	-4.08	1.54e-25	1.97e-05	-57.13	-10.84
JDP2_MA0656.1	MA0656.1	JDP2	GATGACGTCAYC	13.71	1.25e-108	-248.46	1.05e-105	-241.72	1.09e-107	-246.29			THAP1_MA0597.2	MA0597.2	THAP1	VSGCAGGGCASV	26.85	4.66e-26	-58.33	3.92e-23	-51.59	1.54e-25	-57.13		Thap11_MA1573.2	MA1573.2	Thap11	ACTACAABTCCCAG	57.55	12.61	9.04e-21	2.71e-06	-46.15	-12.82	7.6e-18	0.00228	-39.42	-6.08	2.55e-20	2.85e-06	-45.11	-12.77
ATF2_MA1632.1	MA1632.1	ATF2	NNATGABGTCATN	22.82	2.44e-107	-245.49	2.05e-104	-238.75	2.07e-106	-243.35			ZNF416_MA1979.1	MA1979.1	ZNF416	TATCTGGGCAH	40.31	3.19e-25	-56.4	2.68e-22	-49.67	1.04e-24	-55.22		ZNF281_MA1630.2	MA1630.2	ZNF281	GGGGGAGGGGVV	25.57	23.2	1.94e-31	3.31e-47	-70.72	-107.03	1.63e-28	2.78e-44	-63.98	-100.29	7.15e-31	1.1e-46	-69.41	-105.83
FOSL1::JUN_MA1129.1	MA1129.1	FOSL1::JUN	ATGACGTCAT	13.68	3.04e-107	-245.26	2.56e-104	-238.53	2.52e-106	-243.15			TCF7L1_MA1421.1	MA1421.1	TCF7L1	AAAGATCAAAGG	18.22	1.18e-24	-55.1	9.9e-22	-48.36	3.78e-24	-53.93
BACH2_MA1101.2	MA1101.2	BACH2	DWANCATGASTCATSNTWH	10.91	1.46e-105	-241.4	1.22e-102	-234.66	1.15e-104	-239.33			SP1_MA0079.5	MA0079.5	SP1	GGGGCGGGG	44.85	4.77e-24	-53.7	4.01e-21	-46.96	1.49e-23	-52.56
SPIC_MA0687.1	MA0687.1	SPIC	HAAAAGVGGAAGTA	18.03	1.46e-103	-236.79	1.22e-100	-230.06	1.1e-102	-234.77			KLF17_MA1514.1	MA1514.1	KLF17	MMCCACGCACCCMTY	26.89	8.54e-24	-53.12	7.18e-21	-46.38	2.6e-23	-52
GABPA_MA0062.3	MA0062.3	GABPA	NNCACTTCCTGTNN	18.98	4.46e-100	-228.76	3.75e-97	-222.03	3.31e-99	-226.76			PRDM9_MA1723.1	MA1723.1	PRDM9	RGDGGGVAGGGRGGVRRMARVARR	68.62	1.01e-22	-50.64	8.53e-20	-43.91	3.07e-22	-49.53
Elf5_MA0136.3	MA0136.3	Elf5	RVAAGGAAGTNN	13.18	6.35e-99	-226.11	5.34e-96	-219.37	4.51e-98	-224.15			KLF12_MA0742.2	MA0742.2	KLF12	GGGGCGGGG	17.85	3.04e-21	-47.24	2.55e-18	-40.51	8.75e-21	-46.18
ETV7_MA1708.1	MA1708.1	ETV7	DGSCGGAAGTR	30.3	9.09e-97	-221.14	7.65e-94	-214.41	6.33e-96	-219.2			NFIX_MA0671.1	MA0671.1	NFIX	NNTGCCAAN	11.49	4.1e-21	-46.94	3.44e-18	-40.21	1.17e-20	-45.89
ETV1_MA0761.2	MA0761.2	ETV1	NNACAGGAAGTGNN	26.9	1.09e-93	-214.06	9.13e-91	-207.32	7.14e-93	-212.18			Thap11_MA1573.2	MA1573.2	Thap11	ACTACAABTCCCAG	57.55	9.04e-21	-46.15	7.6e-18	-39.42	2.55e-20	-45.11
IKZF1_MA1508.1	MA1508.1	IKZF1	VVAACAGGAARN	16.22	2.49e-91	-208.62	2.09e-88	-201.89	1.57e-90	-206.78			KLF15_MA1513.1	MA1513.1	KLF15	SCCCCGCCCCS	26.48	2.33e-19	-42.9	1.96e-16	-36.17	6.42e-19	-41.89
JUN::JUNB_MA1132.1	MA1132.1	JUN::JUNB	KATGACKCAT	22.28	1.76e-90	-206.66	1.48e-87	-199.93	1.08e-89	-204.85			ZNF530_MA1981.1	MA1981.1	ZNF530	GMARGGMRAGGGGCRGSV	14.15	1.28e-18	-41.2	1.08e-15	-34.47	3.41e-18	-40.22
ETV6_MA0645.1	MA0645.1	ETV6	MSCGGAAGTR	18.81	2.44e-90	-206.34	2.05e-87	-199.61	1.46e-89	-204.55			GATA1::TAL1_MA0140.2	MA0140.2	GATA1::TAL1	MTTATCWSNNNNNHVCAG	10.53	2.54e-18	-40.51	2.14e-15	-33.78	6.72e-18	-39.54
ELK4_MA0076.2	MA0076.2	ELK4	BCRCTTCCGGB	26.55	5.45e-88	-200.93	4.58e-85	-194.2	3.22e-87	-199.16			ZKSCAN1_MA1585.1	MA1585.1	ZKSCAN1	AYAGTAGGTS	14.05	2.05e-17	-38.42	1.73e-14	-31.69	5.34e-17	-37.47
JUN::JUNB_MA1133.1	MA1133.1	JUN::JUNB	KRTGACGTCATN	35.83	3.1e-86	-196.89	2.61e-83	-190.15	1.77e-85	-195.15			ZNF136_MA1588.1	MA1588.1	ZNF136	RWATTCTTGGTTGRC	29.53	5.4e-17	-37.46	4.54e-14	-30.72	1.37e-16	-36.53
ELF4_MA0641.1	MA0641.1	ELF4	AACCCGGAAGTR	21.49	1.13e-83	-190.99	9.48e-81	-184.26	6.33e-83	-189.27			Rfx6_MA1724.1	MA1724.1	Rfx6	HNCCTAGCAACHV	28.11	2.31e-15	-33.7	1.94e-12	-26.97	5.52e-15	-32.83
Ikzf3_MA1992.1	MA1992.1	Ikzf3	NNRCAGGAAGTGGVN	18.16	2.39e-82	-187.94	2.01e-79	-181.2	1.32e-81	-186.23			Neurod2_MA1993.1	MA1993.1	Neurod2	VVCAGCTGBB	21.61	1.41e-14	-31.89	1.19e-11	-25.16	3.29e-14	-31.04
FOS::JUN_MA1126.1	MA1126.1	FOS::JUN	DRTGACGTCATHNDTN	33.57	3.99e-80	-182.82	3.36e-77	-176.09	2.17e-79	-181.13			SRY_MA0084.1	MA0084.1	SRY	NWWAACAAT	25.54	1.25e-13	-29.71	1.05e-10	-22.98	2.82e-13	-28.9
ELF2_MA1483.2	MA1483.2	ELF2	AAMCCGGAAGTR	20.86	1.9e-79	-181.26	1.6e-76	-174.53	1.02e-78	-179.58			OTX1_MA0711.1	MA0711.1	OTX1	HTAATCCS	22.36	1.86e-13	-29.31	1.57e-10	-22.58	4.18e-13	-28.5
MAFG::NFE2L1_MA0089.2	MA0089.2	MAFG::NFE2L1	NVNATGACTCAGCADW	10.18	1.3e-76	-174.73	1.09e-73	-168	6.65e-76	-173.1			E2F1_MA0024.3	MA0024.3	E2F1	TTTGGCGCCAAA	17.12	6.07e-13	-28.13	5.1e-10	-21.4	1.35e-12	-27.33
JUNB_MA1140.2	MA1140.2	JUNB	GATGACGTCAYC	17.28	3.5e-75	-171.44	2.94e-72	-164.71	1.74e-74	-169.84			OTX2_MA0712.2	MA0712.2	OTX2	NDRGGATTARNN	32.11	8.38e-13	-27.81	7.05e-10	-21.07	1.85e-12	-27.02
FOSL1::JUND_MA1143.1	MA1143.1	FOSL1::JUND	RTGACGTMAY	14.85	4.87e-75	-171.11	4.09e-72	-164.38	2.39e-74	-169.52			ONECUT3_MA0757.1	MA0757.1	ONECUT3	AAAAAATCRATAAH	21.49	4.99e-12	-26.02	4.2e-09	-19.29	1.09e-11	-25.25
Creb5_MA0840.1	MA0840.1	Creb5	NATGACGTCAYH	10.63	1.13e-73	-167.97	9.48e-71	-161.23	5.45e-73	-166.39			ZNF263_MA0528.2	MA0528.2	ZNF263	VNGGGGAGGASG	59.4	5.53e-12	-25.92	4.65e-09	-19.19	1.18e-11	-25.16
FOS_MA1951.1	MA1951.1	FOS	BGATGACGTCATCR	13.75	1.77e-72	-165.21	1.49e-69	-158.48	8.45e-72	-163.65			FOSL2::JUND_MA1145.1	MA1145.1	FOSL2::JUND	NNRTGACGTCAYHSN	11.96	1.19e-11	-25.16	1e-08	-18.42	2.53e-11	-24.4
ETV2_MA0762.1	MA0762.1	ETV2	AACCGGAAATR	15.55	2.44e-69	-157.98	2.06e-66	-151.25	1.13e-68	-156.45			Olig2_MA1997.1	MA1997.1	Olig2	NVCAGCTGBN	23.65	4.41e-10	-21.54	3.71e-07	-14.81	8.81e-10	-20.85
Nfe2l2_MA0150.2	MA0150.2	Nfe2l2	CASNATGACTCAGCA	13.67	4.13e-69	-157.46	3.47e-66	-150.73	1.89e-68	-155.94			PRDM1_MA0508.3	MA0508.3	PRDM1	YNCTTTCTCTH	13.44	5.83e-10	-21.26	4.9e-07	-14.53	1.15e-09	-20.59
Nr1H2_MA1996.1	MA1996.1	Nr1H2	NNRAGGTCANN	11.59	1.28e-67	-154.03	1.07e-64	-147.29	5.63e-67	-152.55			Twist2_MA0633.2	MA0633.2	Twist2	NVCAGCTGBN	23.9	7.35e-10	-21.03	6.18e-07	-14.3	1.44e-09	-20.36
MAF::NFE2_MA0501.1	MA0501.1	MAF::NFE2	ATGACTCAGCANWTY	21.62	7.23e-67	-152.29	6.08e-64	-145.56	3.15e-66	-150.82			POU4F2_MA0683.1	MA0683.1	POU4F2	RTGCATAATTAATGAG	13.55	2.09e-09	-19.98	1.76e-06	-13.25	4.05e-09	-19.32
FOXJ2::ELF1_MA1952.1	MA1952.1	FOXJ2::ELF1	RTAAACMGGAAGTR	13.54	1.69e-63	-144.54	1.42e-60	-137.81	7.16e-63	-143.09			NKX6-3_MA1530.1	MA1530.1	NKX6-3	VYCATTAWW	38.28	4.42e-09	-19.24	3.71e-06	-12.5	8.43e-09	-18.59
Runx1_MA0002.2	MA0002.2	Runx1	BBYTGTGGTTT	13.79	1.86e-60	-137.54	1.56e-57	-130.8	7.61e-60	-136.13			MYOG_MA0500.2	MA0500.2	MYOG	NDRCAGCTGYHN	18.91	9.48e-09	-18.47	7.97e-06	-11.74	1.78e-08	-17.85
ETS2_MA1484.1	MA1484.1	ETS2	DACCGGAAGY	37.47	3.65e-52	-118.44	3.07e-49	-111.7	1.41e-51	-117.09			NR5A1_MA1540.2	MA1540.2	NR5A1	NNRAGTTCAAGGTCANN	17.57	1.4e-08	-18.08	1.18e-05	-11.35	2.62e-08	-17.46
Nr1H4_MA1110.2	MA1110.2	Nr1H4	NVAGGTCANN	13.27	6.78e-51	-115.52	5.7e-48	-108.78	2.59e-50	-114.18			ZNF610_MA1713.1	MA1713.1	ZNF610	SSCGCCGCTCCSSS	16.85	1.5e-08	-18.01	1.26e-05	-11.28	2.79e-08	-17.39
NR2F2_MA1111.1	MA1111.1	NR2F2	NAAAGGTCANR	15.89	1.49e-50	-114.73	1.25e-47	-108	5.63e-50	-113.4			BHLHE22_MA1635.1	MA1635.1	BHLHE22	NVCAGCTGBN	23.96	3.54e-08	-17.16	2.98e-05	-10.42	6.44e-08	-16.56
RUNX2_MA0511.2	MA0511.2	RUNX2	WAACCGCAA	31.16	1.63e-50	-114.64	1.37e-47	-107.9	6.11e-50	-113.32			MAF_MA1520.1	MA1520.1	MAF	NTGCTGASTCAGCAH	14.97	4.35e-08	-16.95	3.66e-05	-10.22	7.85e-08	-16.36
ERF::FOXI1_MA1935.1	MA1935.1	ERF::FOXI1	RTAAACMGGAARTR	13.79	2.49e-50	-114.22	2.09e-47	-107.48	9.12e-50	-112.92			TBX15_MA0803.1	MA0803.1	TBX15	AGGTGTGA	15.95	1.01e-07	-16.11	8.47e-05	-9.38	1.79e-07	-15.53
ETV2::FOXI1_MA1942.1	MA1942.1	ETV2::FOXI1	BGTAAACAGGAAGYR	21.9	2.93e-50	-114.05	2.46e-47	-107.32	1.06e-49	-112.77			ZNF384_MA1125.1	MA1125.1	ZNF384	DNWMAAAAAAAA	27.13	1.1e-07	-16.03	9.22e-05	-9.29	1.94e-07	-15.45
NR2F1_MA0017.2	MA0017.2	NR2F1	CARAGGTCAMVNG	14.42	7.73e-50	-113.08	6.5e-47	-106.35	2.78e-49	-111.81			SPIB_MA0081.2	MA0081.2	SPIB	TYTCACTTCCTCTTTY	15.07	1.14e-07	-15.99	9.61e-05	-9.25	2.02e-07	-15.42
Ebf2_MA1604.1	MA1604.1	Ebf2	NYCCCAAGGGANN	13.4	2.28e-49	-112	1.92e-46	-105.27	8.1e-49	-110.74			Sox6_MA0515.1	MA0515.1	Sox6	CCWTTGTYYY	36.45	1.79e-07	-15.53	0.000151	-8.8	3.14e-07	-14.97
ELK1::HOXB13_MA1932.1	MA1932.1	ELK1::HOXB13	ACCGGAAGTHGTAAAV	25.86	4.63e-48	-108.99	3.9e-45	-102.26	1.63e-47	-107.73			Foxn1_MA1684.1	MA1684.1	Foxn1	RGAMGC	14.22	4.49e-07	-14.62	0.000378	-7.88	7.64e-07	-14.08
PPARA::RXRA_MA1148.1	MA1148.1	PPARA::RXRA	AWNTRGGTYAAAGGTCAN	11.77	5.51e-48	-108.82	4.63e-45	-102.08	1.92e-47	-107.57			HOXD11_MA0908.1	MA0908.1	HOXD11	RTCGTAAAAH	12.9	7.24e-07	-14.14	0.000609	-7.4	1.21e-06	-13.62
ETS1_MA0098.3	MA0098.3	ETS1	ACCGGAARTR	28.56	1.57e-47	-107.77	1.32e-44	-101.04	5.35e-47	-106.54			ZNF680_MA1729.1	MA1729.1	ZNF680	GNCCAAGAAGAATDA	13.81	8.01e-07	-14.04	0.000674	-7.3	1.34e-06	-13.52
FLI1_MA0475.2	MA0475.2	FLI1	ACCGGAARTR	21.95	1.7e-47	-107.69	1.43e-44	-100.96	5.75e-47	-106.47			CREB1_MA0018.4	MA0018.4	CREB1	NNRTGATGTCAYN	20.24	1.26e-06	-13.59	0.00106	-6.85	2.06e-06	-13.09
CREB3L4_MA1475.1	MA1475.1	CREB3L4	GRTGACGTCAYC	23.93	2.7e-47	-107.23	2.27e-44	-100.49	9.03e-47	-106.02			Nr5A2_MA0505.2	MA0505.2	Nr5A2	NTGACCTTGAMCT	13.35	1.53e-06	-13.39	0.00129	-6.66	2.48e-06	-12.91
CTCF_MA1930.1	MA1930.1	CTCF	CTGCAGTKCCNVCHNNYRGCCASYAGRKGGCRSYN	15.68	1.05e-46	-105.87	8.86e-44	-99.13	3.46e-46	-104.68			BARX2_MA1471.1	MA1471.1	BARX2	NWWAAYMATTAN	14.89	1.68e-06	-13.29	0.00142	-6.56	2.72e-06	-12.81
EBF3_MA1637.1	MA1637.1	EBF3	NYCCCAAGGGANN	13.35	1.38e-44	-100.99	1.16e-41	-94.26	4.49e-44	-99.81			Nkx2-1_MA1994.1	MA1994.1	Nkx2-1	NVCACTTGARHNN	11.15	2.45e-06	-12.92	0.00206	-6.19	3.93e-06	-12.45
Stat2_MA1623.1	MA1623.1	Stat2	RGAAACAGAAASH	25.2	8.58e-43	-96.86	7.22e-40	-90.13	2.74e-42	-95.7			PAX3_MA0780.1	MA0780.1	PAX3	TAATYRATTA	14.04	2.76e-06	-12.8	0.00232	-6.07	4.39e-06	-12.34
Mafg_MA0659.3	MA0659.3	Mafg	NWGMTGACTCAGCAN	17.67	9.6e-43	-96.75	8.07e-40	-90.02	3.04e-42	-95.6			TBX20_MA0689.1	MA0689.1	TBX20	WAGGTGTGAAR	16.33	3.29e-06	-12.62	0.00277	-5.89	5.19e-06	-12.17
FLI1::FOXI1_MA1950.1	MA1950.1	FLI1::FOXI1	RTAAACAGGAARYN	12.43	1.08e-40	-92.02	9.12e-38	-85.29	3.4e-40	-90.88			RFX7_MA1554.1	MA1554.1	RFX7	CGTTGCYAY	20.27	5.56e-06	-12.1	0.00467	-5.37	8.63e-06	-11.66
HOXB2::ELK1_MA1957.1	MA1957.1	HOXB2::ELK1	RCCGGAAGTMRTTA	25.28	1.92e-40	-91.45	1.62e-37	-84.71	5.93e-40	-90.32			Dux_MA0611.2	MA0611.2	Dux	NTGATTBAATCAVWNN	25.46	7.16e-06	-11.85	0.00602	-5.11	1.1e-05	-11.41
NR2C1_MA1535.1	MA1535.1	NR2C1	NRRGGTCAN	23.32	1.17e-39	-89.64	9.85e-37	-82.91	3.58e-39	-88.53			SATB1_MA1963.1	MA1963.1	SATB1	WWDCTAATAAHWW	11.32	1.12e-05	-11.4	0.00943	-4.66	1.72e-05	-10.97
Bcl11B_MA1989.1	MA1989.1	Bcl11B	NNAAACCACAARNN	26.18	1.92e-37	-84.54	1.61e-34	-77.81	5.67e-37	-83.46			CUX2_MA0755.1	MA0755.1	CUX2	TRATCGATAW	12.81	1.73e-05	-10.97	0.0145	-4.23	2.62e-05	-10.55
KLF2_MA1515.1	MA1515.1	KLF2	NRCCACRCCCH	11.29	2.17e-37	-84.42	1.83e-34	-77.69	6.35e-37	-83.35			Arid3a_MA0151.1	MA0151.1	Arid3a	ATYAAA	11.06	2.12e-05	-10.76	0.0178	-4.03	3.2e-05	-10.35
ZKSCAN5_MA1652.1	MA1652.1	ZKSCAN5	NNRGGARGTGAGRR	22.57	3.55e-37	-83.93	2.98e-34	-77.2	1.03e-36	-82.86			ZNF574_MA1982.1	MA1982.1	ZNF574	VGSCTAGAGMGGCCS	15.12	4.09e-05	-10.1	0.0344	-3.37	6.04e-05	-9.71
FEV_MA0156.3	MA0156.3	FEV	VACCGGAAGTVV	28.24	8.43e-36	-80.76	7.09e-33	-74.03	2.41e-35	-79.71			Hoxa13_MA0650.3	MA0650.3	Hoxa13	NNCCAATAAAAN	26.06	5.59e-05	-9.79	0.047	-3.06	8.14e-05	-9.42
RUNX3_MA0684.2	MA0684.2	RUNX3	NHAACCTCAANN	18.38	4.32e-35	-79.13	3.63e-32	-72.39	1.19e-34	-78.11			HOXC10_MA0905.1	MA0905.1	HOXC10	GTCRTAAAAH	12.25	7.25e-05	-9.53	0.061	-2.8	0.000105	-9.17
ETV5::DRGX_MA1944.1	MA1944.1	ETV5::DRGX	RSMGGAAGYAATTA	20.91	1.19e-34	-78.12	9.97e-32	-71.38	3.25e-34	-77.11			PITX3_MA0714.1	MA0714.1	PITX3	NYTAATCCC	31.13	7.17e-05	-9.54	0.0603	-2.81	0.000104	-9.17
KLF6_MA1517.1	MA1517.1	KLF6	NRCCACGCCCH	16.98	7.73e-34	-76.24	6.5e-31	-69.51	2.05e-33	-75.27			ZNF549_MA1728.1	MA1728.1	ZNF549	NNTGCTGCCCWR	18.61	8.58e-05	-9.36	0.0721	-2.63	0.000122	-9.01
ZBTB7A_MA0750.2	MA0750.2	ZBTB7A	NVCCGGAAGTGSV	32.31	8.59e-34	-76.14	7.23e-31	-69.4	2.27e-33	-75.17			TBX5_MA0807.1	MA0807.1	TBX5	AGGTGTKA	25.22	9.29e-05	-9.28	0.0781	-2.55	0.000132	-8.93
KLF11_MA1512.1	MA1512.1	KLF11	SCCACGCCCMC	13.95	8.02e-33	-73.9	6.74e-30	-67.17	2.02e-32	-72.98			SOX15_MA1152.1	MA1152.1	SOX15	CYWTTGTTHW	19.19	9.99e-05	-9.21	0.0841	-2.48	0.000142	-8.86
TFE3_MA0831.3	MA0831.3	TFE3	GTCACGTGAC	12.48	1.33e-32	-73.4	1.12e-29	-66.67	3.32e-32	-72.48			ZNF669_MA1985.1	MA1985.1	ZNF669	GGGGYGAYGACCRCT	40.49	0.000118	-9.04	0.0994	-2.31	0.000166	-8.7
ETV4_MA0764.3	MA0764.3	ETV4	ACCGGAAGTR	44.66	4.48e-31	-69.88	3.77e-28	-63.15	1.11e-30	-68.98			HOXB2_MA0902.2	MA0902.2	HOXB2	SYAATTAS	16.79	0.00015	-8.81	0.126	-2.07	0.000208	-8.48
RORA_MA0071.1	MA0071.1	RORA	AWMWAGGTCA	19.87	5.04e-31	-69.76	4.24e-28	-63.03	1.24e-30	-68.87			Bhlha15_MA1472.2	MA1472.2	Bhlha15	NVACAGCTGTBN	28.97	0.000172	-8.67	0.144	-1.94	0.000238	-8.35
ZNF257_MA1710.1	MA1710.1	ZNF257	VDGAGGCRAGRG	29.06	1.26e-30	-68.85	1.06e-27	-62.11	3.03e-30	-67.97			NRL_MA0842.2	MA0842.2	NRL	AAWWNTGCTGACG	24.52	0.000172	-8.67	0.145	-1.93	0.000238	-8.34
HAND2_MA1638.1	MA1638.1	HAND2	NVCAGATGNN	17.35	3.6e-29	-65.49	3.03e-26	-58.76	8.54e-29	-64.63			MAFA_MA1521.1	MA1521.1	MAFA	NTGCTGASTCAGCAN	22.23	0.000184	-8.6	0.155	-1.87	0.000252	-8.28
ETV5_MA0765.3	MA0765.3	ETV5	ACCGGAAGTR	37.71	4.68e-29	-65.23	3.94e-26	-58.5	1.1e-28	-64.38			GSC2_MA0891.1	MA0891.1	GSC2	NYTAATCCBH	14.34	0.000294	-8.13	0.247	-1.4	0.000394	-7.84
ETV5::FOXI1_MA1946.1	MA1946.1	ETV5::FOXI1	GTAAACAGGAWGY	25.66	2.66e-28	-63.49	2.24e-25	-56.76	6.14e-28	-62.66			ZSCAN29_MA1602.1	MA1602.1	ZSCAN29	YGTCTACRCNGN	11.95	0.00033	-8.02	0.278	-1.28	0.000437	-7.74
KLF3_MA1516.1	MA1516.1	KLF3	GRCCRCGCCCH	15.02	3.3e-28	-63.28	2.77e-25	-56.54	7.56e-28	-62.45			NFATC3_MA0625.2	MA0625.2	NFATC3	RYGGAAAMH	73.4	0.000326	-8.03	0.274	-1.29	0.000433	-7.74
FLI1::DRGX_MA1949.1	MA1949.1	FLI1::DRGX	ACCGGAAGTAATTAT	37.5	1.14e-27	-62.04	9.56e-25	-55.31	2.57e-27	-61.23			Spi1_MA0080.6	MA0080.6	Spi1	RRAAAGAGGAAGTGGDD	16.11	0.000422	-7.77	0.355	-1.04	0.000548	-7.51
Bach1::Mafk_MA0591.1	MA0591.1	Bach1::Mafk	RSSATGACTCAGCAB	26.07	3.65e-27	-60.88	3.07e-24	-54.14	8.1e-27	-60.08			E2F4_MA0470.2	MA0470.2	E2F4	TTTTGGCGCCAWWW	20.49	0.000501	-7.6	0.421	-0.86	0.000648	-7.34
ERF_MA0760.1	MA0760.1	ERF	ACCGGAAGTR	10.43	1.14e-26	-59.73	9.6e-24	-53	2.5e-26	-58.95			DUXA_MA0884.2	MA0884.2	DUXA	YTRATTWAATYAR	10.83	0.000555	-7.5	0.467	-0.76	0.000713	-7.25
Nr2f6_MA0677.1	MA0677.1	Nr2f6	RRGGTCAAAGGTCA	15.95	5.08e-26	-58.24	4.27e-23	-51.51	1.1e-25	-57.47			Erg_MA0474.3	MA0474.3	Erg	NNACAGGAAGTGVN	12.05	0.000678	-7.3	0.57	-0.56	0.000866	-7.05
MEF2A_MA0052.4	MA0052.4	MEF2A	DDCTAAAAATAGMHH	15.56	1.26e-25	-57.33	1.06e-22	-50.6	2.7e-25	-56.57			Pou5f1::Sox2_MA0142.1	MA0142.1	Pou5f1::Sox2	CWTTGTYATGCAAAT	22.14	0.000842	-7.08	0.708	-0.35	0.00107	-6.84
ELK1::SREBF2_MA1933.1	MA1933.1	ELK1::SREBF2	DCCGGAAGTSRCGTGA	14.63	1.38e-24	-54.94	1.16e-21	-48.21	2.86e-24	-54.21			DUX4_MA0468.1	MA0468.1	DUX4	TAAYYYAATCA	14.98	0.000864	-7.05	0.727	-0.32	0.0011	-6.82
NR2C2_MA1536.1	MA1536.1	NR2C2	RRGGTCAN	26.35	6.61e-24	-53.37	5.55e-21	-46.64	1.35e-23	-52.66			ZNF449_MA1656.1	MA1656.1	ZNF449	NNAAGCCCAACCNN	43.19	0.00101	-6.9	0.851	-0.16	0.00128	-6.66
ERF::HOXB13_MA1937.1	MA1937.1	ERF::HOXB13	VSCGGAARYNRTWAAN	46.23	5.03e-23	-51.34	4.23e-20	-44.61	1.01e-22	-50.65			PPARD_MA1550.1	MA1550.1	PPARD	HRRGGTCAAAGGTCAN	17.59	0.00124	-6.69	1.05	0.04	0.00156	-6.46
FOXO1::FLI1_MA1956.1	MA1956.1	FOXO1::FLI1	GTAAACAGGAAGTK	26.13	5.84e-23	-51.19	4.91e-20	-44.46	1.16e-22	-50.51			SOX2_MA0143.4	MA0143.4	SOX2	DNACAATGGNN	42.31	0.00147	-6.52	1.24	0.21	0.00181	-6.31
ELK1::HOXA1_MA1931.1	MA1931.1	ELK1::HOXA1	ACCGGAAGTAATTA	12.33	7.2e-23	-50.99	6.05e-20	-44.25	1.42e-22	-50.3			Tbx6_MA1567.2	MA1567.2	Tbx6	NRGGTGTGAANN	22.21	0.00273	-5.9	2.3	0.83	0.00326	-5.73
NR2C2_MA0504.1	MA0504.1	NR2C2	VGRGGTCARAGGTCA	16.82	8.52e-23	-50.82	7.17e-20	-44.08	1.67e-22	-50.15			POU3F4_MA0789.1	MA0789.1	POU3F4	TATGCWAAT	31.4	0.00415	-5.48	3.49	1.25	0.00485	-5.33
FOXC1_MA0032.2	MA0032.2	FOXC1	WAWGTAAAYAW	42.7	6.24e-21	-46.52	5.25e-18	-39.79	1.21e-20	-45.86			MGA::EVX1_MA1960.1	MA1960.1	MGA::EVX1	RGGTGWTAATKD	20.35	0.00476	-5.35	4	1.39	0.00548	-5.21
NEUROG2_MA1642.1	MA1642.1	NEUROG2	NNVACAGATGGNN	22.66	2.77e-20	-45.03	2.33e-17	-38.3	5.33e-20	-44.38			HMBOX1_MA0895.1	MA0895.1	HMBOX1	MYTAGTTAMS	31.99	0.0049	-5.32	4.12	1.42	0.00562	-5.18
Atoh1_MA1467.2	MA1467.2	Atoh1	RVCAGATGGYN	32.31	4.84e-20	-44.47	4.07e-17	-37.74	9.26e-20	-43.83			ZNF274_MA1592.1	MA1592.1	ZNF274	NRTRTGAGTTCTCGYN	28.49	0.0071	-4.95	5.97	1.79	0.008	-4.83
FOXP2_MA0593.1	MA0593.1	FOXP2	RWGTAAACAVR	30.54	8.93e-20	-43.86	7.51e-17	-37.13	1.69e-19	-43.22			SOX13_MA1120.1	MA1120.1	SOX13	DVACAATGGNN	31.54	0.0082	-4.8	6.9	1.93	0.00917	-4.69
TFEC_MA0871.2	MA0871.2	TFEC	NVCACGTGACN	22.23	1.35e-19	-43.45	1.13e-16	-36.72	2.54e-19	-42.82			GFI1_MA0038.2	MA0038.2	GFI1	BMAATCACDGCA	11.36	0.0102	-4.59	8.54	2.14	0.0111	-4.5
ETV5::HOXA2_MA1948.1	MA1948.1	ETV5::HOXA2	RVCGGAWGTMATTA	46	1.92e-19	-43.1	1.61e-16	-36.36	3.57e-19	-42.48
ESRRA_MA0592.3	MA0592.3	ESRRA	NBTCAAGGTCAHN	12.82	2.39e-19	-42.88	2.01e-16	-36.15	4.42e-19	-42.26
Neurod2_MA0668.2	MA0668.2	Neurod2	NNGRACAGATGGYNN	15.07	5.19e-19	-42.1	4.36e-16	-35.37	9.56e-19	-41.49
MAX::MYC_MA0059.1	MA0059.1	MAX::MYC	RASCACGTGGT	11.04	7.88e-19	-41.68	6.63e-16	-34.95	1.44e-18	-41.08
TCF21_MA1568.1	MA1568.1	TCF21	CACCATATGKYR	11.73	2.14e-18	-40.68	1.8e-15	-33.95	3.91e-18	-40.08
ETV2::DRGX_MA1940.1	MA1940.1	ETV2::DRGX	RVCGGAAGYAATTA	16.71	2.76e-18	-40.43	2.32e-15	-33.7	4.98e-18	-39.84
SP8_MA0747.1	MA0747.1	SP8	RCCACGCCCMCY	27.81	6.94e-18	-39.51	5.84e-15	-32.77	1.23e-17	-38.93
ZNF93_MA1721.1	MA1721.1	ZNF93	GGYAGCRGCAGCGGYG	25.34	8.15e-17	-37.05	6.86e-14	-30.31	1.41e-16	-36.5
NFIB_MA1643.1	MA1643.1	NFIB	NNCCTGGCAYNGTGCCAAGNN	19.42	8.33e-17	-37.02	7e-14	-30.29	1.44e-16	-36.48
FOXC2_MA0846.1	MA0846.1	FOXC2	WAWGTAAACAWW	37.85	1.61e-16	-36.37	1.35e-13	-29.63	2.74e-16	-35.83
FOXL1_MA0033.2	MA0033.2	FOXL1	RTAAACA	18.17	2.04e-15	-33.83	1.72e-12	-27.09	3.4e-15	-33.31
FERD3L_MA1485.1	MA1485.1	FERD3L	GCRMCAGCTGTYAC	12.46	2.08e-15	-33.81	1.75e-12	-27.07	3.45e-15	-33.3
NEUROG2_MA0669.1	MA0669.1	NEUROG2	RACATATGTC	10.11	2.29e-15	-33.71	1.92e-12	-26.98	3.78e-15	-33.21
FOXB1_MA0845.1	MA0845.1	FOXB1	WATGTAAATAT	27.57	2.54e-15	-33.61	2.14e-12	-26.87	4.17e-15	-33.11
FOXA2_MA0047.3	MA0047.3	FOXA2	RWGTAAACANN	19.31	2.25e-14	-31.43	1.89e-11	-24.69	3.63e-14	-30.95
Nr2e1_MA0676.1	MA0676.1	Nr2e1	AAAAGTCAA	31.2	3.73e-14	-30.92	3.14e-11	-24.19	5.96e-14	-30.45
FOXP3_MA0850.1	MA0850.1	FOXP3	RTAAACA	16.96	5.35e-14	-30.56	4.5e-11	-23.82	8.44e-14	-30.1
Irf1_MA0050.3	MA0050.3	Irf1	ANTGAAACTGAAASH	15.22	9.63e-14	-29.97	8.1e-11	-23.24	1.51e-13	-29.52
BHLHA15_MA0607.2	MA0607.2	BHLHA15	ACCATATGGT	11.69	1.61e-13	-29.46	1.36e-10	-22.72	2.52e-13	-29.01
Foxl2_MA1607.1	MA1607.1	Foxl2	DDWATGTAAACANN	40.3	2.16e-13	-29.16	1.82e-10	-22.43	3.36e-13	-28.72
IRF5_MA1420.1	MA1420.1	IRF5	CCGAAACCGAAACY	31.26	2.64e-13	-28.96	2.22e-10	-22.23	4.08e-13	-28.53
FOXO4_MA0848.1	MA0848.1	FOXO4	GTAAACA	19.54	3.05e-13	-28.82	2.56e-10	-22.08	4.7e-13	-28.39
NR4A1_MA1112.2	MA1112.2	NR4A1	NNAAAGGTCANN	25.32	4.14e-13	-28.51	3.48e-10	-21.78	6.35e-13	-28.09
PAX5_MA0014.3	MA0014.3	PAX5	RRGCGTGACCNN	12.62	7.09e-13	-27.97	5.96e-10	-21.24	1.07e-12	-27.56
FOXD1_MA0031.1	MA0031.1	FOXD1	GTAAACAW	46.2	3.94e-12	-26.26	3.32e-09	-19.52	5.84e-12	-25.87
Arid5a_MA0602.1	MA0602.1	Arid5a	SYAATATTGVDANH	11.28	4.15e-12	-26.21	3.49e-09	-19.47	6.12e-12	-25.82
FOXD3_MA0041.2	MA0041.2	FOXD3	WAWGHAAATAAACARY	28.77	5.17e-12	-25.99	4.35e-09	-19.25	7.6e-12	-25.6
Foxj2_MA0614.1	MA0614.1	Foxj2	RTAAACAA	22.47	9.23e-12	-25.41	7.76e-09	-18.67	1.35e-11	-25.03
FOXP1_MA0481.3	MA0481.3	FOXP1	NDGTAAACANH	22.41	1.04e-11	-25.29	8.72e-09	-18.56	1.51e-11	-24.92
CREB3L4_MA1474.1	MA1474.1	CREB3L4	YGCCACGTCAYC	27.34	1.46e-11	-24.95	1.23e-08	-18.22	2.11e-11	-24.58
MLX_MA0663.1	MA0663.1	MLX	RTCACGTGAT	28.26	2.38e-11	-24.46	2e-08	-17.73	3.44e-11	-24.09
FOXO6_MA0849.1	MA0849.1	FOXO6	GTAAACA	27.5	3.7e-11	-24.02	3.11e-08	-17.29	5.28e-11	-23.67
TFAP4::ETV1_MA1966.1	MA1966.1	TFAP4::ETV1	RSCGGAAGCAGSTGKN	12.86	3.79e-11	-24	3.19e-08	-17.26	5.39e-11	-23.64
Foxo3_MA0157.3	MA0157.3	Foxo3	NDGTAAACARNN	25.49	4.6e-11	-23.8	3.87e-08	-17.07	6.49e-11	-23.46
ESR2_MA0258.2	MA0258.2	ESR2	AGGTCASVNTGMCCY	15.06	1.47e-10	-22.64	1.24e-07	-15.91	2.01e-10	-22.33
NR1D2_MA1532.2	MA1532.2	NR1D2	TRGGTYAGTRGGTCA	10.16	3.28e-10	-21.84	2.76e-07	-15.1	4.45e-10	-21.53
Atoh1_MA0461.2	MA0461.2	Atoh1	RMCATATGBY	31.92	4.16e-10	-21.6	3.5e-07	-14.87	5.62e-10	-21.3
DMRTA1_MA1707.1	MA1707.1	DMRTA1	AWTTGWTACAWT	43.49	5.02e-10	-21.41	4.22e-07	-14.68	6.75e-10	-21.12
DMRTA2_MA1478.1	MA1478.1	DMRTA2	AATTGHTACAWT	44.55	1.02e-09	-20.71	8.56e-07	-13.97	1.34e-09	-20.43
ZNF320_MA1976.1	MA1976.1	ZNF320	DGKGGGRCCMRGGGGCCWGTGHVNNNN	12.18	1.26e-09	-20.5	1.06e-06	-13.76	1.65e-09	-20.22
Msgn1_MA1524.2	MA1524.2	Msgn1	VRRRACAAATGGTNNN	32.26	1.4e-09	-20.38	1.18e-06	-13.65	1.83e-09	-20.12
OLIG1_MA0826.1	MA0826.1	OLIG1	AMCATATGKT	19.61	1.66e-09	-20.22	1.4e-06	-13.48	2.16e-09	-19.95
XBP1_MA0844.1	MA0844.1	XBP1	WDKGMCACGTCATC	18.16	2.75e-09	-19.71	2.31e-06	-12.98	3.54e-09	-19.46
BHLHE22_MA0818.2	MA0818.2	BHLHE22	AMCATATGKY	29.53	3.43e-09	-19.49	2.88e-06	-12.76	4.39e-09	-19.24
Atf1_MA0604.1	MA0604.1	Atf1	RTGACGTA	27.47	6.06e-09	-18.92	5.1e-06	-12.19	7.68e-09	-18.68
E2F6_MA0471.2	MA0471.2	E2F6	VVDGGCGGGAAVV	11.5	8.9e-09	-18.54	7.49e-06	-11.8	1.12e-08	-18.31
RORC_MA1151.1	MA1151.1	RORC	NWAWNTRGGTCA	12.24	9.57e-09	-18.46	8.05e-06	-11.73	1.19e-08	-18.24
MYC_MA0147.3	MA0147.3	MYC	NNCCACGTGCNB	11.72	5.31e-08	-16.75	4.47e-05	-10.02	6.51e-08	-16.55
MYCN_MA0104.4	MA0104.4	MYCN	VVCCACGTGGBB	15.38	6.64e-08	-16.53	5.58e-05	-9.79	8.11e-08	-16.33
HNF1A_MA0046.2	MA0046.2	HNF1A	DRTTAATNATTAACN	33.55	8.26e-08	-16.31	6.95e-05	-9.57	9.99e-08	-16.12
OLIG3_MA0827.1	MA0827.1	OLIG3	AMCATATGBY	37.08	9.89e-08	-16.13	8.32e-05	-9.39	1.19e-07	-15.94
FOXD2_MA0847.3	MA0847.3	FOXD2	SYTAARYAAACA	15.85	1.73e-07	-15.57	0.000146	-8.83	2.07e-07	-15.39
Npas2_MA0626.1	MA0626.1	Npas2	NSCACGTGTN	35.77	1.98e-07	-15.43	0.000167	-8.7	2.34e-07	-15.27
ZBED2_MA1971.1	MA1971.1	ZBED2	NNMMCGAAACCNNV	15.39	3.02e-07	-15.01	0.000254	-8.28	3.51e-07	-14.86
DMRTC2_MA1479.1	MA1479.1	DMRTC2	AATTGMTACATT	57.87	3.21e-07	-14.95	0.00027	-8.22	3.71e-07	-14.81
Foxf1_MA1606.1	MA1606.1	Foxf1	DWRTAAACANN	28.82	3.41e-07	-14.89	0.000286	-8.16	3.92e-07	-14.75
ZFP14_MA1972.1	MA1972.1	ZFP14	GGAGGCHCHGGARBG	45.3	4.58e-07	-14.6	0.000385	-7.86	5.18e-07	-14.47
HNF1B_MA0153.2	MA0153.2	HNF1B	GTTAATNATTAAY	44.72	4.63e-07	-14.59	0.00039	-7.85	5.22e-07	-14.47
HINFP_MA0131.2	MA0131.2	HINFP	CARCGTCCGCKN	37.09	5.72e-07	-14.37	0.000481	-7.64	6.34e-07	-14.27
TFAP2B_MA0811.1	MA0811.1	TFAP2B	YGCCCBVRGGCA	51.12	1.21e-06	-13.62	0.00102	-6.89	1.32e-06	-13.54
ZBTB33_MA0527.1	MA0527.1	ZBTB33	BTCTCGCGAGABYTS	16.68	1.29e-06	-13.56	0.00108	-6.83	1.4e-06	-13.48
RBPJ_MA1116.1	MA1116.1	RBPJ	BVTGGGAANN	21.01	1.32e-06	-13.54	0.00111	-6.81	1.43e-06	-13.46
FOXK1_MA0852.2	MA0852.2	FOXK1	NRDGTAAACAAGNN	28.84	2.29e-06	-12.99	0.00193	-6.25	2.43e-06	-12.93
OLIG2_MA0678.1	MA0678.1	OLIG2	AMCATATGKT	33.13	2.43e-06	-12.93	0.00204	-6.19	2.57e-06	-12.87
TFAP2C_MA0524.2	MA0524.2	TFAP2C	YGCCYBVRGGCA	46.17	4.89e-06	-12.23	0.00411	-5.49	5.02e-06	-12.2
CREB3L1_MA0839.1	MA0839.1	CREB3L1	VTGCCACGTCAYCA	10.03	6.36e-06	-11.97	0.00535	-5.23	6.49e-06	-11.94
RARB_MA1552.1	MA1552.1	RARB	RAGGTCATGACCTY	17.18	7.85e-06	-11.76	0.0066	-5.02	7.94e-06	-11.74
POU4F3_MA0791.1	MA0791.1	POU4F3	RTGMATWATTAATGAR	26.24	8.05e-06	-11.73	0.00677	-4.99	8.13e-06	-11.72
NR2F1_MA1538.1	MA1538.1	NR2F1	RAGGTCANTGACCTY	17.11	8.54e-06	-11.67	0.00719	-4.94	8.58e-06	-11.67
RXRB_MA1555.1	MA1555.1	RXRB	RRGGTCATGACCYY	32.71	1.09e-05	-11.43	0.00915	-4.69	1.09e-05	-11.43
TFAP2A_MA0003.4	MA0003.4	TFAP2A	NNKGCCTCAGGCNN	19.27	1.11e-05	-11.41	0.00934	-4.67	1.1e-05	-11.41
ZNF768_MA1731.1	MA1731.1	ZNF768	YBVCYBRSCCTCTCTGDG	16.76	1.26e-05	-11.28	0.0106	-4.55	1.24e-05	-11.29
TFAP2A_MA0810.1	MA0810.1	TFAP2A	YGCCCBVRGGCR	63.68	1.29e-05	-11.26	0.0108	-4.53	1.27e-05	-11.28
FOXI1_MA0042.2	MA0042.2	FOXI1	GTAAACA	62.18	2.02e-05	-10.81	0.017	-4.07	1.97e-05	-10.84
Dmrt1_MA1603.1	MA1603.1	Dmrt1	GHTACAAAGTADC	20.4	2.44e-05	-10.62	0.0205	-3.89	2.37e-05	-10.65
STAT1_MA0137.3	MA0137.3	STAT1	TTTCYRGGAAA	13.97	3.05e-05	-10.4	0.0256	-3.66	2.94e-05	-10.44
OSR1_MA1542.1	MA1542.1	OSR1	HGCTACYGTD	26.87	4.34e-05	-10.05	0.0365	-3.31	4.13e-05	-10.1
POU4F1_MA0790.1	MA0790.1	POU4F1	ATGMATAATTAATG	37.92	5.44e-05	-9.82	0.0457	-3.08	5.16e-05	-9.87
BHLHE23_MA0817.1	MA0817.1	BHLHE23	AAACATATGBTN	22.33	9.06e-05	-9.31	0.0762	-2.57	8.46e-05	-9.38
TFAP2B_MA0812.1	MA0812.1	TFAP2B	HGCCTSAGGCD	27.03	0.000157	-8.76	0.132	-2.02	0.000144	-8.84
PLAG1_MA0163.1	MA0163.1	PLAG1	GGGGCCCWAGGGGG	16.43	0.00021	-8.47	0.177	-1.73	0.000191	-8.56
ZNF189_MA1725.1	MA1725.1	ZNF189	NNTGCTGTTCCHB	21.05	0.000213	-8.45	0.179	-1.72	0.000194	-8.55
ARNT::HIF1A_MA0259.1	MA0259.1	ARNT::HIF1A	VBACGTGC	44.81	0.000231	-8.37	0.194	-1.64	0.000209	-8.47
ZNF528_MA1597.1	MA1597.1	ZNF528	CCCAGGGAAGCCATTTC	22.21	0.000294	-8.13	0.247	-1.4	0.000264	-8.24
POU6F1_MA0628.1	MA0628.1	POU6F1	AYTAATTART	15.43	0.000354	-7.95	0.298	-1.21	0.000315	-8.06
ZBTB7C_MA0695.1	MA0695.1	ZBTB7C	RCGACCACCGAN	13.89	0.000421	-7.77	0.354	-1.04	0.000373	-7.89
HES2_MA0616.2	MA0616.2	HES2	GGCACGTGYC	30.23	0.000502	-7.6	0.422	-0.86	0.00044	-7.73
ERF::NHLH1_MA1938.1	MA1938.1	ERF::NHLH1	VGCAGCTGCCGGAARYN	10.9	0.00075	-7.19	0.631	-0.46	0.000647	-7.34
ZNF354A_MA1978.1	MA1978.1	ZNF354A	HWAADWATAAATGRAYWAWTT	29.52	0.000832	-7.09	0.7	-0.36	0.000716	-7.24
NFIX_MA1528.1	MA1528.1	NFIX	STTGGCRNNGTGCCARB	16.41	0.000968	-6.94	0.814	-0.21	0.000826	-7.1
TFAP2C_MA0814.2	MA0814.2	TFAP2C	NNGCCTGAGGCGNN	13.59	0.00102	-6.89	0.86	-0.15	0.000869	-7.05
PPARG_MA0066.1	MA0066.1	PPARG	STAGGTCACNGTGACCYAST	17.87	0.00115	-6.77	0.969	-0.03	0.000974	-6.93
FOXF2_MA0030.1	MA0030.1	FOXF2	BNAASGTAAACAAD	20.85	0.00157	-6.46	1.32	0.28	0.00131	-6.63
RAX_MA0718.1	MA0718.1	RAX	RYYAATTARH	48.91	0.00176	-6.34	1.48	0.39	0.00146	-6.53
MEIS1_MA0498.2	MA0498.2	MEIS1	HTGACAD	10.27	0.00187	-6.28	1.57	0.45	0.00154	-6.47
POU2F3_MA0627.2	MA0627.2	POU2F3	NWTATGCAAATNH	34.57	0.00276	-5.89	2.32	0.84	0.00224	-6.1
TCFL5_MA0632.2	MA0632.2	TCFL5	KCACGCGCMC	17.7	0.00283	-5.87	2.38	0.87	0.0023	-6.08
SIX2_MA1119.1	MA1119.1	SIX2	NNCTGAAACCTGATMY	47.68	0.00304	-5.8	2.56	0.94	0.00246	-6.01
ZNF354C_MA0130.1	MA0130.1	ZNF354C	MTCCAC	51.55	0.00322	-5.74	2.71	1	0.00259	-5.95
POU3F3_MA0788.1	MA0788.1	POU3F3	WWTATGCWAATTW	33.66	0.00323	-5.73	2.72	1	0.0026	-5.95
HOXA4_MA1496.1	MA1496.1	HOXA4	RTMATTAV	10.24	0.00392	-5.54	3.29	1.19	0.00313	-5.77
VAX2_MA0723.2	MA0723.2	VAX2	BYAATTAV	50.99	0.00412	-5.49	3.47	1.24	0.00328	-5.72
Hoxd13_MA0909.3	MA0909.3	Hoxd13	NNCAATAAAW	21.29	0.00431	-5.45	3.62	1.29	0.00342	-5.68
DMRT3_MA0610.1	MA0610.1	DMRT3	MATGTATCAAN	39.98	0.00532	-5.24	4.47	1.5	0.00416	-5.48
Plagl1_MA1615.1	MA1615.1	Plagl1	NNCTGGGGCCABN	14.07	0.00539	-5.22	4.54	1.51	0.00421	-5.47
ZNF816_MA1719.1	MA1719.1	ZNF816	DRRKGGGGACATGCHGGG	21.42	0.00553	-5.2	4.65	1.54	0.0043	-5.45
Ahr::Arnt_MA0006.1	MA0006.1	Ahr::Arnt	YGCGTG	11.28	0.00853	-4.76	7.17	1.97	0.00657	-5.02
Zic3_MA0697.2	MA0697.2	Zic3	CNCAGCAGGAGNN	29.41	0.00918	-4.69	7.72	2.04	0.00702	-4.96
EMX2_MA0886.1	MA0886.1	EMX2	VBTAATTARB	73.29	0.0103	-4.57	8.68	2.16	0.00785	-4.85
ZNF418_MA1980.1	MA1980.1	ZNF418	MDGAGGCTAAAAGCA	17.16	0.0104	-4.56	8.76	2.17	0.0079	-4.84

## Sheet: Table S7
Wikipathways analysis of the 226 TF motifs enriched in SAT specific DARs																			Wikipathways analysis of the 80 TF motifs enriched in OVAT specific DARs
Enrichment FDR	nGenes	Pathway Genes	Fold Enrichment	Pathway	URL	Genes													Enrichment FDR	nGenes	Pathway Genes	Fold Enrichment	Pathway	URL	Genes
1.60391e-18	14	38	49.6954	WP170 Nuclear Receptors	http://www.wikipathways.org/instance/WP170_r106664	RORA RARB NR2E1 NR4A1 NR1H2 PPARG ESR2 RORC NR2F6 ESRRA NR1D2 NR2F1 NR2C2 NR2F2													4.62299e-06	6	58	32.3042	WP3527 Preimplantation Embryo	http://www.wikipathways.org/instance/WP3527_r106534	GATA3 EGR1 NKX2-1 TCF7L1 SOX2 TEAD4
1.66177e-08	12	132	12.2625	WP366 TGF-beta Signaling Pathway	http://www.wikipathways.org/instance/WP366_r105483	FOXP3 KLF6 MEF2A ATF2 RUNX2 ETS1 MYC ATF3 FOS JUNB KLF11 JUN													1.48009e-05	7	130	16.8148	WP236 Adipogenesis	http://www.wikipathways.org/instance/WP236_r105873	E2F1 GATA3 PPARD STAT5A STAT3 STAT5B E2F4
1.66177e-08	12	130	12.4512	WP236 Adipogenesis	http://www.wikipathways.org/instance/WP236_r105873	KLF6 MEF2A RORA STAT1 PPARG HNF1A STAT2 CEBPB NR2F1 FOXC2 CEBPD CEBPA													1.9804e-05	7	144	15.18	WP2853 Endoderm Differentiation	http://www.wikipathways.org/instance/WP2853_r106401	SP4 PAX3 NKX2-1 GATA6 TCF7L1 OTX2 SOX2
1.66177e-08	6	13	62.2558	WP4211 Transcriptional cascade regulating adipogenesis	http://www.wikipathways.org/instance/WP4211_r95891	KLF2 PPARG CEBPG CEBPB CEBPD CEBPA													9.27448e-05	4	30	41.6365	WP2855 Dopaminergic Neurogenesis	http://www.wikipathways.org/instance/WP2855_r106728	PITX3 OTX2 STAT3 SOX2
1.38277e-07	7	32	29.5067	WP4149 White fat cell differentiation	http://www.wikipathways.org/instance/WP4149_r107159	RORA KLF2 PPARG CEBPB NR2F2 CEBPD CEBPA													9.68873e-05	4	32	39.0342	WP4149 White fat cell differentiation	http://www.wikipathways.org/instance/WP4149_r107159	GATA3 STAT5A TCF7L1 STAT5B
2.34362e-06	9	101	12.0197	WP2064 Neural Crest Differentiation	http://www.wikipathways.org/instance/WP2064_r106662	TFAP2B ETS1 MYC TFAP2A RBPJ OLIG3 OLIG1 FOXD3 OLIG2													0.000331031	4	47	26.5765	WP2203 Thymic Stromal LymphoPoietin (TSLP) Signaling Pathway	http://www.wikipathways.org/instance/WP2203_r105841	STAT5A STAT4 STAT3 STAT5B
6.98996e-06	10	153	8.81618	WP4666 Hepatitis B infection	http://www.wikipathways.org/instance/WP4666_r105200	STAT1 ATF2 ATF4 MYC CREB3L4 CREB5 CREB3L1 FOS STAT2 JUN													0.000331031	4	46	27.1543	WP1591 Heart Development	http://www.wikipathways.org/instance/WP1591_r106589	NFATC3 TBX5 GATA6 TBX20
2.74707e-05	5	25	26.9775	WP2895 Differentiation of white and brown adipocyte	http://www.wikipathways.org/instance/WP2895_r87889	EBF3 PPARG CEBPG CEBPB CEBPA													0.000448846	3	18	52.0457	WP22 IL-9 Signaling Pathway	http://www.wikipathways.org/instance/WP22_r97775	STAT5A STAT3 STAT5B
3.11347e-05	6	47	17.2197	WP1541 Energy Metabolism	http://www.wikipathways.org/instance/WP1541_r106404	MEF2A ATF2 FOXO3 PPARG GABPA ESRRA													0.000448846	4	54	23.1314	WP395 IL-4 Signaling Pathway	http://www.wikipathways.org/instance/WP395_r89828	GATA3 STAT5A STAT3 STAT5B
4.57405e-05	9	152	7.98676	WP2857 Mesodermal Commitment Pathway	http://www.wikipathways.org/instance/WP2857_r106642	FOXC1 RARB NFE2L2 FOXA2 MEIS1 MSGN1 ZIC3 ELK4 FOXC2													0.00100114	3	25	37.4729	WP205 IL-7 Signaling Pathway	http://www.wikipathways.org/instance/WP205_r106598	STAT5A STAT3 STAT5B
4.96704e-05	6	54	14.9875	WP560 TGF-beta Receptor Signaling	http://www.wikipathways.org/instance/WP560_r106477	RUNX3 TFE3 STAT1 RUNX2 FOS JUN													0.00100114	5	140	11.1526	WP2858 Ectoderm Differentiation	http://www.wikipathways.org/instance/WP2858_r106397	PPARD PAX3 GATA6 TCF7L1 SOX2
4.96704e-05	10	201	6.71082	WP3594 Circadian rhythm related genes	http://www.wikipathways.org/instance/WP3594_r106357	RORA DBP ATF4 PPARG RORC NR2F6 NFIL3 NPAS2 NR1D2 JUN													0.00100114	3	26	36.0316	WP581 EPO Receptor Signaling	http://www.wikipathways.org/instance/WP581_r106394	STAT5A STAT3 STAT5B
4.96704e-05	6	54	14.9875	WP395 IL-4 Signaling Pathway	http://www.wikipathways.org/instance/WP395_r89828	STAT1 ATF2 NFIL3 FOS CEBPB CEBPA													0.00100114	4	72	17.3486	WP4255 Non-small cell lung cancer	http://www.wikipathways.org/instance/WP4255_r105677	E2F1 STAT5A STAT3 STAT5B
5.70523e-05	5	32	21.0762	WP2817 Mammary gland development pathway-Pregnancy and lactation (Stage 3 of 4)	http://www.wikipathways.org/instance/WP2817_r102410	ELF5 MYC ESR2 CEBPB CEBPA													0.00115404	3	29	32.3042	WP3972 PDGFR-beta pathway	http://www.wikipathways.org/instance/WP3972_r105479	STAT5A STAT3 STAT5B
0.000128712	6	65	12.4512	WP3651 Pathways Affected in Adenoid Cystic Carcinoma	http://www.wikipathways.org/instance/WP3651_r106546	FOXO3 FOXP2 MYCN MYC NFIB CEBPA													0.00123551	5	152	10.2722	WP2857 Mesodermal Commitment Pathway	http://www.wikipathways.org/instance/WP2857_r106642	GATA3 GATA6 TBX6 TCF7L1 SOX2
0.000155488	5	40	16.8609	WP127 IL-5 Signaling Pathway	http://www.wikipathways.org/instance/WP127_r78498	STAT1 FOXO3 MYC FOS JUN													0.00123551	5	153	10.205	WP4666 Hepatitis B infection	http://www.wikipathways.org/instance/WP4666_r105200	NFATC3 STAT5A STAT4 STAT3 STAT5B
0.000186938	5	42	16.058	WP49 IL-2 Signaling Pathway	http://www.wikipathways.org/instance/WP49_r95132	STAT1 FOXO3 MYC FOS JUN													0.00214926	3	38	24.6532	WP170 Nuclear Receptors	http://www.wikipathways.org/instance/WP170_r106664	PPARD NR5A2 NR5A1
0.00023589	4	22	24.525	WP3599 Transcription factor regulation in adipogenesis	http://www.wikipathways.org/instance/WP3599_r105845	PPARG CEBPB CEBPD CEBPA													0.00236642	3	40	23.4205	WP127 IL-5 Signaling Pathway	http://www.wikipathways.org/instance/WP127_r78498	STAT5A STAT3 STAT5B
0.000245384	8	155	6.96194	WP289 Myometrial Relaxation and Contraction Pathways	http://www.wikipathways.org/instance/WP289_r107347	ATF2 ATF1 ATF4 GABPA ETS2 ATF3 FOS JUN													0.00245061	4	101	12.3673	WP2064 Neural Crest Differentiation	http://www.wikipathways.org/instance/WP2064_r106662	PAX3 TBX6 TCF7L1 OLIG2
0.000377277	5	50	13.4888	WP3611 Photodynamic therapy-induced AP-1 survival signaling.	http://www.wikipathways.org/instance/WP3611_r90923	ATF2 NFE2L2 FOS JUNB JUN													0.00246334	3	42	22.3053	WP49 IL-2 Signaling Pathway	http://www.wikipathways.org/instance/WP49_r95132	STAT5A STAT3 STAT5B
0.000471266	4	27	19.9833	WP3613 Photodynamic therapy-induced unfolded protein response	http://www.wikipathways.org/instance/WP3613_r106539	XBP1 NFE2L2 ATF4 ATF3													0.00317629	2	10	62.4548	WP2815 Mammary gland development pathway-Involution (Stage 4 of 4)	http://www.wikipathways.org/instance/WP2815_r102408	E2F1 STAT3
0.00082665	4	32	16.8609	WP3893 Development and heterogeneity of the ILC family	http://www.wikipathways.org/instance/WP3893_r106386	RORA BCL11B HNF1A NFIL3													0.00353671	3	49	19.1188	WP286 IL-3 Signaling Pathway	http://www.wikipathways.org/instance/WP286_r78583	STAT5A STAT3 STAT5B
0.00082665	5	61	11.0564	WP2849 Hematopoietic Stem Cell Differentiation	http://www.wikipathways.org/instance/WP2849_r103039	IRF5 FLI1 RUNX1 FOS IKZF1													0.00426212	3	53	17.6759	WP2406 Cardiac Progenitor Differentiation	http://www.wikipathways.org/instance/WP2406_r106350	TBX5 TBX20 SOX2
0.00082665	7	140	6.74438	WP2858 Ectoderm Differentiation	http://www.wikipathways.org/instance/WP2858_r106397	TFAP2C VAX2 FOXA2 MYC TFAP2A FOXL1 NR2F2													0.00431489	3	54	17.3486	WP585 Interferon type I signaling pathways	http://www.wikipathways.org/instance/WP585_r107188	STAT5A STAT4 STAT3
0.00095821	3	13	31.1279	WP3892 Development of pulmonary dendritic cells and macrophage subsets	http://www.wikipathways.org/instance/WP3892_r106387	BATF3 RUNX2 IKZF1													0.00536721	3	59	15.8783	WP304 Kit receptor signaling pathway	http://www.wikipathways.org/instance/WP304_r78799	STAT5A STAT3 STAT5B
0.000965978	4	34	15.8691	WP408 Oxidative Stress	http://www.wikipathways.org/instance/WP408_r106567	NFIX NFE2L2 FOS JUNB													0.00592433	2	15	41.6365	WP3299 let-7 inhibition of ES cell reprogramming	http://www.wikipathways.org/instance/WP3299_r88676	EGR1 SOX2
0.00154292	7	159	5.93845	WP706 Sudden Infant Death Syndrome (SIDS) Susceptibility Pathways	http://www.wikipathways.org/instance/WP706_r106830	RUNX3 RORA CTCF ESR2 FEV CEBPB JUN													0.00635102	3	65	14.4126	WP2374 Oncostatin M Signaling Pathway	http://www.wikipathways.org/instance/WP2374_r106575	EGR1 STAT3 STAT5B
0.00161133	7	162	5.82848	WP437 EGF/EGFR Signaling Pathway	http://www.wikipathways.org/instance/WP437_r106392	MEF2A STAT1 ATF1 ELK4 FOS JUN FOXO4													0.00635102	4	144	8.67428	WP2380 Brain-Derived Neurotrophic Factor (BDNF) signaling pathway	http://www.wikipathways.org/instance/WP2380_r106345	EGR1 STAT5A STAT3 STAT5B
0.00161133	6	114	7.09935	WP4659 Gastrin Signaling Pathway	http://www.wikipathways.org/instance/WP4659_r106038	ATF2 FOXO3 PPARG MYC FOS JUN													0.00640933	3	66	14.1943	WP2324 AGE/RAGE pathway	http://www.wikipathways.org/instance/WP2324_r105867	STAT5A STAT3 STAT5B
0.00187806	5	76	8.87418	WP2037 Prolactin Signaling Pathway	http://www.wikipathways.org/instance/WP2037_r106530	STAT1 IRF1 MYC FOS JUN													0.0065366	3	68	13.7768	WP3303 RAC1/PAK1/p38/MMP2 Pathway	http://www.wikipathways.org/instance/WP3303_r106501	STAT5A STAT3 STAT5B
0.0020469	4	43	12.5477	WP364 IL-6 signaling pathway	http://www.wikipathways.org/instance/WP364_r106597	STAT1 IRF1 NR2F6 JUNB													0.0065366	3	68	13.7768	WP2032 Human Thyroid Stimulating Hormone (TSH) signaling pathway	http://www.wikipathways.org/instance/WP2032_r106594	E2F1 EGR1 STAT3
0.0020784	3	18	22.4813	WP4545 Oxysterols derived from cholesterol	http://www.wikipathways.org/instance/WP4545_r105674	NR1H2 ESR2 RORC													0.00845735	4	162	7.71047	WP437 EGF/EGFR Signaling Pathway	http://www.wikipathways.org/instance/WP437_r106392	E2F1 STAT5A STAT3 STAT5B
0.00248404	3	20	20.2331	WP3657 Hematopoietic Stem Cell Gene Regulation by GABP alpha/beta Complex	http://www.wikipathways.org/instance/WP3657_r106590	FOXO3 ETV6 GABPA													0.00845735	3	76	12.3266	WP2037 Prolactin Signaling Pathway	http://www.wikipathways.org/instance/WP2037_r106530	STAT5A STAT3 STAT5B
0.00248404	4	46	11.7294	WP1591 Heart Development	http://www.wikipathways.org/instance/WP1591_r106589	FOXC1 FOXA2 HAND2 FOXC2													0.0107367	2	23	27.1543	WP4585 Cancer immunotherapy by PD-1 blockade	http://www.wikipathways.org/instance/WP4585_r105196	NFATC3 STAT3
0.00248404	3	20	20.2331	WP3927 BMP Signaling Pathway in Eyelid Development	http://www.wikipathways.org/instance/WP3927_r106309	FOXC1 FOXC2 JUN													0.0176752	2	30	20.8183	WP4304 Oligodendrocyte Specification and differentiation(including remyelination), leading to Myelin Components for CNS	http://www.wikipathways.org/instance/WP4304_r97966	SOX6 OLIG2
0.00248404	4	47	11.4798	WP2586 Aryl Hydrocarbon Receptor Netpath	http://www.wikipathways.org/instance/WP2586_r107439	KLF6 NFE2L2 PLAGL1 MYC													0.0178442	3	102	9.18453	WP399 Wnt Signaling Pathway and Pluripotency	http://www.wikipathways.org/instance/WP399_r105855	PPARD TCF7L1 SOX2
0.00248404	8	237	4.55317	WP3888 VEGFA-VEGFR2 Signaling Pathway	http://www.wikipathways.org/instance/WP3888_r106441	STAT1 ATF2 FOXO3 NR4A1 ATF4 ETS1 JUN FOXO4													0.0184862	2	32	19.5171	WP3893 Development and heterogeneity of the ILC family	http://www.wikipathways.org/instance/WP3893_r106386	GATA3 GFI1
0.00277754	5	87	7.75216	WP2840 Hair Follicle Development: Cytodifferentiation (Part 3 of 3)	http://www.wikipathways.org/instance/WP2840_r104845	RUNX3 BCL11B RBPJ FOS JUN													0.0184862	2	32	19.5171	WP34 Ovarian Infertility Genes	http://www.wikipathways.org/instance/WP34_r106570	EGR1 NR5A1
0.00342608	5	92	7.33085	WP2355 Corticotropin-releasing hormone signaling pathway	http://www.wikipathways.org/instance/WP2355_r106369	NR4A1 TFAP2A FOS JUNB FOSL1													0.0335144	2	44	14.1943	WP1971 Integrated Cancer Pathway	http://www.wikipathways.org/instance/WP1971_r106620	E2F1 BACH1
0.00342608	3	23	17.594	WP3612 Photodynamic therapy-induced NFE2L2 (NRF2) survival signaling	http://www.wikipathways.org/instance/WP3612_r106540	NFE2L2 FOS JUN													0.0356039	2	46	13.5771	WP2023 Cell Differentiation-Index expanded	http://www.wikipathways.org/instance/WP2023_r106353	STAT3 SOX2
0.00342608	3	23	17.594	WP4197 The human immune response to tuberculosis	http://www.wikipathways.org/instance/WP4197_r105840	STAT1 IRF1 STAT2													0.0463306	1	4	78.0685	WP733 Serotonin Receptor 2 and STAT3 Signaling	http://www.wikipathways.org/instance/WP733_r106486	STAT3
0.00413035	5	97	6.95297	WP23 B Cell Receptor Signaling Pathway	http://www.wikipathways.org/instance/WP23_r106310	ATF2 ETS1 MYC KLF11 JUN													0.0514528	3	159	5.89196	WP706 Sudden Infant Death Syndrome (SIDS) Susceptibility Pathways	http://www.wikipathways.org/instance/WP706_r106830	GATA3 EGR1 SOX2
0.00422605	5	98	6.88202	WP4258 LncRNA involvement in canonical Wnt signaling and colorectal cancer	http://www.wikipathways.org/instance/WP4258_r106508	MYC TFAP2A ATF3 FOSL1 JUN													0.0530797	2	61	10.2385	WP2849 Hematopoietic Stem Cell Differentiation	http://www.wikipathways.org/instance/WP2849_r103039	GATA1 STAT5A
0.00454814	4	58	9.30259	WP3527 Preimplantation Embryo	http://www.wikipathways.org/instance/WP3527_r106534	TFAP2B BATF3 ESRRA FOXD1													0.0530797	2	61	10.2385	WP3945 TYROBP Causal Network	http://www.wikipathways.org/instance/WP3945_r105838	STAT5A MAF
0.00473155	4	59	9.14492	WP304 Kit receptor signaling pathway	http://www.wikipathways.org/instance/WP304_r78799	STAT1 FOXO3 FOS JUNB													0.0530797	2	61	10.2385	WP61 Notch Signaling Pathway Netpath	http://www.wikipathways.org/instance/WP61_r107434	GATA3 STAT3
0.00473155	5	102	6.61214	WP399 Wnt Signaling Pathway and Pluripotency	http://www.wikipathways.org/instance/WP399_r105855	MYC FOSL1 ZBTB33 JUN FOXD3													0.0530797	1	5	62.4548	WP2868 TCA Cycle Nutrient Utilization and Invasiveness of Ovarian Cancer	http://www.wikipathways.org/instance/WP2868_r106479	STAT3
0.00502221	6	155	5.22145	WP4396 Nonalcoholic fatty liver disease	http://www.wikipathways.org/instance/WP4396_r98945	NR1H4 XBP1 MLX ATF4 JUN CEBPA													0.0568797	2	64	9.75856	WP474 Endochondral Ossification	http://www.wikipathways.org/instance/WP474_r106812	SOX6 STAT5B
0.00573689	3	29	13.9539	WP3972 PDGFR-beta pathway	http://www.wikipathways.org/instance/WP3972_r105479	STAT1 FOS JUN													0.0591741	1	6	52.0457	WP4030 SCFA and skeletal muscle substrate metabolism	http://www.wikipathways.org/instance/WP4030_r93221	PPARD
0.00573689	5	108	6.2448	WP4321 Thermogenesis	http://www.wikipathways.org/instance/WP4321_r106178	ATF2 PPARG CREB3L4 CREB5 CREB3L1													0.0752575	2	76	8.21774	WP2034 Leptin signaling pathway	http://www.wikipathways.org/instance/WP2034_r106629	STAT3 STAT5B
0.00613549	4	65	8.30077	WP2374 Oncostatin M Signaling Pathway	http://www.wikipathways.org/instance/WP2374_r106575	STAT1 FOS JUNB CEBPB													0.079745	3	201	4.66081	WP3594 Circadian rhythm related genes	http://www.wikipathways.org/instance/WP3594_r106357	KLF9 EGR1 NKX2-1
0.00636667	4	66	8.175	WP2324 AGE/RAGE pathway	http://www.wikipathways.org/instance/WP2324_r105867	STAT1 ATF2 JUN FOXO4													0.0831459	1	9	34.6971	WP3674 Tgif disruption of Shh signaling	http://www.wikipathways.org/instance/WP3674_r103865	NKX2-1
0.00697534	4	68	7.93456	WP2032 Human Thyroid Stimulating Hormone (TSH) signaling pathway	http://www.wikipathways.org/instance/WP2032_r106594	STAT1 MYC FOS JUN													0.0891091	2	86	7.26219	WP4657 22q11.2 Deletion Syndrome	http://www.wikipathways.org/instance/WP4657_r107179	GSC2 PAX3
0.00773342	3	33	12.2625	WP3995 Prion disease pathway	http://www.wikipathways.org/instance/WP3995_r106531	CTCF BATF PAX5													0.0893028	2	87	7.17871	WP2840 Hair Follicle Development: Cytodifferentiation (Part 3 of 3)	http://www.wikipathways.org/instance/WP2840_r104845	GATA3 SOX2
0.0078775	4	71	7.5993	WP4341 Non-genomic actions of 1,25 dihydroxyvitamin D3	http://www.wikipathways.org/instance/WP4341_r107169	STAT1 ETS1 STAT2 JUN													0.0895048	2	88	7.09714	WP4263 Pancreatic adenocarcinoma pathway	http://www.wikipathways.org/instance/WP4263_r105482	E2F1 STAT3
0.0081292	3	34	11.9018	WP400 p38 MAPK Signaling Pathway	http://www.wikipathways.org/instance/WP400_r105865	STAT1 ATF2 MYC													0.091567	2	90	6.93942	WP673 ErbB Signaling Pathway	http://www.wikipathways.org/instance/WP673_r106821	STAT5A STAT5B
0.00853296	3	35	11.5618	WP4542 Overview of leukocyte-intrinsic Hippo pathway functions	http://www.wikipathways.org/instance/WP4542_r104788	FOXP3 FOXO3 FOXO4													0.0922585	1	11	28.3885	WP2854 Gene regulatory network modelling somitogenesis	http://www.wikipathways.org/instance/WP2854_r106431	TBX6
0.00853296	3	35	11.5618	WP299 Nuclear Receptors in Lipid Metabolism and Toxicity	http://www.wikipathways.org/instance/WP299_r107139	NR1H4 RARB PPARG													0.0951041	1	12	26.0228	WP1559 TFs Regulate miRNAs related to cardiac hypertrophy	http://www.wikipathways.org/instance/WP1559_r105834	STAT3
0.00885674	2	10	26.9775	WP2113 Type III interferon signaling	http://www.wikipathways.org/instance/WP2113_r105848	STAT1 STAT2													0.0951041	1	13	24.0211	WP2881 Estrogen Receptor Pathway	http://www.wikipathways.org/instance/WP2881_r106406	STAT3
0.00885674	2	10	26.9775	WP4269 Ethanol metabolism resulting in production of ROS by CYP2E1	http://www.wikipathways.org/instance/WP4269_r106788	NFE2L2 MAFG													0.0951041	1	13	24.0211	WP3892 Development of pulmonary dendritic cells and macrophage subsets	http://www.wikipathways.org/instance/WP3892_r106387	STAT3
0.00888743	6	182	4.44684	WP2877 Vitamin D Receptor Pathway	http://www.wikipathways.org/instance/WP2877_r105854	IRF5 HNF1A MYC JUNB ZNF257 CEBPA													0.0951041	1	13	24.0211	WP2814 Mammary gland development pathway-Puberty (Stage 2 of 4)	http://www.wikipathways.org/instance/WP2814_r102407	STAT5A
0.00910696	7	247	3.82272	WP382 MAPK Signaling Pathway	http://www.wikipathways.org/instance/WP382_r107148	ATF2 NR4A1 ATF4 MYC ELK4 FOS JUN													0.0951041	3	237	3.95284	WP3888 VEGFA-VEGFR2 Signaling Pathway	http://www.wikipathways.org/instance/WP3888_r106441	EGR1 STAT3 TEAD4
0.00921276	3	37	10.9368	WP619 Type II interferon signaling (IFNG)	http://www.wikipathways.org/instance/WP619_r106442	STAT1 IRF1 STAT2													0.0951041	1	13	24.0211	WP4211 Transcriptional cascade regulating adipogenesis	http://www.wikipathways.org/instance/WP4211_r95891	GATA3
0.0100883	2	11	24.525	WP3630 NAD metabolism, sirtuins and aging	http://www.wikipathways.org/instance/WP3630_r106745	FOXO3 PPARG													0.0951041	1	12	26.0228	WP4495 IL-10 Anti-inflammatory Signaling Pathway	http://www.wikipathways.org/instance/WP4495_r102692	STAT3
0.0111657	3	40	10.1166	WP2526 PDGF Pathway	http://www.wikipathways.org/instance/WP2526_r107132	STAT1 FOS JUN													0.0951041	2	99	6.30857	WP4540 Pathways Regulating Hippo Signaling	http://www.wikipathways.org/instance/WP4540_r103347	TCF7L1 TEAD4
0.0116765	2	12	22.4813	WP4495 IL-10 Anti-inflammatory Signaling Pathway	http://www.wikipathways.org/instance/WP4495_r102692	STAT1 STAT2													0.104493	1	15	20.8183	WP3969 H19 action Rb-E2F1 signaling and CDK-Beta-catenin activity	http://www.wikipathways.org/instance/WP3969_r106437	E2F1
0.0118826	4	84	6.42322	WP254 Apoptosis	http://www.wikipathways.org/instance/WP254_r106302	IRF1 IRF5 MYC JUN													0.104493	1	15	20.8183	WP3 Phytochemical activity on NRF2 transcriptional activation	http://www.wikipathways.org/instance/WP3_r106155	MAF
0.0127363	4	86	6.27384	WP4657 22q11.2 Deletion Syndrome	http://www.wikipathways.org/instance/WP4657_r107179	FOXC1 FOXA2 HAND2 FOXC2													0.104493	1	15	20.8183	WP4337 ncRNAs involved in STAT3 signaling in hepatocellular carcinoma	http://www.wikipathways.org/instance/WP4337_r105489	STAT3
0.0131266	2	13	20.7519	WP2814 Mammary gland development pathway-Puberty (Stage 2 of 4)	http://www.wikipathways.org/instance/WP2814_r102407	MYC FOSL1													0.109856	1	17	18.3691	WP3413 NOTCH1 regulation of human endothelial cell calcification	http://www.wikipathways.org/instance/WP3413_r106657	SOX6
0.0133919	3	44	9.19688	WP1971 Integrated Cancer Pathway	http://www.wikipathways.org/instance/WP1971_r106620	STAT1 ATF1 MYC													0.109856	1	17	18.3691	WP3678 Amplification and Expansion of Oncogenic Pathways as Metastatic Traits	http://www.wikipathways.org/instance/WP3678_r105879	TCF7L1
0.0133919	3	44	9.19688	WP2332 Interleukin-11 Signaling Pathway	http://www.wikipathways.org/instance/WP2332_r106623	STAT1 ATF1 RUNX2													0.109856	1	17	18.3691	WP3935 Leptin Insulin Overlap	http://www.wikipathways.org/instance/WP3935_r107152	STAT3
0.0135847	4	89	6.06236	WP138 Androgen receptor signaling pathway	http://www.wikipathways.org/instance/WP138_r105881	RUNX2 NR2C2 JUN ETV5													0.109856	2	115	5.43085	WP428 Wnt Signaling	http://www.wikipathways.org/instance/WP428_r106791	NFATC3 TCF7L1
0.0136209	5	144	4.6836	WP2380 Brain-Derived Neurotrophic Factor (BDNF) signaling pathway	http://www.wikipathways.org/instance/WP2380_r106345	MEF2A STAT1 FOXO3 FOS JUN													0.109856	2	114	5.47849	WP4659 Gastrin Signaling Pathway	http://www.wikipathways.org/instance/WP4659_r106038	EGR1 STAT3
0.0145606	3	46	8.79702	WP28 Selenium Metabolism and Selenoproteins	http://www.wikipathways.org/instance/WP28_r106490	NFE2L2 FOS JUN													0.110661	2	117	5.33802	WP2431 Spinal Cord Injury	http://www.wikipathways.org/instance/WP2431_r106712	E2F1 EGR1
0.0152606	3	47	8.60985	WP2873 Aryl Hydrocarbon Receptor Pathway	http://www.wikipathways.org/instance/WP2873_r106304	NFE2L2 JUNB JUN													0.111161	1	18	17.3486	WP3967 miR-509-3p alteration of YAP1/ECM axis	http://www.wikipathways.org/instance/WP3967_r105859	TEAD4
0.0157643	3	48	8.43047	WP410 Exercise-induced Circadian Regulation	http://www.wikipathways.org/instance/WP410_r106410	ETV6 CEBPB NR1D2													0.111161	2	120	5.20457	WP179 Cell Cycle	http://www.wikipathways.org/instance/WP179_r106351	E2F1 E2F4
0.0157643	2	15	17.985	WP3 Phytochemical activity on NRF2 transcriptional activation	http://www.wikipathways.org/instance/WP3_r106155	NFE2L2 CEBPB													0.111161	1	18	17.3486	WP4533 Transcription co-factors SKI and SKIL protein partners	http://www.wikipathways.org/instance/WP4533_r103380	TEAD4
0.015982	5	152	4.43709	WP1984 Integrated Breast Cancer Pathway	http://www.wikipathways.org/instance/WP1984_r106619	STAT1 ATF1 MYC FOSL1 JUN													0.112981	1	19	16.4355	WP734 Serotonin Receptor 4/6/7 and NR3C Signaling	http://www.wikipathways.org/instance/WP734_r106485	EGR1
0.0162739	3	49	8.25842	WP3646 Hepatitis C and Hepatocellular Carcinoma	http://www.wikipathways.org/instance/WP3646_r106591	HNF1A MYC JUN													0.112981	1	19	16.4355	WP1742 TP53 Network	http://www.wikipathways.org/instance/WP1742_r106445	OTX2
0.016917	2	16	16.8609	WP53 ID signaling pathway	http://www.wikipathways.org/instance/WP53_r67360	ELK4 PAX5													0.117238	1	20	15.6137	WP516 Hypertrophy Model	http://www.wikipathways.org/instance/WP516_r106595	MYOG
0.016917	3	50	8.09325	WP2637 Structural Pathway of Interleukin 1 (IL-1)	http://www.wikipathways.org/instance/WP2637_r105827	ATF2 MYC FOS													0.126952	1	22	14.1943	WP1584 Type II diabetes mellitus	http://www.wikipathways.org/instance/WP1584_r106156	MAFA
0.0205903	4	104	5.18798	WP75 Toll-like Receptor Signaling Pathway	http://www.wikipathways.org/instance/WP75_r105842	STAT1 IRF5 FOS JUN													0.129283	1	23	13.5771	WP4357 NRF2-ARE regulation	http://www.wikipathways.org/instance/WP4357_r98705	MAF
0.021342	3	55	7.3575	WP2018 RANKL/RANK (Receptor activator of NFKB (ligand)) Signaling Pathway	http://www.wikipathways.org/instance/WP2018_r106175	STAT1 FOS JUN													0.129283	1	23	13.5771	WP4537 Hippo-Yap signaling pathway	http://www.wikipathways.org/instance/WP4537_r103300	TEAD4
0.0221714	4	107	5.04253	WP615 Senescence and Autophagy in Cancer	http://www.wikipathways.org/instance/WP615_r106820	IRF1 IRF5 CEBPB JUN													0.138399	1	25	12.491	WP1528 Physiological and Pathological Hypertrophy of the Heart	http://www.wikipathways.org/instance/WP1528_r106695	STAT3
0.0223608	2	19	14.1987	WP734 Serotonin Receptor 4/6/7 and NR3C Signaling	http://www.wikipathways.org/instance/WP734_r106485	ATF1 ELK4													0.138697	1	26	12.0105	WP3658 Wnt/beta-catenin Signaling Pathway in Leukemia	http://www.wikipathways.org/instance/WP3658_r106440	PPARD
0.0223608	2	19	14.1987	WP391 Mitochondrial Gene Expression	http://www.wikipathways.org/instance/WP391_r106760	GABPA ESRRA													0.138697	2	145	4.30723	WP2884 NRF2 pathway	http://www.wikipathways.org/instance/WP2884_r106658	PPARD EGR1
0.0235506	3	58	6.97694	WP4205 MET in type 1 papillary renal cell carcinoma	http://www.wikipathways.org/instance/WP4205_r105480	TFE3 ETS1 JUN													0.138697	1	26	12.0105	WP4300 Extracellular vesicles in the crosstalk of cardiac cells	http://www.wikipathways.org/instance/WP4300_r105311	STAT3
0.0239968	4	111	4.86081	WP710 DNA Damage Response (only ATM dependent)	http://www.wikipathways.org/instance/WP710_r106372	FOXO3 MYC FOSL1 JUN													0.141644	3	319	2.93675	WP2882 Nuclear Receptors Meta-Pathway	http://www.wikipathways.org/instance/WP2882_r103038	PPARD EGR1 STAT3
0.0262686	2	21	12.8464	WP3640 Imatinib and Chronic Myeloid Leukemia	http://www.wikipathways.org/instance/WP3640_r106747	FOXO3 MYC													0.144677	2	152	4.10887	WP1984 Integrated Breast Cancer Pathway	http://www.wikipathways.org/instance/WP1984_r106619	E2F1 BACH1
0.0280674	4	117	4.61154	WP2431 Spinal Cord Injury	http://www.wikipathways.org/instance/WP2431_r106712	FOXO3 NR4A1 MYC FOS													0.146266	2	154	4.05551	WP4262 Breast cancer pathway	http://www.wikipathways.org/instance/WP4262_r106787	E2F1 TCF7L1
0.0281949	3	63	6.42322	WP4155 Endometrial cancer	http://www.wikipathways.org/instance/WP4155_r106779	FOXO3 MYC FOS													0.151971	1	30	10.4091	WP4561 Cell migration and invasion through p75NTR	http://www.wikipathways.org/instance/WP4561_r104090	STAT3
0.0287837	3	64	6.32286	WP45 G1 to S cell cycle control	http://www.wikipathways.org/instance/WP45_r106424	MYC CREB3L4 CREB3L1													0.158813	1	34	9.18453	WP313 Signaling of Hepatocyte Growth Factor Receptor	http://www.wikipathways.org/instance/WP313_r105816	STAT3
0.0287837	3	64	6.32286	WP474 Endochondral Ossification	http://www.wikipathways.org/instance/WP474_r106812	RUNX3 STAT1 RUNX2													0.158813	2	165	3.78514	WP3929 Chemokine signaling pathway	http://www.wikipathways.org/instance/WP3929_r106503	STAT3 STAT5B
0.0290331	2	23	11.7294	WP712 Estrogen signaling pathway	http://www.wikipathways.org/instance/WP712_r106408	FOS JUN													0.158813	1	34	9.18453	WP3414 Initiation of transcription and translation elongation at the HIV-1 LTR	http://www.wikipathways.org/instance/WP3414_r106735	NFATC3
0.0290331	2	23	11.7294	WP4357 NRF2-ARE regulation	http://www.wikipathways.org/instance/WP4357_r98705	NFE2L2 CEBPB													0.158813	1	34	9.18453	WP2029 Cell Differentiation-Index	http://www.wikipathways.org/instance/WP2029_r106352	STAT3
0.0290331	2	23	11.7294	WP4585 Cancer immunotherapy by PD-1 blockade	http://www.wikipathways.org/instance/WP4585_r105196	BATF JUN													0.158813	1	32	9.75856	WP2112 IL17 signaling pathway	http://www.wikipathways.org/instance/WP2112_r106599	STAT3
0.0314764	7	340	2.7771	WP4172 PI3K-Akt Signaling Pathway	http://www.wikipathways.org/instance/WP4172_r106781	ATF2 FOXO3 ATF4 MYC CREB3L4 CREB5 CREB3L1													0.158813	1	33	9.46285	WP3995 Prion disease pathway	http://www.wikipathways.org/instance/WP3995_r106531	STAT3
0.0327178	2	25	10.791	WP205 IL-7 Signaling Pathway	http://www.wikipathways.org/instance/WP205_r106598	STAT1 MYC													0.158813	1	34	9.18453	WP408 Oxidative Stress	http://www.wikipathways.org/instance/WP408_r106567	NFIX
0.0327178	2	25	10.791	WP1528 Physiological and Pathological Hypertrophy of the Heart	http://www.wikipathways.org/instance/WP1528_r106695	FOS JUN													0.159933	1	35	8.92211	WP4542 Overview of leukocyte-intrinsic Hippo pathway functions	http://www.wikipathways.org/instance/WP4542_r104788	TEAD4
0.0327178	2	25	10.791	WP3668 Hypothesized Pathways in Pathogenesis of Cardiovascular Disease	http://www.wikipathways.org/instance/WP3668_r106596	RUNX2 NR2C2													0.159933	1	35	8.92211	WP299 Nuclear Receptors in Lipid Metabolism and Toxicity	http://www.wikipathways.org/instance/WP299_r107139	PPARD
0.0349903	3	71	5.69947	WP3584 MECP2 and Associated Rett Syndrome	http://www.wikipathways.org/instance/WP3584_r107144	CTCF POU4F1 CEBPD													0.162604	1	36	8.67428	WP4559 Interactions between immune cells and microRNAs in tumor microenvironment	http://www.wikipathways.org/instance/WP4559_r104316	STAT3
0.0372985	3	73	5.54332	WP4216 Chromosomal and microsatellite instability in colorectal cancer	http://www.wikipathways.org/instance/WP4216_r106356	MYC FOS JUN													0.16521	1	37	8.43984	WP4320 The effect of progerin on the involved genes in Hutchinson-Gilford Progeria Syndrome	http://www.wikipathways.org/instance/WP4320_r98049	E2F1
0.0436639	2	30	8.9925	WP3971 Role of Osx and miRNAs in tooth development	http://www.wikipathways.org/instance/WP3971_r105314	RUNX2 HNF1A													0.167751	1	38	8.21774	WP1545 miRNAs involved in DNA damage response	http://www.wikipathways.org/instance/WP1545_r105864	E2F1
0.0436639	2	30	8.9925	WP3844 PI3K-AKT-mTOR signaling pathway and therapeutic opportunities	http://www.wikipathways.org/instance/WP3844_r106751	FOXO3 FOXO4													0.170229	1	39	8.00702	WP4564 Neural Crest Cell Migration during Development	http://www.wikipathways.org/instance/WP4564_r103712	STAT3
0.0436639	2	30	8.9925	WP2855 Dopaminergic Neurogenesis	http://www.wikipathways.org/instance/WP2855_r106728	FOXA2 NEUROG2													0.172648	1	40	7.80685	WP2526 PDGF Pathway	http://www.wikipathways.org/instance/WP2526_r107132	STAT3
0.0436639	2	30	8.9925	WP4304 Oligodendrocyte Specification and differentiation(including remyelination), leading to Myelin Components for CNS	http://www.wikipathways.org/instance/WP4304_r97966	OLIG1 OLIG2													0.175007	1	41	7.61644	WP2828 Bladder Cancer	http://www.wikipathways.org/instance/WP2828_r106313	E2F1
0.0460244	1	3	44.9625	WP4397 Model for regulation of MSMP expression in cancer cells and its proangiogenic role in ovarian tumors	http://www.wikipathways.org/instance/WP4397_r98987	CTCF													0.177309	1	42	7.43509	WP4565 Neural Crest Cell Migration in Cancer	http://www.wikipathways.org/instance/WP4565_r103714	STAT3
0.0460244	4	144	3.74688	WP1449 Regulation of toll-like receptor signaling pathway	http://www.wikipathways.org/instance/WP1449_r106494	STAT1 IRF5 FOS JUN													0.179556	1	43	7.26219	WP364 IL-6 signaling pathway	http://www.wikipathways.org/instance/WP364_r106597	STAT3
0.0460244	4	144	3.74688	WP2853 Endoderm Differentiation	http://www.wikipathways.org/instance/WP2853_r106401	STAT1 FOXA2 ZIC3 ELK4													0.181749	1	44	7.09714	WP2332 Interleukin-11 Signaling Pathway	http://www.wikipathways.org/instance/WP2332_r106623	STAT3
0.0470685	2	32	8.43047	WP34 Ovarian Infertility Genes	http://www.wikipathways.org/instance/WP34_r106570	ESR2 CEBPB													0.18598	1	46	6.78856	WP2038 Regulation of Microtubule Cytoskeleton	http://www.wikipathways.org/instance/WP2038_r106497	STAT3
0.0470685	2	32	8.43047	WP2112 IL17 signaling pathway	http://www.wikipathways.org/instance/WP2112_r106599	CEBPB CEBPD													0.18598	1	46	6.78856	WP4534 Mechanoregulation and pathology of YAP/TAZ via Hippo and non-Hippo mechanisms	http://www.wikipathways.org/instance/WP4534_r103303	TEAD4
0.0517857	2	34	7.93456	WP313 Signaling of Hepatocyte Growth Factor Receptor	http://www.wikipathways.org/instance/WP313_r105816	FOS JUN													0.186342	1	47	6.64413	WP1541 Energy Metabolism	http://www.wikipathways.org/instance/WP1541_r106404	PPARD
0.0517857	6	304	2.66225	WP3932 Focal Adhesion-PI3K-Akt-mTOR-signaling pathway	http://www.wikipathways.org/instance/WP3932_r106555	ATF2 FOXO3 ATF4 CREB3L4 CREB5 CREB3L1													0.186342	1	47	6.64413	WP2586 Aryl Hydrocarbon Receptor Netpath	http://www.wikipathways.org/instance/WP2586_r107439	E2F1
0.0527291	3	87	4.6513	WP4336 ncRNAs involved in Wnt signaling in hepatocellular carcinoma	http://www.wikipathways.org/instance/WP4336_r105488	MYC FOSL1 JUN													0.188331	1	48	6.50571	WP410 Exercise-induced Circadian Regulation	http://www.wikipathways.org/instance/WP410_r106410	KLF9
0.05407	4	154	3.50357	WP4262 Breast cancer pathway	http://www.wikipathways.org/instance/WP4262_r106787	MYC ESR2 FOS JUN													0.190274	1	49	6.37294	WP3646 Hepatitis C and Hepatocellular Carcinoma	http://www.wikipathways.org/instance/WP3646_r106591	STAT3
0.0549251	3	89	4.54677	WP2328 Allograft Rejection	http://www.wikipathways.org/instance/WP2328_r106557	FOXP3 STAT1 GABPA
0.0560309	3	90	4.49625	WP69 T-Cell antigen Receptor (TCR) Signaling Pathway	http://www.wikipathways.org/instance/WP69_r103503	ATF2 FOS JUN
0.0594459	4	160	3.37219	WP481 Insulin Signaling	http://www.wikipathways.org/instance/WP481_r106617	XBP1 FOXO3 FOS JUN
0.0598812	6	319	2.53707	WP2882 Nuclear Receptors Meta-Pathway	http://www.wikipathways.org/instance/WP2882_r103038	NR1H4 NFE2L2 MYC JUNB JUN MAFG
0.0599152	2	38	7.09935	WP3591 Sleep regulation	http://www.wikipathways.org/instance/WP3591_r88424	FOS NPAS2
0.0623282	2	39	6.91731	WP4564 Neural Crest Cell Migration during Development	http://www.wikipathways.org/instance/WP4564_r103712	FOS JUN
0.0647556	2	40	6.74438	WP2516 ATM Signaling Pathway	http://www.wikipathways.org/instance/WP2516_r102220	ATF2 JUN
0.0702192	2	42	6.42322	WP4565 Neural Crest Cell Migration in Cancer	http://www.wikipathways.org/instance/WP4565_r103714	FOS JUN
0.0821396	2	46	5.86468	WP2023 Cell Differentiation-Index expanded	http://www.wikipathways.org/instance/WP2023_r106353	MEF2A RUNX2
0.0846936	2	47	5.7399	WP2203 Thymic Stromal LymphoPoietin (TSLP) Signaling Pathway	http://www.wikipathways.org/instance/WP2203_r105841	STAT1 MYC
0.0897465	1	7	19.2697	WP3655 Hypothetical Craniofacial Development Pathway	http://www.wikipathways.org/instance/WP3655_r106749	TFAP2A
0.0898144	2	49	5.50562	WP286 IL-3 Signaling Pathway	http://www.wikipathways.org/instance/WP286_r78583	FOS JUN
0.0942505	3	115	3.51881	WP428 Wnt Signaling	http://www.wikipathways.org/instance/WP428_r106791	MYC FOSL1 JUN
0.0954936	3	116	3.48847	WP3931 ESC Pluripotency Pathways	http://www.wikipathways.org/instance/WP3931_r106768	HNF1A FOS JUN
0.0967639	2	52	5.18798	WP3286 Copper homeostasis	http://www.wikipathways.org/instance/WP3286_r106367	FOXO3 JUN
0.0967639	2	52	5.18798	WP363 Wnt Signaling Pathway (Netpath)	http://www.wikipathways.org/instance/WP363_r107433	PPARG MYC
0.0967729	1	8	16.8609	WP2456 HIF1A and PPARG regulation of glycolysis	http://www.wikipathways.org/instance/WP2456_r105612	PPARG
0.0967729	1	8	16.8609	WP3300 Dual hijack model of Vif in HIV infection	http://www.wikipathways.org/instance/WP3300_r102277	RUNX1
0.101106	2	54	4.99584	WP585 Interferon type I signaling pathways	http://www.wikipathways.org/instance/WP585_r107188	STAT1 STAT2
0.105403	2	56	4.81741	WP195 IL-1 signaling pathway	http://www.wikipathways.org/instance/WP195_r106163	ATF2 JUN
0.105403	1	9	14.9875	WP1589 Folate-Alcohol and Cancer Pathway Hypotheses	http://www.wikipathways.org/instance/WP1589_r106697	CEBPB
0.105403	1	9	14.9875	WP3297 EV release from cardiac cells and their functional effects	http://www.wikipathways.org/instance/WP3297_r106734	KLF2
0.111252	2	58	4.6513	WP4329 miRNAs involvement in the immune response in sepsis	http://www.wikipathways.org/instance/WP4329_r101725	IRF1 IRF5
0.114863	1	10	13.4888	WP2815 Mammary gland development pathway-Involution (Stage 4 of 4)	http://www.wikipathways.org/instance/WP2815_r102408	MYC
0.118828	2	61	4.42254	WP3945 TYROBP Causal Network	http://www.wikipathways.org/instance/WP3945_r105838	RUNX3 ELF4
0.118828	2	61	4.42254	WP61 Notch Signaling Pathway Netpath	http://www.wikipathways.org/instance/WP61_r107434	MYC RBPJ
0.119658	4	215	2.50954	WP4352 Ciliary landscape	http://www.wikipathways.org/instance/WP4352_r102218	TFAP2B TFAP2C ERF TFAP2A
0.120489	2	62	4.35121	WP3863 T-Cell antigen Receptor (TCR) pathway during Staphylococcus aureus infection	http://www.wikipathways.org/instance/WP3863_r106753	FOS JUN
0.121487	1	11	12.2625	WP4147 PTF1A related regulatory pathway	http://www.wikipathways.org/instance/WP4147_r94394	RBPJ
0.122133	2	63	4.28215	WP3624 Lung fibrosis	http://www.wikipathways.org/instance/WP3624_r106633	NFE2L2 CEBPB
0.130228	1	12	11.2406	WP1425 Bone Morphogenic Protein (BMP) Signalling and Regulation	http://www.wikipathways.org/instance/WP1425_r106344	RUNX2
0.130445	2	66	4.0875	WP3680 Association Between Physico-Chemical Features and Toxicity Associated Pathways	http://www.wikipathways.org/instance/WP3680_r106306	MYC JUN
0.135881	1	13	10.376	WP1991 SRF and miRs in Smooth Muscle Differentiation and Proliferation	http://www.wikipathways.org/instance/WP1991_r103014	MEF2A
0.135881	1	13	10.376	WP3301 MFAP5-mediated ovarian cancer cell motility and invasiveness	http://www.wikipathways.org/instance/WP3301_r106638	JUN
0.135881	1	13	10.376	WP2881 Estrogen Receptor Pathway	http://www.wikipathways.org/instance/WP2881_r106406	JUN
0.135881	1	13	10.376	WP3944 Serotonin and anxiety-related events	http://www.wikipathways.org/instance/WP3944_r106484	FOS
0.138735	3	146	2.77166	WP4673 Genes involved in male infertility	http://www.wikipathways.org/instance/WP4673_r106810	NFE2L2 ESR2 ETV5
0.141784	2	71	3.79965	WP1982 Sterol Regulatory Element-Binding Proteins (SREBP) signalling	http://www.wikipathways.org/instance/WP1982_r106704	NR1H2 PPARG
0.144204	2	72	3.74688	WP4255 Non-small cell lung cancer	http://www.wikipathways.org/instance/WP4255_r105677	RARB FOXO3
0.151607	1	15	8.9925	WP3299 let-7 inhibition of ES cell reprogramming	http://www.wikipathways.org/instance/WP3299_r88676	MYC
0.163487	3	159	2.54505	WP4239 Epithelial to mesenchymal transition in colorectal cancer	http://www.wikipathways.org/instance/WP4239_r106393	RBPJ FOXC2 NR2C2
0.166261	1	17	7.93456	WP2813 Mammary gland development pathway-Embryonic development (Stage 1 of 4)	http://www.wikipathways.org/instance/WP2813_r102405	MYC
0.166261	1	17	7.93456	WP3947 Serotonin and anxiety	http://www.wikipathways.org/instance/WP3947_r106483	FOS
0.166261	1	17	7.93456	WP2289 Drug Induction of Bile Acid Pathway	http://www.wikipathways.org/instance/WP2289_r106211	NR1H4
0.168988	1	18	7.49375	WP3859 TGF-B Signaling in Thyroid Cells for Epithelial-Mesenchymal Transition	http://www.wikipathways.org/instance/WP3859_r106478	RUNX2
0.168988	3	165	2.4525	WP3929 Chemokine signaling pathway	http://www.wikipathways.org/instance/WP3929_r106503	STAT1 FOXO3 STAT2
0.168988	1	18	7.49375	WP1992 Genes targeted by miRNAs in adipocytes	http://www.wikipathways.org/instance/WP1992_r105839	HAND2
0.168988	2	82	3.28994	WP2261 Signaling Pathways in Glioblastoma	http://www.wikipathways.org/instance/WP2261_r107126	FOXO3 FOXO4
0.168988	1	18	7.49375	WP22 IL-9 Signaling Pathway	http://www.wikipathways.org/instance/WP22_r97775	STAT1
0.168988	1	18	7.49375	WP4560 MFAP5 effect on permeability and motility of endothelial cells via cytoskeleton rearrangement	http://www.wikipathways.org/instance/WP4560_r103679	JUN
0.1735	1	19	7.09935	WP1742 TP53 Network	http://www.wikipathways.org/instance/WP1742_r106445	MYC
0.1735	1	19	7.09935	WP2879 Farnesoid X Receptor Pathway	http://www.wikipathways.org/instance/WP2879_r106413	NR1H4
0.1735	1	19	7.09935	WP3877 Simplified Depiction of MYD88 Distinct Input-Output Pathway	http://www.wikipathways.org/instance/WP3877_r105817	JUN
0.1735	1	19	7.09935	WP3670 Simplified Interaction Map Between LOXL4 and Oxidative Stress Pathway	http://www.wikipathways.org/instance/WP3670_r105818	NFE2L2
0.178781	1	20	6.74438	WP732 Serotonin Receptor 2 and ELK-SRF/GATA4 signaling	http://www.wikipathways.org/instance/WP732_r106487	ELK4
0.178781	1	20	6.74438	WP516 Hypertrophy Model	http://www.wikipathways.org/instance/WP516_r106595	ATF3
0.178781	1	20	6.74438	WP4206 Hereditary leiomyomatosis and renal cell carcinoma pathway	http://www.wikipathways.org/instance/WP4206_r106784	NFE2L2
0.184813	2	90	2.9975	WP673 ErbB Signaling Pathway	http://www.wikipathways.org/instance/WP673_r106821	MYC JUN
0.184882	1	21	6.42322	WP2249 Metastatic brain tumor	http://www.wikipathways.org/instance/WP2249_r106644	MYC
0.185931	2	91	2.96456	WP1772 Apoptosis Modulation and Signaling	http://www.wikipathways.org/instance/WP1772_r107390	FOS JUN
0.1897	1	22	6.13125	WP4141 PI3K/AKT/mTOR-VitD3 Signalling	http://www.wikipathways.org/instance/WP4141_r106775	MYC
0.1897	1	22	6.13125	WP3872 Regulation of Apoptosis by Parathyroid Hormone-related Protein	http://www.wikipathways.org/instance/WP3872_r106498	MYC
0.193456	3	183	2.21127	WP4223 Ras Signaling	http://www.wikipathways.org/instance/WP4223_r106500	ETS1 ETS2 FOXO4
0.197766	2	96	2.81016	WP4658 Small cell lung cancer	http://www.wikipathways.org/instance/WP4658_r106808	RARB MYC

## Sheet: TableS8
Differentially expressed Genes DEGs
Genes	ENSEMBL	entrez	symbol	log2FoldChange	padj	d
ENSG00000181143.15	ENSG00000181143	94025	MUC16	8.96105143488937	7.83920979758859e-275	OVATup_DEG
ENSG00000172508.10	ENSG00000172508	57571	CARNS1	5.67335184713774	6.07101605847546e-125	OVATup_DEG
ENSG00000161905.12	ENSG00000161905	246	ALOX15	9.97553430830227	2.12294085200098e-124	OVATup_DEG
ENSG00000143375.15	ENSG00000143375	57530	CGN	9.23288625660282	2.09384249000252e-110	OVATup_DEG
ENSG00000105894.11	ENSG00000105894	5764	PTN	4.63968356130679	1.06569689157334e-104	OVATup_DEG
ENSG00000103056.12	ENSG00000103056	55512	SMPD3	5.408412581339	2.8905591261024e-90	OVATup_DEG
ENSG00000131037.15	ENSG00000131037	54869	EPS8L1	5.25112254772914	1.62213913782096e-86	OVATup_DEG
ENSG00000175745.14	ENSG00000175745	7025	NR2F1	3.15758423293331	1.82373951004593e-85	OVATup_DEG
ENSG00000105825.14	ENSG00000105825	7980	TFPI2	2.60726417024857	1.17925673535051e-81	OVATup_DEG
ENSG00000106018.14	ENSG00000106018	7434	VIPR2	4.84585814573901	2.83165322629419e-69	OVATup_DEG
ENSG00000081479.15	ENSG00000081479	4036	LRP2	11.8133458809514	7.39908327072791e-68	OVATup_DEG
ENSG00000163347.6	ENSG00000163347	9076	CLDN1	6.94798504741772	5.56085309443928e-67	OVATup_DEG
ENSG00000125872.7	ENSG00000125872	164312	LRRN4	8.7927753647315	2.74087893574393e-66	OVATup_DEG
ENSG00000138722.10	ENSG00000138722	22915	MMRN1	3.68369917507629	1.43051144948176e-61	OVATup_DEG
ENSG00000072195.15	ENSG00000072195	10290	SPEG	3.39734876778836	2.48869053985677e-60	OVATup_DEG
ENSG00000244731.8	ENSG00000244731	720	C4A	3.98865097818	8.05655502860349e-58	OVATup_DEG
ENSG00000205038.12	ENSG00000205038	93035	PKHD1L1	9.15143561958486	2.68552135208883e-57	OVATup_DEG
ENSG00000138759.19	ENSG00000138759	80144	FRAS1	4.9457324272591	3.47339756735319e-54	OVATup_DEG
ENSG00000111057.11	ENSG00000111057	3875	KRT18	4.8447012066662	6.67191856179731e-54	OVATup_DEG
ENSG00000276850.5	ENSG00000276850	NA	AC245041.2	6.79723584903263	1.21941403425743e-53	OVATup_DEG
ENSG00000224389.9	ENSG00000224389	721	C4B	4.93641418449554	3.85177966423144e-52	OVATup_DEG
ENSG00000171345.13	ENSG00000171345	3880	KRT19	8.06730163370801	2.12403106223636e-51	OVATup_DEG
ENSG00000154358.21	ENSG00000154358	84033	OBSCN	2.17198731313828	6.37076526310405e-51	OVATup_DEG
ENSG00000085552.17	ENSG00000085552	57549	IGSF9	6.90912556525805	1.81598524501393e-49	OVATup_DEG
ENSG00000102854.16	ENSG00000102854	10232	MSLN	10.7851504619818	8.57374444835507e-49	OVATup_DEG
ENSG00000198963.11	ENSG00000198963	6096	RORB	4.77613197852748	2.64216695834691e-48	OVATup_DEG
ENSG00000118526.6	ENSG00000118526	6943	TCF21	4.24869582072658	5.62502272176416e-48	OVATup_DEG
ENSG00000180440.4	ENSG00000180440	400120	SERTM1	7.82814049475859	1.38134171273579e-45	OVATup_DEG
ENSG00000179914.5	ENSG00000179914	55600	ITLN1	11.2104899355534	5.4302736513461e-45	OVATup_DEG
ENSG00000182870.13	ENSG00000182870	50614	GALNT9	7.79491883254722	8.00630108246822e-45	OVATup_DEG
ENSG00000105855.10	ENSG00000105855	3696	ITGB8	4.39543202717212	5.38366274632469e-42	OVATup_DEG
ENSG00000171798.18	ENSG00000171798	85442	KNDC1	5.71606365867011	2.51412897718104e-41	OVATup_DEG
ENSG00000136155.17	ENSG00000136155	8796	SCEL	7.69871973330112	1.8171984002589e-40	OVATup_DEG
ENSG00000135127.11	ENSG00000135127	92558	BICDL1	4.34010855106582	2.27980475216753e-39	OVATup_DEG
ENSG00000168743.12	ENSG00000168743	255743	NPNT	2.44711801729302	3.37617080946747e-39	OVATup_DEG
ENSG00000184731.6	ENSG00000184731	642273	FAM110C	6.06106512031498	4.03443612095319e-39	OVATup_DEG
ENSG00000261150.2	ENSG00000261150	83481	EPPK1	5.41589170193585	1.52509528108219e-38	OVATup_DEG
ENSG00000169594.13	ENSG00000169594	646	BNC1	6.91935348648232	3.60428408983607e-38	OVATup_DEG
ENSG00000161249.21	ENSG00000161249	93099	DMKN	4.35913962573528	3.71223310829965e-38	OVATup_DEG
ENSG00000241644.2	ENSG00000241644	11185	INMT	2.63117896456116	4.31137977639243e-38	OVATup_DEG
ENSG00000137573.14	ENSG00000137573	23213	SULF1	3.20252312747748	4.35765891388554e-38	OVATup_DEG
ENSG00000143603.19	ENSG00000143603	3782	KCNN3	2.5138127204862	4.03740685030788e-37	OVATup_DEG
ENSG00000204677.12	ENSG00000204677	NA	FAM153C	4.94113158501999	4.32857481025936e-37	OVATup_DEG
ENSG00000140563.15	ENSG00000140563	55784	MCTP2	3.27322110161542	1.11458692598503e-36	OVATup_DEG
ENSG00000112936.18	ENSG00000112936	730	C7	2.77961569251386	1.12283767625023e-35	OVATup_DEG
ENSG00000112414.14	ENSG00000112414	57211	ADGRG6	2.17812481137853	1.69131927693949e-35	OVATup_DEG
ENSG00000107736.20	ENSG00000107736	64072	CDH23	1.37887868515381	3.78544815578693e-35	OVATup_DEG
ENSG00000096696.14	ENSG00000096696	1832	DSP	3.21636756261647	8.44160654522606e-35	OVATup_DEG
ENSG00000170421.12	ENSG00000170421	3856	KRT8	3.74585784306022	5.42612498152485e-34	OVATup_DEG
ENSG00000243566.6	ENSG00000243566	105375355	UPK3B	7.23702324728934	1.69065718351972e-33	OVATup_DEG
ENSG00000155816.20	ENSG00000155816	56776	FMN2	4.0584105306404	9.26355678794792e-33	OVATup_DEG
ENSG00000129451.12	ENSG00000129451	5655	KLK10	7.03032293571312	1.00617703148775e-32	OVATup_DEG
ENSG00000114757.19	ENSG00000114757	51555	PEX5L	4.685778487579	1.29326987361426e-32	OVATup_DEG
ENSG00000164142.16	ENSG00000164142	729830	FAM160A1	4.5163517835613	1.5534130051123e-32	OVATup_DEG
ENSG00000183242.11	ENSG00000183242	NA	WT1-AS	8.95240031336649	3.16863436183281e-32	OVATup_DEG
ENSG00000197580.11	ENSG00000197580	83875	BCO2	2.67399954101699	3.26719319734643e-32	OVATup_DEG
ENSG00000124920.13	ENSG00000124920	745	MYRF	7.05228374294729	8.38710493844712e-32	OVATup_DEG
ENSG00000164078.13	ENSG00000164078	4486	MST1R	2.92694355933039	2.18966069560786e-31	OVATup_DEG
ENSG00000136011.15	ENSG00000136011	55576	STAB2	5.62789749253852	6.17552259974431e-31	OVATup_DEG
ENSG00000164626.9	ENSG00000164626	8645	KCNK5	2.90404243888601	7.79760959727307e-31	OVATup_DEG
ENSG00000132321.17	ENSG00000132321	79781	IQCA1	4.56674626257027	9.91011430445085e-31	OVATup_DEG
ENSG00000265190.6	ENSG00000265190	653145	ANXA8	8.39919144892048	4.74896035634579e-30	OVATup_DEG
ENSG00000178498.16	ENSG00000178498	196403	DTX3	1.63691029635337	1.29595099689865e-29	OVATup_DEG
ENSG00000250056.7	ENSG00000250056	255167	LINC01018	3.94220753310317	1.90893220894868e-29	OVATup_DEG
ENSG00000184937.14	ENSG00000184937	7490	WT1	11.0473236740898	2.24726331776084e-29	OVATup_DEG
ENSG00000106809.11	ENSG00000106809	4969	OGN	3.08617399329564	9.39855608513521e-29	OVATup_DEG
ENSG00000125848.10	ENSG00000125848	23767	FLRT3	5.69727280650918	1.25062335537606e-28	OVATup_DEG
ENSG00000143995.20	ENSG00000143995	4211	MEIS1	2.32578805361744	1.43292185472138e-28	OVATup_DEG
ENSG00000150625.16	ENSG00000150625	2823	GPM6A	3.7552566309449	2.02682230753853e-28	OVATup_DEG
ENSG00000092820.18	ENSG00000092820	7430	EZR	2.63276912294009	2.58217810233041e-28	OVATup_DEG
ENSG00000147647.13	ENSG00000147647	1807	DPYS	6.02229782493114	3.8886990623173e-28	OVATup_DEG
ENSG00000062038.14	ENSG00000062038	1001	CDH3	6.01538515782438	8.06184968414104e-28	OVATup_DEG
ENSG00000016082.15	ENSG00000016082	3670	ISL1	7.78893214845428	1.1746069346365e-27	OVATup_DEG
ENSG00000162493.16	ENSG00000162493	10630	PDPN	3.87202035688213	1.39280339055849e-27	OVATup_DEG
ENSG00000197506.7	ENSG00000197506	64078	SLC28A3	4.91543537320197	1.56417411237045e-27	OVATup_DEG
ENSG00000163531.15	ENSG00000163531	23114	NFASC	1.93859847240011	3.57682290187484e-27	OVATup_DEG
ENSG00000141448.10	ENSG00000141448	2627	GATA6	3.00557464859736	4.76765354477606e-27	OVATup_DEG
ENSG00000116661.11	ENSG00000116661	26232	FBXO2	5.10697493968315	6.66159929920375e-27	OVATup_DEG
ENSG00000125355.15	ENSG00000125355	55026	TMEM255A	3.53931488983375	1.01812294870935e-26	OVATup_DEG
ENSG00000152785.7	ENSG00000152785	651	BMP3	4.69453064658518	1.39009147461448e-26	OVATup_DEG
ENSG00000143195.13	ENSG00000143195	387597	ILDR2	6.21910648374207	1.77641613119441e-26	OVATup_DEG
ENSG00000126562.17	ENSG00000126562	65266	WNK4	6.69115109056204	1.94341133698592e-26	OVATup_DEG
ENSG00000025423.11	ENSG00000025423	8630	HSD17B6	7.52000512271145	1.94872758213729e-26	OVATup_DEG
ENSG00000005379.17	ENSG00000005379	9256	TSPOAP1	1.98657016521368	2.041517622398e-26	OVATup_DEG
ENSG00000237125.10	ENSG00000237125	79804	HAND2-AS1	3.01221199514722	2.6052842403105e-26	OVATup_DEG
ENSG00000105048.17	ENSG00000105048	7138	TNNT1	6.01891916016523	3.19097133811272e-26	OVATup_DEG
ENSG00000234405.2	ENSG00000234405	NA	Z69733.1	3.93044551355548	4.66092560912202e-26	OVATup_DEG
ENSG00000099812.9	ENSG00000099812	126353	MISP	5.60485236968383	1.32763734606243e-25	OVATup_DEG
ENSG00000100918.13	ENSG00000100918	9985	REC8	2.6696182706045	1.35829696206287e-25	OVATup_DEG
ENSG00000249859.11	ENSG00000249859	NA	PVT1	1.39520182161996	1.78032738161366e-25	OVATup_DEG
ENSG00000125966.10	ENSG00000125966	10893	MMP24	4.11601716767572	1.99536723939445e-25	OVATup_DEG
ENSG00000175084.11	ENSG00000175084	1674	DES	3.23445698428007	3.65688819703986e-25	OVATup_DEG
ENSG00000063180.9	ENSG00000063180	770	CA11	2.99695841276465	3.83693201473766e-25	OVATup_DEG
ENSG00000259663.2	ENSG00000259663	642366	AC010478.1	10.2249595219769	5.07108268754495e-25	OVATup_DEG
ENSG00000167757.14	ENSG00000167757	11012	KLK11	10.1549073481813	7.13937308020825e-25	OVATup_DEG
ENSG00000171724.3	ENSG00000171724	57687	VAT1L	4.99817242942743	1.14116718934414e-24	OVATup_DEG
ENSG00000285294.1	ENSG00000285294	NA	NA	2.72262496661711	2.54940434639659e-24	OVATup_DEG
ENSG00000114200.10	ENSG00000114200	590	BCHE	4.08251062227901	4.36000097365832e-24	OVATup_DEG
ENSG00000165995.20	ENSG00000165995	783	CACNB2	3.15378981344506	5.09110341297061e-24	OVATup_DEG
ENSG00000232044.7	ENSG00000232044	NA	LINC01105	9.09150901839681	5.16766882337238e-24	OVATup_DEG
ENSG00000134762.17	ENSG00000134762	1825	DSC3	7.15930041044941	6.28584137315544e-24	OVATup_DEG
ENSG00000164764.11	ENSG00000164764	157869	SBSPON	4.08588217477172	7.78353678775376e-24	OVATup_DEG
ENSG00000144596.13	ENSG00000144596	80852	GRIP2	1.95178234276321	8.94135497320792e-24	OVATup_DEG
ENSG00000227885.3	ENSG00000227885	NA	AL590652.1	3.30730094930228	9.38012083446938e-24	OVATup_DEG
ENSG00000165300.7	ENSG00000165300	26050	SLITRK5	4.85879724277444	1.52660882514816e-23	OVATup_DEG
ENSG00000167306.20	ENSG00000167306	4645	MYO5B	3.51199063539882	1.87546388092422e-23	OVATup_DEG
ENSG00000276980.1	ENSG00000276980	NA	AC008760.2	2.7156896874714	1.94745377080159e-23	OVATup_DEG
ENSG00000185565.12	ENSG00000185565	4045	LSAMP	3.26131125111771	2.02583827666966e-23	OVATup_DEG
ENSG00000078114.18	ENSG00000078114	10529	NEBL	2.27489802913926	2.15718187166129e-23	OVATup_DEG
ENSG00000233766.7	ENSG00000233766	NA	AC098617.1	2.59671809373798	3.35526753957361e-23	OVATup_DEG
ENSG00000170577.8	ENSG00000170577	10736	SIX2	2.71526602003449	3.71711974608647e-23	OVATup_DEG
ENSG00000169071.15	ENSG00000169071	4920	ROR2	4.22060202399941	4.80960807818279e-23	OVATup_DEG
ENSG00000112655.16	ENSG00000112655	5754	PTK7	2.12314766605217	9.24688419227237e-23	OVATup_DEG
ENSG00000114638.8	ENSG00000114638	7348	UPK1B	9.77841885082619	1.19399660953629e-22	OVATup_DEG
ENSG00000178401.16	ENSG00000178401	79962	DNAJC22	7.56271467910482	4.12038875841828e-22	OVATup_DEG
ENSG00000134533.6	ENSG00000134533	85004	RERG	1.17475300209324	5.16501255286178e-22	OVATup_DEG
ENSG00000111371.15	ENSG00000111371	81539	SLC38A1	1.66371478589323	6.01336862610058e-22	OVATup_DEG
ENSG00000013297.11	ENSG00000013297	5010	CLDN11	2.13226353332877	6.11035205302781e-22	OVATup_DEG
ENSG00000068615.18	ENSG00000068615	65055	REEP1	2.9698328526651	7.51097485347721e-22	OVATup_DEG
ENSG00000131941.8	ENSG00000131941	85415	RHPN2	2.97255349760845	9.40440212891182e-22	OVATup_DEG
ENSG00000006740.17	ENSG00000006740	9912	ARHGAP44	2.43242751214372	1.10525201841076e-21	OVATup_DEG
ENSG00000187123.15	ENSG00000187123	130574	LYPD6	4.4776740874042	2.29049223199096e-21	OVATup_DEG
ENSG00000163082.10	ENSG00000163082	130367	SGPP2	5.88906298313182	3.02010998935202e-21	OVATup_DEG
ENSG00000240694.9	ENSG00000240694	10687	PNMA2	2.28122879478723	4.20372535790617e-21	OVATup_DEG
ENSG00000172986.12	ENSG00000172986	727936	GXYLT2	1.39037783998621	4.97334804437209e-21	OVATup_DEG
ENSG00000134709.11	ENSG00000134709	51361	HOOK1	4.71651685468075	6.52999962521621e-21	OVATup_DEG
ENSG00000266010.2	ENSG00000266010	100128893	GATA6-AS1	2.93188568221273	7.44429820342845e-21	OVATup_DEG
ENSG00000080854.14	ENSG00000080854	22997	IGSF9B	2.36849361775704	8.30555013099014e-21	OVATup_DEG
ENSG00000065361.15	ENSG00000065361	2065	ERBB3	3.21290744179324	8.46180696959189e-21	OVATup_DEG
ENSG00000279693.1	ENSG00000279693	NA	AC099521.3	5.0722863154849	1.24175532505338e-20	OVATup_DEG
ENSG00000141738.14	ENSG00000141738	2886	GRB7	5.25180963117807	1.89292706724733e-20	OVATup_DEG
ENSG00000184905.9	ENSG00000184905	140597	TCEAL2	6.23062107078016	1.90021050323815e-20	OVATup_DEG
ENSG00000163535.18	ENSG00000163535	151246	SGO2	2.97039009225027	2.50153210813959e-20	OVATup_DEG
ENSG00000197635.10	ENSG00000197635	1803	DPP4	1.4776867207421	2.51336841840367e-20	OVATup_DEG
ENSG00000105737.9	ENSG00000105737	2901	GRIK5	4.10003779721111	3.4826632537768e-20	OVATup_DEG
ENSG00000277778.2	ENSG00000277778	595135	PGM5P2	2.47743052779803	4.57608575735692e-20	OVATup_DEG
ENSG00000003987.14	ENSG00000003987	9108	MTMR7	4.83081870359803	4.97336717100155e-20	OVATup_DEG
ENSG00000091136.14	ENSG00000091136	3912	LAMB1	1.23156929375901	5.47609692828961e-20	OVATup_DEG
ENSG00000125735.10	ENSG00000125735	8740	TNFSF14	2.96658820801818	5.57369637520258e-20	OVATup_DEG
ENSG00000146374.14	ENSG00000146374	84870	RSPO3	2.33159978964701	5.84166057348308e-20	OVATup_DEG
ENSG00000155792.10	ENSG00000155792	64798	DEPTOR	1.11787754127701	9.04314827772654e-20	OVATup_DEG
ENSG00000137699.17	ENSG00000137699	23650	TRIM29	3.54263719222647	1.98786115983564e-19	OVATup_DEG
ENSG00000162631.18	ENSG00000162631	22854	NTNG1	3.88799269797024	2.19117475426553e-19	OVATup_DEG
ENSG00000169035.12	ENSG00000169035	5650	KLK7	8.85397544062931	2.50695713649974e-19	OVATup_DEG
ENSG00000164309.15	ENSG00000164309	202333	CMYA5	2.23772791060772	2.7938997649983e-19	OVATup_DEG
ENSG00000176909.12	ENSG00000176909	284358	MAMSTR	2.1041684827223	4.19152363424835e-19	OVATup_DEG
ENSG00000173531.15	ENSG00000173531	4485	MST1	2.34134541005419	5.07087174858563e-19	OVATup_DEG
ENSG00000171819.5	ENSG00000171819	10218	ANGPTL7	5.03538624736939	5.41738341655092e-19	OVATup_DEG
ENSG00000124749.17	ENSG00000124749	81578	COL21A1	1.85173479937914	5.45816416609368e-19	OVATup_DEG
ENSG00000131668.14	ENSG00000131668	56033	BARX1	9.0958066642853	6.02723869499188e-19	OVATup_DEG
ENSG00000067606.17	ENSG00000067606	5590	PRKCZ	2.81824236764144	6.88453599972776e-19	OVATup_DEG
ENSG00000234241.1	ENSG00000234241	NA	AL109618.1	3.75687526129568	8.28070479583327e-19	OVATup_DEG
ENSG00000158764.7	ENSG00000158764	142683	ITLN2	10.7184867061668	1.4210716089591e-18	OVATup_DEG
ENSG00000102678.6	ENSG00000102678	2254	FGF9	4.46323484825278	2.12691568212075e-18	OVATup_DEG
ENSG00000170074.19	ENSG00000170074	285596	FAM153A	3.31469377536708	2.76688852216884e-18	OVATup_DEG
ENSG00000114251.14	ENSG00000114251	7474	WNT5A	3.39752606835155	2.85101826932652e-18	OVATup_DEG
ENSG00000175130.7	ENSG00000175130	65108	MARCKSL1	1.31001451029804	4.23460257328309e-18	OVATup_DEG
ENSG00000255248.9	ENSG00000255248	399959	MIR100HG	1.28494578721231	6.08829072039759e-18	OVATup_DEG
ENSG00000143365.19	ENSG00000143365	6097	RORC	3.99043412515217	8.25293639395543e-18	OVATup_DEG
ENSG00000273760.1	ENSG00000273760	NA	AC245041.1	8.64701541468196	8.94025770893393e-18	OVATup_DEG
ENSG00000169583.12	ENSG00000169583	9022	CLIC3	3.74792159486494	1.22315327017808e-17	OVATup_DEG
ENSG00000172346.15	ENSG00000172346	27254	CSDC2	4.07451263144328	1.31094781395343e-17	OVATup_DEG
ENSG00000145423.5	ENSG00000145423	6423	SFRP2	1.97989416525476	1.40327098150611e-17	OVATup_DEG
ENSG00000143867.7	ENSG00000143867	130497	OSR1	2.20225468372944	1.79974037986678e-17	OVATup_DEG
ENSG00000140015.20	ENSG00000140015	27133	KCNH5	8.13556298680688	2.18807761462984e-17	OVATup_DEG
ENSG00000128849.10	ENSG00000128849	84952	CGNL1	2.36832355964808	2.75628173994886e-17	OVATup_DEG
ENSG00000150051.14	ENSG00000150051	283078	MKX	3.06731627709529	2.83816797732244e-17	OVATup_DEG
ENSG00000148204.12	ENSG00000148204	286204	CRB2	6.63315821686096	2.97922890935188e-17	OVATup_DEG
ENSG00000183783.7	ENSG00000183783	386617	KCTD8	7.405074123954	3.47957278624755e-17	OVATup_DEG
ENSG00000060709.15	ENSG00000060709	23504	RIMBP2	2.8274508039139	3.84242996916391e-17	OVATup_DEG
ENSG00000175928.5	ENSG00000175928	57633	LRRN1	3.77776464239114	5.07342001264382e-17	OVATup_DEG
ENSG00000214491.8	ENSG00000214491	730005	SEC14L6	5.92046203917692	5.30687987137871e-17	OVATup_DEG
ENSG00000124107.5	ENSG00000124107	6590	SLPI	5.44393904690078	5.49427622850863e-17	OVATup_DEG
ENSG00000264230.9	ENSG00000264230	643650	ANXA8L1	7.87626527656747	1.0131767213807e-16	OVATup_DEG
ENSG00000104368.17	ENSG00000104368	5327	PLAT	2.14344113308498	1.03467947181229e-16	OVATup_DEG
ENSG00000255027.2	ENSG00000255027	NA	AP000842.2	7.32130276469899	1.53601320780162e-16	OVATup_DEG
ENSG00000262943.7	ENSG00000262943	245	ALOX12P2	3.82314712611257	1.87661562481484e-16	OVATup_DEG
ENSG00000124772.12	ENSG00000124772	57699	CPNE5	2.26421947026227	3.54834521981687e-16	OVATup_DEG
ENSG00000144644.14	ENSG00000144644	339896	GADL1	5.23382091564316	3.75502239645516e-16	OVATup_DEG
ENSG00000198626.17	ENSG00000198626	6262	RYR2	1.70282205424425	4.11279525293892e-16	OVATup_DEG
ENSG00000174939.11	ENSG00000174939	253982	ASPHD1	3.79836458080299	4.73187781282322e-16	OVATup_DEG
ENSG00000162931.12	ENSG00000162931	51127	TRIM17	5.68469894415768	4.87551568412608e-16	OVATup_DEG
ENSG00000240207.7	ENSG00000240207	NA	AC080013.1	1.86669250665453	4.90518005479701e-16	OVATup_DEG
ENSG00000107518.18	ENSG00000107518	26033	ATRNL1	3.89393477743452	5.57312700087251e-16	OVATup_DEG
ENSG00000112562.18	ENSG00000112562	64094	SMOC2	1.80912217458859	7.18238670975778e-16	OVATup_DEG
ENSG00000154134.15	ENSG00000154134	64221	ROBO3	1.52070463042749	7.90758360270472e-16	OVATup_DEG
ENSG00000095303.17	ENSG00000095303	5742	PTGS1	1.95269759802876	8.73990323763573e-16	OVATup_DEG
ENSG00000268906.1	ENSG00000268906	NA	AC011473.3	8.45524557039719	9.00966553938819e-16	OVATup_DEG
ENSG00000237187.9	ENSG00000237187	441094	NR2F1-AS1	1.20542720806566	9.01324468778654e-16	OVATup_DEG
ENSG00000143412.10	ENSG00000143412	8416	ANXA9	4.88349821849079	9.46088069555395e-16	OVATup_DEG
ENSG00000280237.3	ENSG00000280237	283174	MIR4697HG	2.32359575779417	1.46700239383531e-15	OVATup_DEG
ENSG00000196730.13	ENSG00000196730	1612	DAPK1	1.62090215058411	1.67351649876099e-15	OVATup_DEG
ENSG00000078328.20	ENSG00000078328	54715	RBFOX1	8.11239984582477	1.71696936700639e-15	OVATup_DEG
ENSG00000164107.8	ENSG00000164107	9464	HAND2	3.12897435268367	1.77057867419065e-15	OVATup_DEG
ENSG00000134602.16	ENSG00000134602	51765	STK26	2.74056322811295	2.12207035374828e-15	OVATup_DEG
ENSG00000112782.17	ENSG00000112782	53405	CLIC5	1.89320606396152	2.2021405406472e-15	OVATup_DEG
ENSG00000173898.13	ENSG00000173898	6712	SPTBN2	1.68065964887021	2.70812495835185e-15	OVATup_DEG
ENSG00000166676.16	ENSG00000166676	780776	TVP23A	2.80002263421597	2.83296928029786e-15	OVATup_DEG
ENSG00000136002.18	ENSG00000136002	50649	ARHGEF4	1.20210077561767	2.95099438698419e-15	OVATup_DEG
ENSG00000103528.17	ENSG00000103528	51760	SYT17	2.26348618212051	3.08122808006354e-15	OVATup_DEG
ENSG00000251034.2	ENSG00000251034	NA	AC037459.2	1.2862916977864	3.77108279878141e-15	OVATup_DEG
ENSG00000152661.9	ENSG00000152661	2697	GJA1	1.57501570153817	4.222889118274e-15	OVATup_DEG
ENSG00000248300.1	ENSG00000248300	105374484	LINC02360	10.1863078988088	4.82765753397045e-15	OVATup_DEG
ENSG00000253309.6	ENSG00000253309	647174	SERPINE3	5.77945476864866	5.90011296166011e-15	OVATup_DEG
ENSG00000168490.14	ENSG00000168490	9796	PHYHIP	1.92963009543143	6.5917771521567e-15	OVATup_DEG
ENSG00000224259.7	ENSG00000224259	100505633	LINC01133	2.80206455285206	6.60338274023864e-15	OVATup_DEG
ENSG00000109705.7	ENSG00000109705	579	NKX3-2	5.12807934516289	7.22776358725963e-15	OVATup_DEG
ENSG00000106404.13	ENSG00000106404	24146	CLDN15	1.87841044810139	7.4896673310875e-15	OVATup_DEG
ENSG00000167754.13	ENSG00000167754	25818	KLK5	7.74687276269397	7.58308661377858e-15	OVATup_DEG
ENSG00000110436.13	ENSG00000110436	6506	SLC1A2	2.09288433225455	8.18918106358841e-15	OVATup_DEG
ENSG00000174640.13	ENSG00000174640	6578	SLCO2A1	2.05190786538513	9.08641805864756e-15	OVATup_DEG
ENSG00000198185.11	ENSG00000198185	55713	ZNF334	1.34695642722927	1.02601935133115e-14	OVATup_DEG
ENSG00000205403.13	ENSG00000205403	3426	CFI	1.75855471231449	1.14012916854346e-14	OVATup_DEG
ENSG00000183421.12	ENSG00000183421	54101	RIPK4	8.09840343573895	1.30649176730529e-14	OVATup_DEG
ENSG00000214264.4	ENSG00000214264	NA	KCTD9P4	2.30535735764924	1.32149053662668e-14	OVATup_DEG
ENSG00000177519.4	ENSG00000177519	56475	RPRM	7.94773857802221	1.40423260818065e-14	OVATup_DEG
ENSG00000117707.15	ENSG00000117707	5629	PROX1	2.49581462388005	1.55213114334102e-14	OVATup_DEG
ENSG00000232046.7	ENSG00000232046	NA	LINC01798	4.89925597081232	1.6806656682904e-14	OVATup_DEG
ENSG00000149090.11	ENSG00000149090	25891	PAMR1	2.04644951728217	1.81523889348975e-14	OVATup_DEG
ENSG00000172379.21	ENSG00000172379	9915	ARNT2	2.48909247249504	1.94062720186462e-14	OVATup_DEG
ENSG00000166483.11	ENSG00000166483	7465	WEE1	1.22133487147468	2.03598333493818e-14	OVATup_DEG
ENSG00000165821.12	ENSG00000165821	6297	SALL2	1.38941981016953	2.28736007316086e-14	OVATup_DEG
ENSG00000143061.17	ENSG00000143061	3321	IGSF3	1.70292107342095	2.29426598761664e-14	OVATup_DEG
ENSG00000167210.17	ENSG00000167210	125336	LOXHD1	1.56271149674232	2.46792864643504e-14	OVATup_DEG
ENSG00000128918.15	ENSG00000128918	8854	ALDH1A2	2.59591323571846	2.49569818885829e-14	OVATup_DEG
ENSG00000227248.1	ENSG00000227248	NA	FAM155A-IT1	2.81403374780633	2.90806080862386e-14	OVATup_DEG
ENSG00000169908.12	ENSG00000169908	4071	TM4SF1	1.98949093954226	3.58470553417274e-14	OVATup_DEG
ENSG00000135406.14	ENSG00000135406	5630	PRPH	3.21965229798512	4.46826397230932e-14	OVATup_DEG
ENSG00000130700.7	ENSG00000130700	140628	GATA5	9.76135949622722	5.44974863197305e-14	OVATup_DEG
ENSG00000105877.18	ENSG00000105877	8701	DNAH11	3.29365999370798	5.59974894434808e-14	OVATup_DEG
ENSG00000187672.13	ENSG00000187672	26059	ERC2	4.00409792942249	6.08531495353393e-14	OVATup_DEG
ENSG00000253368.4	ENSG00000253368	388610	TRNP1	2.39687961203736	6.59619074319182e-14	OVATup_DEG
ENSG00000175906.5	ENSG00000175906	379	ARL4D	2.16775629969736	7.91817348844389e-14	OVATup_DEG
ENSG00000006432.15	ENSG00000006432	4293	MAP3K9	2.24028034884779	1.1749412357825e-13	OVATup_DEG
ENSG00000168405.17	ENSG00000168405	NA	CMAHP	1.15363725299367	1.19533119315234e-13	OVATup_DEG
ENSG00000137077.8	ENSG00000137077	6366	CCL21	4.84462741541962	1.19533119315234e-13	OVATup_DEG
ENSG00000182255.7	ENSG00000182255	3739	KCNA4	3.0250204378115	1.36282277099532e-13	OVATup_DEG
ENSG00000227954.7	ENSG00000227954	100507308	TARID	3.78470643348811	1.7032135099588e-13	OVATup_DEG
ENSG00000164161.10	ENSG00000164161	64399	HHIP	2.90760437555057	1.7305027722594e-13	OVATup_DEG
ENSG00000124171.9	ENSG00000124171	84612	PARD6B	2.7053500211438	1.83940879047068e-13	OVATup_DEG
ENSG00000111452.13	ENSG00000111452	283383	ADGRD1	2.4916003163771	1.95291672142688e-13	OVATup_DEG
ENSG00000104881.16	ENSG00000104881	10848	PPP1R13L	1.04180927400157	1.99048694327574e-13	OVATup_DEG
ENSG00000137463.5	ENSG00000137463	84709	MGARP	6.06141547050736	2.03983053907725e-13	OVATup_DEG
ENSG00000042062.12	ENSG00000042062	140876	RIPOR3	1.0867055119538	2.47888959552051e-13	OVATup_DEG
ENSG00000136842.14	ENSG00000136842	7111	TMOD1	1.378315420351	2.60705419953822e-13	OVATup_DEG
ENSG00000054803.3	ENSG00000054803	140689	CBLN4	7.48997222660869	2.67395350037916e-13	OVATup_DEG
ENSG00000154309.8	ENSG00000154309	84976	DISP1	1.89607631479048	3.76029661249038e-13	OVATup_DEG
ENSG00000167183.3	ENSG00000167183	79170	PRR15L	7.909333343566	4.04121324963792e-13	OVATup_DEG
ENSG00000198720.13	ENSG00000198720	124930	ANKRD13B	1.08657028074766	4.05637358670247e-13	OVATup_DEG
ENSG00000067445.20	ENSG00000067445	7216	TRO	1.39105470443241	4.68973931691356e-13	OVATup_DEG
ENSG00000181444.13	ENSG00000181444	168544	ZNF467	1.09158922736924	4.73249089245427e-13	OVATup_DEG
ENSG00000170959.14	ENSG00000170959	341019	DCDC1	3.91440775421044	5.2223955005062e-13	OVATup_DEG
ENSG00000130413.15	ENSG00000130413	65975	STK33	2.83624353573069	6.66187701152428e-13	OVATup_DEG
ENSG00000196872.12	ENSG00000196872	343990	KIAA1211L	1.59133102145882	6.77088454509167e-13	OVATup_DEG
ENSG00000039068.19	ENSG00000039068	999	CDH1	5.56725216342029	7.13775062072095e-13	OVATup_DEG
ENSG00000128510.12	ENSG00000128510	51200	CPA4	3.27218616919713	7.55116977285743e-13	OVATup_DEG
ENSG00000165973.18	ENSG00000165973	4745	NELL1	7.36955945822177	7.61542253020896e-13	OVATup_DEG
ENSG00000133134.11	ENSG00000133134	84707	BEX2	3.4324538676635	7.61824885570687e-13	OVATup_DEG
ENSG00000013588.8	ENSG00000013588	9052	GPRC5A	2.2427479782295	8.82848643282721e-13	OVATup_DEG
ENSG00000173068.18	ENSG00000173068	54796	BNC2	1.14469660449724	1.20634630509759e-12	OVATup_DEG
ENSG00000121207.12	ENSG00000121207	9227	LRAT	5.15940607097876	1.43755846765856e-12	OVATup_DEG
ENSG00000278872.1	ENSG00000278872	NA	AC148477.5	7.77605907047814	1.75639041052782e-12	OVATup_DEG
ENSG00000185532.18	ENSG00000185532	5592	PRKG1	1.0806242381128	1.82088024695792e-12	OVATup_DEG
ENSG00000178882.14	ENSG00000178882	144347	RFLNA	4.87118920876779	2.0150939256387e-12	OVATup_DEG
ENSG00000134247.10	ENSG00000134247	5738	PTGFRN	1.22666737808541	2.23995611572158e-12	OVATup_DEG
ENSG00000187720.14	ENSG00000187720	79875	THSD4	3.93997504561115	2.72898337956009e-12	OVATup_DEG
ENSG00000154639.19	ENSG00000154639	1525	CXADR	5.64587245996828	3.26993284223691e-12	OVATup_DEG
ENSG00000205476.9	ENSG00000205476	317762	CCDC85C	1.65848613762975	3.63764819551718e-12	OVATup_DEG
ENSG00000102934.10	ENSG00000102934	51090	PLLP	2.70800042591139	3.99202995465624e-12	OVATup_DEG
ENSG00000144857.14	ENSG00000144857	91653	BOC	1.31394332309071	4.02571612618207e-12	OVATup_DEG
ENSG00000251244.2	ENSG00000251244	NA	AC107208.1	6.54563435188474	5.86144572034296e-12	OVATup_DEG
ENSG00000168824.14	ENSG00000168824	27065	HGNC:18790	4.19246724744122	6.09072205031474e-12	OVATup_DEG
ENSG00000105976.15	ENSG00000105976	4233	MET	1.1080180783686	6.09072205031474e-12	OVATup_DEG
ENSG00000135472.9	ENSG00000135472	23017	FAIM2	2.21126570784139	8.15601301776542e-12	OVATup_DEG
ENSG00000154553.15	ENSG00000154553	27295	PDLIM3	1.97183533830975	8.2329366463111e-12	OVATup_DEG
ENSG00000106123.12	ENSG00000106123	2051	EPHB6	1.63291636698297	8.2329366463111e-12	OVATup_DEG
ENSG00000110693.18	ENSG00000110693	55553	SOX6	1.37172773950076	8.24238791280998e-12	OVATup_DEG
ENSG00000168679.18	ENSG00000168679	9122	SLC16A4	2.11051635849537	8.3531199386931e-12	OVATup_DEG
ENSG00000280362.1	ENSG00000280362	NA	AC084759.3	7.60989176308813	9.55445313123541e-12	OVATup_DEG
ENSG00000184613.10	ENSG00000184613	4753	NELL2	3.05321276141348	9.65198482642731e-12	OVATup_DEG
ENSG00000254185.1	ENSG00000254185	NA	AC021001.1	7.58271010329335	1.04748898436014e-11	OVATup_DEG
ENSG00000124875.10	ENSG00000124875	6372	CXCL6	7.55410644052194	1.10900931042495e-11	OVATup_DEG
ENSG00000109072.14	ENSG00000109072	7448	VTN	3.89951318515324	1.14460575433954e-11	OVATup_DEG
ENSG00000112902.12	ENSG00000112902	9037	SEMA5A	1.29133211219935	1.22776292605115e-11	OVATup_DEG
ENSG00000144619.15	ENSG00000144619	152330	CNTN4	2.15252750202291	1.33312608415217e-11	OVATup_DEG
ENSG00000163879.11	ENSG00000163879	7802	DNALI1	1.22288878495229	1.34081794652894e-11	OVATup_DEG
ENSG00000235244.4	ENSG00000235244	642776	DANT2	2.17817698911882	1.35452628523441e-11	OVATup_DEG
ENSG00000164649.20	ENSG00000164649	55536	CDCA7L	1.70939080468172	1.47264354797939e-11	OVATup_DEG
ENSG00000156218.13	ENSG00000156218	57188	ADAMTSL3	1.50849147509032	1.537176490912e-11	OVATup_DEG
ENSG00000182218.9	ENSG00000182218	84439	HHIPL1	1.32061370101902	1.55594560902677e-11	OVATup_DEG
ENSG00000226237.2	ENSG00000226237	100506834	GAS1RR	1.60614754561684	1.58018430630868e-11	OVATup_DEG
ENSG00000205795.4	ENSG00000205795	192668	CYS1	1.25857903664454	1.67626142732739e-11	OVATup_DEG
ENSG00000184828.10	ENSG00000184828	201501	ZBTB7C	1.64277771593397	1.79929605340087e-11	OVATup_DEG
ENSG00000188176.12	ENSG00000188176	342527	SMTNL2	6.43640766794066	1.90063206211352e-11	OVATup_DEG
ENSG00000204442.3	ENSG00000204442	728215	FAM155A	2.15093525645091	1.91095941548672e-11	OVATup_DEG
ENSG00000152556.17	ENSG00000152556	5213	PFKM	1.2678804119485	2.06918381325006e-11	OVATup_DEG
ENSG00000102265.12	ENSG00000102265	7076	TIMP1	2.2080020995229	2.19371570413793e-11	OVATup_DEG
ENSG00000006283.18	ENSG00000006283	8913	CACNA1G	3.43882690065832	2.27551158337734e-11	OVATup_DEG
ENSG00000079257.8	ENSG00000079257	56925	LXN	1.61012995073588	2.41538676632682e-11	OVATup_DEG
ENSG00000196557.13	ENSG00000196557	8912	CACNA1H	1.03914589413174	2.50292944325826e-11	OVATup_DEG
ENSG00000231943.9	ENSG00000231943	103344932	PGM5P4-AS1	2.5921293456896	2.55980718555287e-11	OVATup_DEG
ENSG00000169126.15	ENSG00000169126	55130	ARMC4	3.87198888143888	2.69238590907273e-11	OVATup_DEG
ENSG00000204381.11	ENSG00000204381	143903	LAYN	1.81898837395887	2.74986980608548e-11	OVATup_DEG
ENSG00000177570.14	ENSG00000177570	401474	SAMD12	1.89697207858088	2.84062472213086e-11	OVATup_DEG
ENSG00000173706.14	ENSG00000173706	57493	HEG1	1.02750200832717	3.02621513278246e-11	OVATup_DEG
ENSG00000130768.15	ENSG00000130768	27293	SMPDL3B	4.9194058251159	3.24730755208778e-11	OVATup_DEG
ENSG00000173258.12	ENSG00000173258	158399	ZNF483	1.4783929999471	3.24730755208778e-11	OVATup_DEG
ENSG00000152092.16	ENSG00000152092	460	ASTN1	6.8190327784922	3.74903267766584e-11	OVATup_DEG
ENSG00000135750.14	ENSG00000135750	3775	KCNK1	2.72281772665065	4.06373103496602e-11	OVATup_DEG
ENSG00000182272.12	ENSG00000182272	338707	B4GALNT4	3.93316438908211	4.22829761894106e-11	OVATup_DEG
ENSG00000174145.8	ENSG00000174145	57495	NWD2	2.40725199152619	4.8021564842803e-11	OVATup_DEG
ENSG00000226149.6	ENSG00000226149	NA	AL356124.1	1.15170436385654	5.1841931350215e-11	OVATup_DEG
ENSG00000134716.11	ENSG00000134716	1573	CYP2J2	7.4276951457152	5.30099283942576e-11	OVATup_DEG
ENSG00000170629.14	ENSG00000170629	349152	DPY19L2P2	2.31156659484331	5.35581866775677e-11	OVATup_DEG
ENSG00000146281.6	ENSG00000146281	135293	PM20D2	1.05135784219477	6.56562972634313e-11	OVATup_DEG
ENSG00000125730.16	ENSG00000125730	718	C3	1.8255262652688	6.72970271555717e-11	OVATup_DEG
ENSG00000006042.12	ENSG00000006042	26022	TMEM98	1.98549157731137	7.81079420800316e-11	OVATup_DEG
ENSG00000134138.20	ENSG00000134138	4212	MEIS2	1.51763688990169	8.18571067031665e-11	OVATup_DEG
ENSG00000213412.3	ENSG00000213412	NA	HNRNPA1P33	2.66484899797096	8.78268404350142e-11	OVATup_DEG
ENSG00000107317.13	ENSG00000107317	5730	PTGDS	1.63679421170265	1.03853763833736e-10	OVATup_DEG
ENSG00000166405.15	ENSG00000166405	79608	RIC3	1.79754867325977	1.03935368865177e-10	OVATup_DEG
ENSG00000197168.13	ENSG00000197168	341676	NEK5	2.69264381022773	1.06510519410754e-10	OVATup_DEG
ENSG00000148734.7	ENSG00000148734	64106	NPFFR1	5.14164221337059	1.12807720466136e-10	OVATup_DEG
ENSG00000171811.14	ENSG00000171811	54777	CFAP46	2.95610749364686	1.18669820861273e-10	OVATup_DEG
ENSG00000182752.10	ENSG00000182752	5069	PAPPA	1.73263551448476	1.3054193881398e-10	OVATup_DEG
ENSG00000183578.7	ENSG00000183578	388121	TNFAIP8L3	1.94506470376237	1.30584471813528e-10	OVATup_DEG
ENSG00000206557.6	ENSG00000206557	131405	TRIM71	5.50121171203574	1.3504615147118e-10	OVATup_DEG
ENSG00000137269.15	ENSG00000137269	55227	LRRC1	1.29192282074514	1.52722722115888e-10	OVATup_DEG
ENSG00000277631.5	ENSG00000277631	101929127	PGM5P3-AS1	1.97191865580396	1.80198140821463e-10	OVATup_DEG
ENSG00000136153.20	ENSG00000136153	4008	LMO7	1.52412596212926	1.86872775105849e-10	OVATup_DEG
ENSG00000160183.16	ENSG00000160183	64699	TMPRSS3	5.60704242726212	1.90464570650433e-10	OVATup_DEG
ENSG00000151320.11	ENSG00000151320	9472	AKAP6	1.40478259873519	2.01161003840129e-10	OVATup_DEG
ENSG00000183023.18	ENSG00000183023	6546	SLC8A1	1.12570007249491	2.04187034728575e-10	OVATup_DEG
ENSG00000138771.16	ENSG00000138771	57619	SHROOM3	2.5881197849126	2.04187034728575e-10	OVATup_DEG
ENSG00000281091.3	ENSG00000281091	NA	AL606763.1	2.75836724074787	2.1153296819974e-10	OVATup_DEG
ENSG00000080031.10	ENSG00000080031	5794	PTPRH	2.16836067422385	2.24397133486202e-10	OVATup_DEG
ENSG00000128567.17	ENSG00000128567	5420	PODXL	1.29211936876791	2.38781567508445e-10	OVATup_DEG
ENSG00000237172.4	ENSG00000237172	84752	B3GNT9	1.07707308465296	2.38784175068525e-10	OVATup_DEG
ENSG00000182230.12	ENSG00000182230	202134	FAM153B	5.69865934530491	2.49378529929327e-10	OVATup_DEG
ENSG00000181085.15	ENSG00000181085	225689	MAPK15	4.80451088120047	2.49816015321347e-10	OVATup_DEG
ENSG00000149633.12	ENSG00000149633	85449	KIAA1755	1.58396282684529	2.55577308731231e-10	OVATup_DEG
ENSG00000102271.14	ENSG00000102271	56062	KLHL4	2.41956144098173	2.57232741501422e-10	OVATup_DEG
ENSG00000140479.17	ENSG00000140479	5046	PCSK6	1.74050515668158	4.19298498549494e-10	OVATup_DEG
ENSG00000174938.14	ENSG00000174938	26470	SEZ6L2	1.68830024583629	4.20706226934045e-10	OVATup_DEG
ENSG00000102554.14	ENSG00000102554	688	KLF5	2.4125304241725	4.28162011114448e-10	OVATup_DEG
ENSG00000238105.7	ENSG00000238105	55592	GOLGA2P5	1.2059100842853	4.39526805529175e-10	OVATup_DEG
ENSG00000168646.13	ENSG00000168646	8313	AXIN2	1.54013792629222	4.85839732392456e-10	OVATup_DEG
ENSG00000001626.15	ENSG00000001626	1080	CFTR	5.01703507660325	5.43016988269215e-10	OVATup_DEG
ENSG00000175866.15	ENSG00000175866	10458	BAIAP2	1.04877815579241	6.93435305358213e-10	OVATup_DEG
ENSG00000172367.16	ENSG00000172367	79849	PDZD3	3.39243397295504	7.19512923058671e-10	OVATup_DEG
ENSG00000187260.15	ENSG00000187260	349136	WDR86	1.79184320174978	7.40663217609509e-10	OVATup_DEG
ENSG00000165238.16	ENSG00000165238	65268	WNK2	1.87977466924359	7.56671588875921e-10	OVATup_DEG
ENSG00000173705.9	ENSG00000173705	26032	SUSD5	2.42728322552123	7.57246686295385e-10	OVATup_DEG
ENSG00000072682.18	ENSG00000072682	8974	P4HA2	1.14964298311411	7.57246686295385e-10	OVATup_DEG
ENSG00000167880.7	ENSG00000167880	2125	EVPL	2.62677485903831	7.57246686295385e-10	OVATup_DEG
ENSG00000101210.12	ENSG00000101210	1917	EEF1A2	3.91968995924436	7.91462742260897e-10	OVATup_DEG
ENSG00000285744.1	ENSG00000285744	NA	NA	2.2521128215548	8.41367742917478e-10	OVATup_DEG
ENSG00000099849.15	ENSG00000099849	8045	RASSF7	2.26748528991061	1.01521776222631e-09	OVATup_DEG
ENSG00000261618.2	ENSG00000261618	NA	AC083837.1	2.3556913207656	1.04808231846854e-09	OVATup_DEG
ENSG00000150782.12	ENSG00000150782	3606	IL18	1.99208274187653	1.15262178927666e-09	OVATup_DEG
ENSG00000155760.2	ENSG00000155760	8324	FZD7	1.5940414140555	1.20879272881904e-09	OVATup_DEG
ENSG00000170571.12	ENSG00000170571	133418	EMB	1.47052253781345	1.35371041398485e-09	OVATup_DEG
ENSG00000180777.14	ENSG00000180777	374860	ANKRD30B	2.31928772577178	1.49423768113328e-09	OVATup_DEG
ENSG00000183092.16	ENSG00000183092	57596	BEGAIN	2.44453815444904	1.61845936063772e-09	OVATup_DEG
ENSG00000260166.2	ENSG00000260166	NA	AC134312.3	2.75965997756545	1.71817026965058e-09	OVATup_DEG
ENSG00000188153.13	ENSG00000188153	1287	COL4A5	1.71556762297393	1.76587075477708e-09	OVATup_DEG
ENSG00000117643.14	ENSG00000117643	57134	MAN1C1	1.00189468753961	1.80477696575453e-09	OVATup_DEG
ENSG00000170382.12	ENSG00000170382	10446	LRRN2	2.12085973667345	1.8769349112091e-09	OVATup_DEG
ENSG00000211892.4	ENSG00000211892	NA	IGHG4	9.26963761574748	2.15734285227827e-09	OVATup_DEG
ENSG00000255690.2	ENSG00000255690	9865	TRIL	1.0619853316731	2.25424567346247e-09	OVATup_DEG
ENSG00000243836.5	ENSG00000243836	100131176	WDR86-AS1	2.03356255518528	2.33352606693867e-09	OVATup_DEG
ENSG00000243649.8	ENSG00000243649	629	CFB	3.23536526302718	2.87686692754812e-09	OVATup_DEG
ENSG00000131797.12	ENSG00000131797	100132341	CLUHP3	1.17396378129212	2.90550498310872e-09	OVATup_DEG
ENSG00000272240.1	ENSG00000272240	NA	AC004908.1	3.89217298618291	2.93854749153693e-09	OVATup_DEG
ENSG00000135925.9	ENSG00000135925	80326	WNT10A	3.62565733719845	3.12312279785297e-09	OVATup_DEG
ENSG00000172061.8	ENSG00000172061	131578	LRRC15	2.84688649429686	3.20582465380253e-09	OVATup_DEG
ENSG00000091622.16	ENSG00000091622	83394	PITPNM3	1.51876437245907	3.55277783990711e-09	OVATup_DEG
ENSG00000008056.14	ENSG00000008056	6853	SYN1	3.68921692934571	3.99798245300152e-09	OVATup_DEG
ENSG00000109265.14	ENSG00000109265	57482	KIAA1211	2.92044839655802	4.52761386951644e-09	OVATup_DEG
ENSG00000132938.20	ENSG00000132938	23281	MTUS2	3.01797000395529	5.66364117402523e-09	OVATup_DEG
ENSG00000138696.10	ENSG00000138696	658	BMPR1B	2.73165430733101	6.29140604300176e-09	OVATup_DEG
ENSG00000259430.2	ENSG00000259430	NA	CERS3-AS1	2.61609958691544	6.96828681508856e-09	OVATup_DEG
ENSG00000163032.11	ENSG00000163032	7447	VSNL1	6.55643495505205	7.04463776166508e-09	OVATup_DEG
ENSG00000101311.15	ENSG00000101311	55612	FERMT1	3.3806841264099	7.19242756279167e-09	OVATup_DEG
ENSG00000188157.15	ENSG00000188157	375790	AGRN	1.11505022424063	8.20844317621447e-09	OVATup_DEG
ENSG00000155380.11	ENSG00000155380	6566	SLC16A1	1.6705025524827	8.70649072156856e-09	OVATup_DEG
ENSG00000163814.8	ENSG00000163814	64866	CDCP1	2.14840246801581	9.25710810108771e-09	OVATup_DEG
ENSG00000149927.18	ENSG00000149927	8448	DOC2A	2.37284491030203	1.01654613460088e-08	OVATup_DEG
ENSG00000226043.2	ENSG00000226043	NA	AP000561.1	6.63623989320355	1.10770547899346e-08	OVATup_DEG
ENSG00000124839.13	ENSG00000124839	64284	RAB17	3.19520774082576	1.35152068174924e-08	OVATup_DEG
ENSG00000165379.13	ENSG00000165379	145581	LRFN5	2.29810113771091	1.38773518556452e-08	OVATup_DEG
ENSG00000183801.8	ENSG00000183801	283298	OLFML1	1.03084117399044	1.42225648006522e-08	OVATup_DEG
ENSG00000100079.7	ENSG00000100079	3957	LGALS2	2.95198506406999	1.42225648006522e-08	OVATup_DEG
ENSG00000184185.10	ENSG00000184185	3768	KCNJ12	1.63615632576063	1.50509617752445e-08	OVATup_DEG
ENSG00000114923.17	ENSG00000114923	6508	SLC4A3	1.61552301091995	1.57352962360321e-08	OVATup_DEG
ENSG00000185070.11	ENSG00000185070	23768	FLRT2	1.59888077032619	1.61544668337689e-08	OVATup_DEG
ENSG00000177103.14	ENSG00000177103	57453	DSCAML1	2.27872124134209	1.61911145789143e-08	OVATup_DEG
ENSG00000064309.14	ENSG00000064309	50937	CDON	1.6917501690409	1.86088773940049e-08	OVATup_DEG
ENSG00000260586.2	ENSG00000260586	NA	AC064799.2	4.6745366981043	1.86243268214558e-08	OVATup_DEG
ENSG00000173369.16	ENSG00000173369	713	C1QB	1.17732001565358	1.90587167262305e-08	OVATup_DEG
ENSG00000183454.17	ENSG00000183454	2903	GRIN2A	2.34647472271323	1.94884865247429e-08	OVATup_DEG
ENSG00000131409.13	ENSG00000131409	94030	LRRC4B	1.71933175676688	2.14708436020118e-08	OVATup_DEG
ENSG00000092758.18	ENSG00000092758	1299	COL9A3	2.43942778121631	2.15345772878305e-08	OVATup_DEG
ENSG00000146950.13	ENSG00000146950	357	SHROOM2	1.78860492316629	2.18931761385908e-08	OVATup_DEG
ENSG00000187634.12	ENSG00000187634	148398	SAMD11	2.31548032416358	2.20432345441477e-08	OVATup_DEG
ENSG00000250125.4	ENSG00000250125	401134	LINC02232	7.50650708337972	2.24916333963288e-08	OVATup_DEG
ENSG00000154556.18	ENSG00000154556	8470	SORBS2	1.22761946256492	2.26597624307689e-08	OVATup_DEG
ENSG00000225968.7	ENSG00000225968	392617	ELFN1	1.54265152264624	2.31348120571708e-08	OVATup_DEG
ENSG00000140284.11	ENSG00000140284	11001	SLC27A2	3.11723913665521	2.67548061747994e-08	OVATup_DEG
ENSG00000179859.9	ENSG00000179859	NA	AC104581.1	1.75737503647985	2.74402646457273e-08	OVATup_DEG
ENSG00000198835.4	ENSG00000198835	57165	GJC2	1.63131779466058	2.93592566206131e-08	OVATup_DEG
ENSG00000198010.12	ENSG00000198010	9228	DLGAP2	5.13504466429503	3.56336164275703e-08	OVATup_DEG
ENSG00000185499.16	ENSG00000185499	4582	MUC1	2.47776809951821	3.73501205073857e-08	OVATup_DEG
ENSG00000278570.4	ENSG00000278570	10002	NR2E3	6.74148129325093	3.92948953622991e-08	OVATup_DEG
ENSG00000113645.14	ENSG00000113645	23286	WWC1	1.85829804354737	4.05355877671679e-08	OVATup_DEG
ENSG00000177106.16	ENSG00000177106	64787	EPS8L2	1.62934809724597	4.19438380774712e-08	OVATup_DEG
ENSG00000115525.18	ENSG00000115525	8869	ST3GAL5	1.10625042422657	4.58887811145184e-08	OVATup_DEG
ENSG00000257894.2	ENSG00000257894	NA	AC027288.3	3.68700887766916	4.81434285395909e-08	OVATup_DEG
ENSG00000253552.8	ENSG00000253552	NA	HOXA-AS2	1.39369214084889	4.88256560362428e-08	OVATup_DEG
ENSG00000184588.18	ENSG00000184588	5142	PDE4B	1.0430339829351	4.92616316115155e-08	OVATup_DEG
ENSG00000131459.13	ENSG00000131459	9945	GFPT2	1.54764097404851	5.12856625559294e-08	OVATup_DEG
ENSG00000165929.13	ENSG00000165929	123036	TC2N	1.15359991132064	5.33662087624755e-08	OVATup_DEG
ENSG00000107242.19	ENSG00000107242	8395	PIP5K1B	1.71054557925638	5.48226214180403e-08	OVATup_DEG
ENSG00000176406.23	ENSG00000176406	9699	RIMS2	3.39625890675123	5.87291115366102e-08	OVATup_DEG
ENSG00000196932.11	ENSG00000196932	219623	TMEM26	2.10031565966656	7.05695262362466e-08	OVATup_DEG
ENSG00000198756.12	ENSG00000198756	23127	COLGALT2	2.08510620535528	7.48069686342816e-08	OVATup_DEG
ENSG00000084710.14	ENSG00000084710	22979	EFR3B	1.05033142920645	7.49163430151456e-08	OVATup_DEG
ENSG00000283503.2	ENSG00000283503	NA	LINC01902	3.36859320068598	7.56734031914919e-08	OVATup_DEG
ENSG00000077522.13	ENSG00000077522	88	ACTN2	2.25948724423548	8.31357531187856e-08	OVATup_DEG
ENSG00000257017.8	ENSG00000257017	3240	HP	4.46634262794296	8.37966377306901e-08	OVATup_DEG
ENSG00000187957.8	ENSG00000187957	92737	DNER	2.67548193838279	9.02469770004947e-08	OVATup_DEG
ENSG00000156140.10	ENSG00000156140	9508	ADAMTS3	1.64247684857244	9.93160011796813e-08	OVATup_DEG
ENSG00000103485.19	ENSG00000103485	23475	QPRT	1.17738839585001	1.02403810877232e-07	OVATup_DEG
ENSG00000164542.12	ENSG00000164542	23366	KIAA0895	1.86501069364229	1.11515721582344e-07	OVATup_DEG
ENSG00000076826.9	ENSG00000076826	57662	CAMSAP3	3.79863223396174	1.12250186179243e-07	OVATup_DEG
ENSG00000286488.1	ENSG00000286488	NA	NA	1.57579471506311	1.17201402167994e-07	OVATup_DEG
ENSG00000178078.11	ENSG00000178078	55620	STAP2	1.59008870357487	1.25547930558705e-07	OVATup_DEG
ENSG00000111339.12	ENSG00000111339	420	ART4	1.86348223340254	1.43048916374737e-07	OVATup_DEG
ENSG00000169515.8	ENSG00000169515	83987	CCDC8	1.07015376840086	1.4513317113307e-07	OVATup_DEG
ENSG00000144730.18	ENSG00000144730	54756	IL17RD	1.43738299229583	1.47148464132132e-07	OVATup_DEG
ENSG00000119919.11	ENSG00000119919	159296	NKX2-3	6.59961467544137	1.50747817641192e-07	OVATup_DEG
ENSG00000103067.13	ENSG00000103067	80004	ESRP2	2.65194488172488	1.55421563928562e-07	OVATup_DEG
ENSG00000154864.12	ENSG00000154864	63895	PIEZO2	1.63908414523713	1.59462472102211e-07	OVATup_DEG
ENSG00000149582.16	ENSG00000149582	84866	TMEM25	1.07401053760699	1.61592241248167e-07	OVATup_DEG
ENSG00000157782.9	ENSG00000157782	9478	CABP1	1.67142896509157	1.6900861937315e-07	OVATup_DEG
ENSG00000287666.1	ENSG00000287666	NA	NA	2.713984742752	1.73336895361305e-07	OVATup_DEG
ENSG00000144057.15	ENSG00000144057	84620	ST6GAL2	3.59087794428242	1.85092271319427e-07	OVATup_DEG
ENSG00000153253.18	ENSG00000153253	6328	SCN3A	2.21824385296954	1.92475701950777e-07	OVATup_DEG
ENSG00000166257.9	ENSG00000166257	55800	SCN3B	1.20112701331395	1.99614807360028e-07	OVATup_DEG
ENSG00000150672.17	ENSG00000150672	1740	DLG2	1.01493638666249	2.03472645377666e-07	OVATup_DEG
ENSG00000146267.12	ENSG00000146267	84553	FAXC	3.43094511667763	2.04658081831589e-07	OVATup_DEG
ENSG00000178075.20	ENSG00000178075	54762	GRAMD1C	1.47831395818	2.05068068295307e-07	OVATup_DEG
ENSG00000067141.17	ENSG00000067141	4756	NEO1	1.27667941279802	2.10424380814406e-07	OVATup_DEG
ENSG00000223764.2	ENSG00000223764	100130417	AL645608.1	1.52970260949523	2.2148092939714e-07	OVATup_DEG
ENSG00000213983.11	ENSG00000213983	8906	AP1G2	1.01791060461885	2.25221588610131e-07	OVATup_DEG
ENSG00000254602.2	ENSG00000254602	NA	AP000662.2	1.50762941845791	2.29413414581024e-07	OVATup_DEG
ENSG00000105509.10	ENSG00000105509	3036	HAS1	3.52071410742919	3.05653056122991e-07	OVATup_DEG
ENSG00000176532.4	ENSG00000176532	222171	PRR15	3.1022173004952	3.07719472157541e-07	OVATup_DEG
ENSG00000156966.7	ENSG00000156966	93010	B3GNT7	1.57016471697076	3.24480323444274e-07	OVATup_DEG
ENSG00000101000.6	ENSG00000101000	10544	PROCR	1.74155897026824	3.27754658577893e-07	OVATup_DEG
ENSG00000249846.7	ENSG00000249846	NA	LINC02021	1.66705465050571	3.32096236323572e-07	OVATup_DEG
ENSG00000134259.3	ENSG00000134259	4803	NGF	2.58163402926833	3.38840618705473e-07	OVATup_DEG
ENSG00000180801.14	ENSG00000180801	79642	ARSJ	1.50866418493654	3.50755008576641e-07	OVATup_DEG
ENSG00000116191.17	ENSG00000116191	55103	RALGPS2	1.3890257187054	3.84834916649288e-07	OVATup_DEG
ENSG00000139734.18	ENSG00000139734	81624	DIAPH3	2.24397868372	3.88167498296081e-07	OVATup_DEG
ENSG00000168676.11	ENSG00000168676	146212	KCTD19	2.96536789647466	3.88167498296081e-07	OVATup_DEG
ENSG00000197748.12	ENSG00000197748	80217	CFAP43	2.29899715148535	4.10339063408686e-07	OVATup_DEG
ENSG00000180447.7	ENSG00000180447	2619	GAS1	1.6002849727174	4.12558131137337e-07	OVATup_DEG
ENSG00000169752.17	ENSG00000169752	145957	NRG4	3.600501750757	4.41138758058232e-07	OVATup_DEG
ENSG00000228252.9	ENSG00000228252	NA	COL6A4P2	3.04798209074098	4.45054195231234e-07	OVATup_DEG
ENSG00000147459.18	ENSG00000147459	80005	DOCK5	1.26280150562453	4.75474185047079e-07	OVATup_DEG
ENSG00000021300.14	ENSG00000021300	58473	PLEKHB1	2.33212677494875	5.20188659250032e-07	OVATup_DEG
ENSG00000276975.3	ENSG00000276975	NA	HYDIN2	1.33024509392961	5.58991338553072e-07	OVATup_DEG
ENSG00000162543.6	ENSG00000162543	127733	UBXN10	1.94907579929159	6.24233793457835e-07	OVATup_DEG
ENSG00000132872.12	ENSG00000132872	6860	SYT4	7.72626800160925	6.43541883033689e-07	OVATup_DEG
ENSG00000146411.5	ENSG00000146411	154091	SLC2A12	2.09888303655401	6.46930550230703e-07	OVATup_DEG
ENSG00000124212.6	ENSG00000124212	5740	PTGIS	1.25877504925787	6.49909328626412e-07	OVATup_DEG
ENSG00000106571.14	ENSG00000106571	2737	GLI3	1.15406398757736	6.9898495755445e-07	OVATup_DEG
ENSG00000206077.11	ENSG00000206077	653082	ZDHHC11B	1.87761141873474	7.58164606513898e-07	OVATup_DEG
ENSG00000139737.22	ENSG00000139737	122060	SLAIN1	1.77623662754868	7.60359241700067e-07	OVATup_DEG
ENSG00000141469.18	ENSG00000141469	6563	SLC14A1	1.73618409053072	7.81382611114878e-07	OVATup_DEG
ENSG00000236039.3	ENSG00000236039	101927630	AC019117.1	2.73419095679023	7.83396166505798e-07	OVATup_DEG
ENSG00000166923.12	ENSG00000166923	26585	GREM1	3.85382047731401	8.19245780694518e-07	OVATup_DEG
ENSG00000112379.9	ENSG00000112379	57221	ARFGEF3	1.28247529067982	8.79828215465252e-07	OVATup_DEG
ENSG00000140807.7	ENSG00000140807	85407	NKD1	1.11789162585691	9.02837393119331e-07	OVATup_DEG
ENSG00000184194.5	ENSG00000184194	54328	GPR173	1.472440946888	9.11019438705753e-07	OVATup_DEG
ENSG00000144802.11	ENSG00000144802	64332	NFKBIZ	1.07322969763486	9.19469863986615e-07	OVATup_DEG
ENSG00000118849.10	ENSG00000118849	5918	RARRES1	3.02459713931715	9.64230788508388e-07	OVATup_DEG
ENSG00000255769.7	ENSG00000255769	NA	GOLGA2P10	2.10077033218398	9.88309823408462e-07	OVATup_DEG
ENSG00000169946.14	ENSG00000169946	23414	ZFPM2	1.10315698649023	9.98134978089816e-07	OVATup_DEG
ENSG00000012171.19	ENSG00000012171	7869	SEMA3B	1.25028308056574	1.00493558935579e-06	OVATup_DEG
ENSG00000124429.18	ENSG00000124429	79983	POF1B	3.98154490359585	1.07347088410213e-06	OVATup_DEG
ENSG00000169247.12	ENSG00000169247	79628	SH3TC2	1.45068730210962	1.11285572856746e-06	OVATup_DEG
ENSG00000174611.12	ENSG00000174611	339855	KY	4.28045909729054	1.16090418858299e-06	OVATup_DEG
ENSG00000224081.9	ENSG00000224081	101928079	SLC44A3-AS1	1.76467426714044	1.22772802002441e-06	OVATup_DEG
ENSG00000065325.13	ENSG00000065325	9340	GLP2R	1.09131745595331	1.24801307906443e-06	OVATup_DEG
ENSG00000248144.6	ENSG00000248144	126	ADH1C	1.03223732714329	1.26440619603459e-06	OVATup_DEG
ENSG00000105290.12	ENSG00000105290	333	APLP1	2.02681412590401	1.26440619603459e-06	OVATup_DEG
ENSG00000112139.16	ENSG00000112139	266727	MDGA1	1.01015764452454	1.38174596990857e-06	OVATup_DEG
ENSG00000088881.20	ENSG00000088881	57593	EBF4	1.17674076984949	1.39478563623611e-06	OVATup_DEG
ENSG00000173698.18	ENSG00000173698	10149	ADGRG2	1.26543662313714	1.39987926010364e-06	OVATup_DEG
ENSG00000229657.2	ENSG00000229657	NA	AL391822.1	1.89385264075934	1.45256169786652e-06	OVATup_DEG
ENSG00000279976.1	ENSG00000279976	NA	AC073862.4	2.47867258810449	1.47737688389347e-06	OVATup_DEG
ENSG00000101104.12	ENSG00000101104	80336	PABPC1L	1.02045293620596	1.48145108563407e-06	OVATup_DEG
ENSG00000155980.12	ENSG00000155980	3798	KIF5A	3.12720500503101	1.61705131544486e-06	OVATup_DEG
ENSG00000145284.12	ENSG00000145284	79966	SCD5	1.38233638546946	1.68191647158742e-06	OVATup_DEG
ENSG00000143847.15	ENSG00000143847	8497	PPFIA4	1.6393214351281	2.11048230374511e-06	OVATup_DEG
ENSG00000085563.14	ENSG00000085563	5243	ABCB1	1.63385223628937	2.16049161194816e-06	OVATup_DEG
ENSG00000168702.17	ENSG00000168702	53353	LRP1B	1.812823273468	2.20251296956558e-06	OVATup_DEG
ENSG00000174292.12	ENSG00000174292	8711	TNK1	1.78490040077911	2.22482495527859e-06	OVATup_DEG
ENSG00000087510.7	ENSG00000087510	7022	TFAP2C	2.85139779808811	2.22710765135341e-06	OVATup_DEG
ENSG00000104290.11	ENSG00000104290	7976	FZD3	1.51349697514404	2.22769673848729e-06	OVATup_DEG
ENSG00000280200.1	ENSG00000280200	NA	AC073862.5	2.32211054771805	2.29971528149661e-06	OVATup_DEG
ENSG00000197565.15	ENSG00000197565	1288	COL4A6	1.70790336390003	2.34050621510784e-06	OVATup_DEG
ENSG00000163239.12	ENSG00000163239	126668	TDRD10	1.11699145099228	2.85295832818059e-06	OVATup_DEG
ENSG00000075340.23	ENSG00000075340	119	ADD2	1.7221101755583	2.85295832818059e-06	OVATup_DEG
ENSG00000239268.3	ENSG00000239268	NA	AC092691.1	2.44141215831939	2.89299743174414e-06	OVATup_DEG
ENSG00000163803.13	ENSG00000163803	151056	PLB1	1.20188878235084	2.92900711618621e-06	OVATup_DEG
ENSG00000223573.7	ENSG00000223573	NA	TINCR	2.77671586082214	3.20598760913259e-06	OVATup_DEG
ENSG00000183682.8	ENSG00000183682	353500	BMP8A	2.84671140099397	3.20613230221374e-06	OVATup_DEG
ENSG00000223572.9	ENSG00000223572	548596	CKMT1A	5.6763556648076	3.24482853539563e-06	OVATup_DEG
ENSG00000137460.8	ENSG00000137460	85462	FHDC1	1.57084189185541	3.40099580684442e-06	OVATup_DEG
ENSG00000123191.14	ENSG00000123191	540	ATP7B	1.27277527624506	3.41683915978709e-06	OVATup_DEG
ENSG00000165474.8	ENSG00000165474	2706	GJB2	3.03321832128735	3.46603661443445e-06	OVATup_DEG
ENSG00000186197.14	ENSG00000186197	128178	EDARADD	2.73058265039967	3.5485505566854e-06	OVATup_DEG
ENSG00000244301.6	ENSG00000244301	NA	AOX3P	2.1612956355593	3.66383761077334e-06	OVATup_DEG
ENSG00000185739.13	ENSG00000185739	6345	SRL	1.28725777479373	3.87499896695333e-06	OVATup_DEG
ENSG00000179292.5	ENSG00000179292	256472	TMEM151A	8.17179069518817	3.90284935564997e-06	OVATup_DEG
ENSG00000272848.2	ENSG00000272848	NA	AL009176.1	1.61621397538025	3.98380937726432e-06	OVATup_DEG
ENSG00000047365.12	ENSG00000047365	116984	ARAP2	1.14457986140183	4.06083697478842e-06	OVATup_DEG
ENSG00000161040.16	ENSG00000161040	222235	FBXL13	1.63477964134483	4.24448226938735e-06	OVATup_DEG
ENSG00000162687.17	ENSG00000162687	343450	KCNT2	1.31192903228686	4.515637998873e-06	OVATup_DEG
ENSG00000141519.15	ENSG00000141519	55036	CCDC40	1.02058330238376	4.57198913808629e-06	OVATup_DEG
ENSG00000064300.9	ENSG00000064300	4804	NGFR	1.09001952743141	4.91712159999848e-06	OVATup_DEG
ENSG00000259477.1	ENSG00000259477	NA	AC012653.1	2.45504209122961	5.17162766636937e-06	OVATup_DEG
ENSG00000177459.11	ENSG00000177459	203111	ERICH5	3.5949087685907	5.21149313571138e-06	OVATup_DEG
ENSG00000237149.5	ENSG00000237149	100131213	ZNF503-AS2	1.24127577050071	5.21149313571138e-06	OVATup_DEG
ENSG00000138769.11	ENSG00000138769	8999	CDKL2	4.41613960211061	5.33561375537328e-06	OVATup_DEG
ENSG00000139304.15	ENSG00000139304	374462	PTPRQ	1.54579355493415	5.66624545126164e-06	OVATup_DEG
ENSG00000163629.13	ENSG00000163629	5783	PTPN13	1.00234360197479	5.88463295671442e-06	OVATup_DEG
ENSG00000287315.1	ENSG00000287315	NA	NA	1.81061672185853	6.64642390890498e-06	OVATup_DEG
ENSG00000165966.15	ENSG00000165966	29951	PDZRN4	2.15619363221018	6.87980032389871e-06	OVATup_DEG
ENSG00000185101.13	ENSG00000185101	338440	ANO9	1.70261856558221	7.26242888261423e-06	OVATup_DEG
ENSG00000187210.14	ENSG00000187210	2650	GCNT1	1.37201465072991	7.51699742876069e-06	OVATup_DEG
ENSG00000225398.3	ENSG00000225398	NA	PGM5P4	2.6535482151436	7.57897913770222e-06	OVATup_DEG
ENSG00000154645.14	ENSG00000154645	140578	CHODL	2.14878787604441	8.1605790315838e-06	OVATup_DEG
ENSG00000240253.6	ENSG00000240253	NA	FAR2P3	4.1434376334467	8.28340384694731e-06	OVATup_DEG
ENSG00000283199.2	ENSG00000283199	NA	FP565324.1	1.72398798775542	8.68578398575005e-06	OVATup_DEG
ENSG00000188211.8	ENSG00000188211	374383	NCR3LG1	1.46943732897906	8.85867032638547e-06	OVATup_DEG
ENSG00000130226.17	ENSG00000130226	1804	DPP6	3.02632347423369	9.63488351556978e-06	OVATup_DEG
ENSG00000105928.16	ENSG00000105928	1687	DFNA5	1.56407341244307	1.01432207780218e-05	OVATup_DEG
ENSG00000166546.14	ENSG00000166546	146227	BEAN1	1.74891639728121	1.08190124753429e-05	OVATup_DEG
ENSG00000254815.6	ENSG00000254815	692247	AP006284.1	5.01237959303891	1.2680357709772e-05	OVATup_DEG
ENSG00000163462.18	ENSG00000163462	80128	TRIM46	2.504028701227	1.27220596349715e-05	OVATup_DEG
ENSG00000026103.22	ENSG00000026103	355	FAS	1.08541546870853	1.29914872831116e-05	OVATup_DEG
ENSG00000077943.8	ENSG00000077943	8516	ITGA8	1.06967066732403	1.39594578630615e-05	OVATup_DEG
ENSG00000236709.1	ENSG00000236709	100506897	DAPK1-IT1	1.64435722067212	1.44410300292332e-05	OVATup_DEG
ENSG00000080493.17	ENSG00000080493	8671	SLC4A4	1.20947390012899	1.45479741137647e-05	OVATup_DEG
ENSG00000232872.2	ENSG00000232872	NA	CTAGE3P	1.82713579300219	1.47585379041802e-05	OVATup_DEG
ENSG00000204518.2	ENSG00000204518	343066	AADACL4	5.2968216202052	1.48411376785866e-05	OVATup_DEG
ENSG00000198959.12	ENSG00000198959	7052	TGM2	1.29429809621959	1.51596281327804e-05	OVATup_DEG
ENSG00000203722.8	ENSG00000203722	353091	RAET1G	2.94206931462196	1.52183493868765e-05	OVATup_DEG
ENSG00000134245.18	ENSG00000134245	7482	WNT2B	1.21665672817887	1.56243190403568e-05	OVATup_DEG
ENSG00000243232.5	ENSG00000243232	56134	PCDHAC2	1.39147739756801	1.59472330531842e-05	OVATup_DEG
ENSG00000117152.13	ENSG00000117152	5999	RGS4	2.05647996566095	1.61495292715437e-05	OVATup_DEG
ENSG00000267374.2	ENSG00000267374	NA	AC016205.1	1.83914512167123	1.6469763921599e-05	OVATup_DEG
ENSG00000233521.7	ENSG00000233521	NA	LINC01638	2.55013481369632	1.72347332358726e-05	OVATup_DEG
ENSG00000237289.9	ENSG00000237289	1159	CKMT1B	5.04025442029346	1.73382273151006e-05	OVATup_DEG
ENSG00000153404.14	ENSG00000153404	153478	PLEKHG4B	3.16948674223895	1.74863577439067e-05	OVATup_DEG
ENSG00000127585.12	ENSG00000127585	146330	FBXL16	2.62870416581972	1.74912503726453e-05	OVATup_DEG
ENSG00000162366.8	ENSG00000162366	10158	PDZK1IP1	2.72580356940213	1.93018728785951e-05	OVATup_DEG
ENSG00000233008.6	ENSG00000233008	101927560	LINC01725	2.0077681432774	1.93734553832947e-05	OVATup_DEG
ENSG00000053328.8	ENSG00000053328	728464	METTL24	1.74596671239729	2.02136458979155e-05	OVATup_DEG
ENSG00000168785.8	ENSG00000168785	10098	TSPAN5	1.79168215763856	2.08871921105219e-05	OVATup_DEG
ENSG00000279302.3	ENSG00000279302	NA	AC013643.3	1.71784670034937	2.08942997800113e-05	OVATup_DEG
ENSG00000259275.4	ENSG00000259275	NA	AC087477.2	1.10081666116942	2.13274644620355e-05	OVATup_DEG
ENSG00000259495.3	ENSG00000259495	NA	AC016705.2	2.98773886468039	2.20482710295212e-05	OVATup_DEG
ENSG00000131242.18	ENSG00000131242	84440	RAB11FIP4	1.10209894174183	2.28724483565119e-05	OVATup_DEG
ENSG00000050555.18	ENSG00000050555	10319	LAMC3	1.51059509149209	2.3891432997609e-05	OVATup_DEG
ENSG00000160932.11	ENSG00000160932	4061	LY6E	1.26240729378911	2.40645710401528e-05	OVATup_DEG
ENSG00000101935.10	ENSG00000101935	9949	AMMECR1	1.08928982820068	2.61141584229028e-05	OVATup_DEG
ENSG00000108947.5	ENSG00000108947	1949	EFNB3	1.87746284090112	2.77346491793785e-05	OVATup_DEG
ENSG00000261794.1	ENSG00000261794	728498	GOLGA8H	1.29581058902961	2.77411422951581e-05	OVATup_DEG
ENSG00000188596.11	ENSG00000188596	144535	CFAP54	1.17006760857247	3.04499341686652e-05	OVATup_DEG
ENSG00000230918.2	ENSG00000230918	NA	AC008063.1	2.11374033475137	3.49462262732153e-05	OVATup_DEG
ENSG00000109062.12	ENSG00000109062	9368	SLC9A3R1	1.22746929558004	3.77399243976884e-05	OVATup_DEG
ENSG00000279586.1	ENSG00000279586	NA	AP000711.1	2.21305683395234	4.16430011120329e-05	OVATup_DEG
ENSG00000178162.8	ENSG00000178162	NA	FAR2P2	1.19324358471882	4.38703184152882e-05	OVATup_DEG
ENSG00000177943.14	ENSG00000177943	158056	MAMDC4	1.06994995151234	4.46220737376863e-05	OVATup_DEG
ENSG00000139364.10	ENSG00000139364	114795	TMEM132B	1.6195069015686	4.49169076764048e-05	OVATup_DEG
ENSG00000112541.14	ENSG00000112541	10846	PDE10A	1.48461781517733	4.71349147200609e-05	OVATup_DEG
ENSG00000100003.18	ENSG00000100003	23541	SEC14L2	1.6055660594011	4.73973306272461e-05	OVATup_DEG
ENSG00000143850.15	ENSG00000143850	22874	PLEKHA6	1.23349041751895	4.81093623921867e-05	OVATup_DEG
ENSG00000167037.18	ENSG00000167037	129049	SGSM1	1.1121767124565	5.03190481206907e-05	OVATup_DEG
ENSG00000124243.17	ENSG00000124243	55653	BCAS4	1.78122568982746	5.65302040295195e-05	OVATup_DEG
ENSG00000092295.12	ENSG00000092295	7051	TGM1	3.32231192498266	5.74086367887902e-05	OVATup_DEG
ENSG00000121005.9	ENSG00000121005	83690	CRISPLD1	1.10510304947767	5.79629942809206e-05	OVATup_DEG
ENSG00000136531.16	ENSG00000136531	6326	SCN2A	1.37095070052364	5.82689187232842e-05	OVATup_DEG
ENSG00000185015.8	ENSG00000185015	377677	CA13	1.53464437053976	6.01232392765229e-05	OVATup_DEG
ENSG00000133985.3	ENSG00000133985	23508	TTC9	1.64547131509021	6.17619684445224e-05	OVATup_DEG
ENSG00000186231.17	ENSG00000186231	114792	KLHL32	2.77191742498646	6.32902249316833e-05	OVATup_DEG
ENSG00000171962.17	ENSG00000171962	83450	DRC3	1.39760581822559	6.35356182788023e-05	OVATup_DEG
ENSG00000134198.10	ENSG00000134198	10100	TSPAN2	1.32802728400825	6.77797595016367e-05	OVATup_DEG
ENSG00000248079.3	ENSG00000248079	100507466	DPH6-AS1	1.51040514184854	6.80796261195255e-05	OVATup_DEG
ENSG00000254343.2	ENSG00000254343	NA	AC091563.1	1.14586780604812	6.82113229389026e-05	OVATup_DEG
ENSG00000214548.18	ENSG00000214548	55384	MEG3	1.00792922247516	6.89264845970207e-05	OVATup_DEG
ENSG00000254855.1	ENSG00000254855	NA	AP001107.8	1.5313259732006	6.91305138827471e-05	OVATup_DEG
ENSG00000117155.16	ENSG00000117155	117178	SSX2IP	1.33244425948441	6.9506570399337e-05	OVATup_DEG
ENSG00000100228.12	ENSG00000100228	9609	RAB36	1.01042181123013	7.3787590128404e-05	OVATup_DEG
ENSG00000258128.2	ENSG00000258128	NA	AC079598.2	2.92331656136399	8.07877087466697e-05	OVATup_DEG
ENSG00000104415.14	ENSG00000104415	8840	WISP1	2.10853911975237	8.41626258070407e-05	OVATup_DEG
ENSG00000109625.19	ENSG00000109625	8532	CPZ	2.00849159516552	8.89751284519181e-05	OVATup_DEG
ENSG00000138944.8	ENSG00000138944	85352	KIAA1644	2.41120182966911	8.91037047609672e-05	OVATup_DEG
ENSG00000203685.10	ENSG00000203685	375057	STUM	1.06099680898751	9.15177560814722e-05	OVATup_DEG
ENSG00000056487.16	ENSG00000056487	112885	PHF21B	2.97157849614654	9.67840850093552e-05	OVATup_DEG
ENSG00000112559.14	ENSG00000112559	4188	MDFI	1.19785431596746	0.000100358490801235	OVATup_DEG
ENSG00000183055.5	ENSG00000183055	NA	FAM133CP	1.20816450217688	0.000100358490801235	OVATup_DEG
ENSG00000224376.1	ENSG00000224376	NA	AC017104.1	1.78605302025042	0.000105286977580867	OVATup_DEG
ENSG00000157502.13	ENSG00000157502	139221	MUM1L1	1.87865887016161	0.000108067401864051	OVATup_DEG
ENSG00000114115.9	ENSG00000114115	5947	RBP1	1.1216406683113	0.000109127640512126	OVATup_DEG
ENSG00000251209.9	ENSG00000251209	91948	LINC00923	1.32030666847179	0.000123740800248665	OVATup_DEG
ENSG00000069011.16	ENSG00000069011	5307	PITX1	1.63298128905565	0.000126084053735018	OVATup_DEG
ENSG00000165323.15	ENSG00000165323	120114	FAT3	1.69908054912012	0.000139242865867275	OVATup_DEG
ENSG00000143816.8	ENSG00000143816	7483	WNT9A	1.174051393249	0.000142338061238153	OVATup_DEG
ENSG00000182885.17	ENSG00000182885	222487	ADGRG3	2.07447834506567	0.000148338303207476	OVATup_DEG
ENSG00000106526.10	ENSG00000106526	653857	ACTR3C	1.18033203618737	0.000155967481945096	OVATup_DEG
ENSG00000198400.11	ENSG00000198400	4914	NTRK1	2.14954844900571	0.00015880030896724	OVATup_DEG
ENSG00000254461.1	ENSG00000254461	NA	AP001107.4	1.69565285762074	0.000159427977757018	OVATup_DEG
ENSG00000187764.11	ENSG00000187764	10507	SEMA4D	1.10505889356433	0.000174921772121375	OVATup_DEG
ENSG00000107742.13	ENSG00000107742	9806	SPOCK2	1.22675994492456	0.000174921772121375	OVATup_DEG
ENSG00000146242.8	ENSG00000146242	7162	TPBG	1.65654787527	0.000180936271737748	OVATup_DEG
ENSG00000149575.6	ENSG00000149575	6327	SCN2B	2.52201570008707	0.000189055035348706	OVATup_DEG
ENSG00000116031.9	ENSG00000116031	50489	CD207	2.58733194507324	0.000189681951528123	OVATup_DEG
ENSG00000261340.1	ENSG00000261340	106456574	LINC01616	3.1522893915868	0.000194301078028611	OVATup_DEG
ENSG00000151322.18	ENSG00000151322	64067	NPAS3	1.09267429138059	0.00020208601535513	OVATup_DEG
ENSG00000270872.2	ENSG00000270872	NA	SRGAP2D	1.09236402664495	0.000204962433071253	OVATup_DEG
ENSG00000179796.12	ENSG00000179796	116135	LRRC3B	3.38827409220005	0.000207811360619267	OVATup_DEG
ENSG00000183876.9	ENSG00000183876	340075	ARSI	1.68552287357981	0.000207836407192713	OVATup_DEG
ENSG00000135480.16	ENSG00000135480	3855	KRT7	3.1580444845635	0.000217225187002413	OVATup_DEG
ENSG00000156466.10	ENSG00000156466	392255	GDF6	1.84918304462316	0.00022107294301081	OVATup_DEG
ENSG00000278891.1	ENSG00000278891	NA	AC105101.1	1.24848331681776	0.000227774533668848	OVATup_DEG
ENSG00000180875.5	ENSG00000180875	64388	GREM2	2.01406934398362	0.000233677477357804	OVATup_DEG
ENSG00000277829.1	ENSG00000277829	NA	AL031651.2	2.15777456787355	0.000237977975862057	OVATup_DEG
ENSG00000248727.6	ENSG00000248727	102467147	LINC01948	1.34962314030309	0.000243445953417939	OVATup_DEG
ENSG00000187715.13	ENSG00000187715	166348	KBTBD12	1.78433127408752	0.000255787067688735	OVATup_DEG
ENSG00000102053.12	ENSG00000102053	340554	ZC3H12B	1.04326961776388	0.000256452742594067	OVATup_DEG
ENSG00000072133.11	ENSG00000072133	27330	RPS6KA6	1.56616625219039	0.000260860146715616	OVATup_DEG
ENSG00000133640.20	ENSG00000133640	84125	LRRIQ1	2.09762152730702	0.000260987779553219	OVATup_DEG
ENSG00000157445.15	ENSG00000157445	55799	CACNA2D3	1.35350338739156	0.000263283496250776	OVATup_DEG
ENSG00000176490.5	ENSG00000176490	148252	DIRAS1	1.94435019255296	0.000263755150430327	OVATup_DEG
ENSG00000140470.14	ENSG00000140470	170691	ADAMTS17	1.03547282186774	0.000285547425317633	OVATup_DEG
ENSG00000228065.11	ENSG00000228065	NA	LINC01515	1.46810180243345	0.000288289771011507	OVATup_DEG
ENSG00000115457.10	ENSG00000115457	3485	IGFBP2	1.03201414991489	0.000289239592492874	OVATup_DEG
ENSG00000149573.9	ENSG00000149573	10205	MPZL2	1.48058701656814	0.000297189178302239	OVATup_DEG
ENSG00000181790.11	ENSG00000181790	575	ADGRB1	1.04714522264509	0.000300406278501428	OVATup_DEG
ENSG00000039139.9	ENSG00000039139	1767	DNAH5	1.18495455708406	0.000301464524737836	OVATup_DEG
ENSG00000153993.13	ENSG00000153993	223117	SEMA3D	1.29247642910531	0.000307459687653878	OVATup_DEG
ENSG00000228412.9	ENSG00000228412	100506885	AL022068.1	1.82708646158354	0.00031646977548917	OVATup_DEG
ENSG00000101144.13	ENSG00000101144	655	BMP7	1.71242071553653	0.000322480469392105	OVATup_DEG
ENSG00000138821.13	ENSG00000138821	64116	SLC39A8	2.06480348679576	0.00032681345033575	OVATup_DEG
ENSG00000186081.12	ENSG00000186081	3852	KRT5	1.98526304354221	0.00033005081676869	OVATup_DEG
ENSG00000068078.18	ENSG00000068078	2261	FGFR3	1.42045072459155	0.000332057041995021	OVATup_DEG
ENSG00000185046.18	ENSG00000185046	56899	ANKS1B	1.12286139232851	0.000347354612380519	OVATup_DEG
ENSG00000241213.2	ENSG00000241213	105374057	LINC02024	4.65643091530884	0.000355423272664638	OVATup_DEG
ENSG00000156345.17	ENSG00000156345	23552	CDK20	1.1561896311005	0.000372372144433992	OVATup_DEG
ENSG00000173762.8	ENSG00000173762	924	CD7	1.2127231944483	0.000385252710029076	OVATup_DEG
ENSG00000223930.7	ENSG00000223930	NA	AC109779.1	2.14334269703565	0.000401359440109812	OVATup_DEG
ENSG00000243675.1	ENSG00000243675	NA	AC080013.2	1.66172371702423	0.000404101721395231	OVATup_DEG
ENSG00000246022.3	ENSG00000246022	100862662	ALDH1L1-AS2	1.77447540164896	0.000404282839874618	OVATup_DEG
ENSG00000132329.11	ENSG00000132329	10267	RAMP1	2.21059529028423	0.000410225498137466	OVATup_DEG
ENSG00000221955.10	ENSG00000221955	84561	SLC12A8	1.3424589649749	0.000427560378989994	OVATup_DEG
ENSG00000251637.6	ENSG00000251637	NA	AP003716.1	3.15286807286339	0.000430154080028728	OVATup_DEG
ENSG00000167874.6	ENSG00000167874	92162	TMEM88	1.01585940406962	0.000445849973573565	OVATup_DEG
ENSG00000285051.2	ENSG00000285051	NA	NA	1.51763412628091	0.000455060941024815	OVATup_DEG
ENSG00000196668.4	ENSG00000196668	100287569	LINC00173	1.5737009826116	0.000469547610161833	OVATup_DEG
ENSG00000206120.11	ENSG00000206120	NA	EGFEM1P	1.06821674425622	0.000476594285387044	OVATup_DEG
ENSG00000184574.10	ENSG00000184574	57121	LPAR5	1.36519297797142	0.000481893360956455	OVATup_DEG
ENSG00000116574.6	ENSG00000116574	58480	RHOU	1.42313905136748	0.000495196351553622	OVATup_DEG
ENSG00000214688.6	ENSG00000214688	414152	C10orf105	2.13683235221384	0.000497267263990503	OVATup_DEG
ENSG00000102524.11	ENSG00000102524	10673	TNFSF13B	1.03284178967388	0.000513252184742365	OVATup_DEG
ENSG00000231419.6	ENSG00000231419	154822	LINC00689	2.73968955488183	0.000515547445321282	OVATup_DEG
ENSG00000120820.12	ENSG00000120820	83468	GLT8D2	1.08707625107945	0.00051621370483344	OVATup_DEG
ENSG00000285991.1	ENSG00000285991	NA	NA	2.24552579694865	0.000536122846294588	OVATup_DEG
ENSG00000184949.16	ENSG00000184949	646851	FAM227A	1.19541356125118	0.000536122846294588	OVATup_DEG
ENSG00000248890.2	ENSG00000248890	646576	HHIP-AS1	1.76715794592846	0.000539590689626222	OVATup_DEG
ENSG00000133256.12	ENSG00000133256	5158	PDE6B	1.1330223155038	0.000546032743942852	OVATup_DEG
ENSG00000184985.16	ENSG00000184985	57537	SORCS2	1.08387929494601	0.000552334588689887	OVATup_DEG
ENSG00000103241.7	ENSG00000103241	2294	FOXF1	2.04418253936836	0.000576412977505257	OVATup_DEG
ENSG00000167034.10	ENSG00000167034	4824	NKX3-1	1.34513151454285	0.000592204190580935	OVATup_DEG
ENSG00000251664.4	ENSG00000251664	56137	PCDHA12	1.93031356206219	0.000594886716139259	OVATup_DEG
ENSG00000231007.5	ENSG00000231007	NA	CDC20P1	2.31722220429745	0.000598955650641585	OVATup_DEG
ENSG00000115041.13	ENSG00000115041	30818	KCNIP3	1.21254997604612	0.000631841957325285	OVATup_DEG
ENSG00000156113.23	ENSG00000156113	3778	KCNMA1	1.12832791916167	0.000638123128935024	OVATup_DEG
ENSG00000135097.7	ENSG00000135097	4440	MSI1	1.95553165019199	0.000672831926738836	OVATup_DEG
ENSG00000006118.14	ENSG00000006118	54972	TMEM132A	1.01786073249818	0.000677985011015044	OVATup_DEG
ENSG00000205436.7	ENSG00000205436	91828	EXOC3L4	1.24843564396403	0.000696891265273114	OVATup_DEG
ENSG00000134460.17	ENSG00000134460	3559	IL2RA	1.4008987076534	0.000710534323641422	OVATup_DEG
ENSG00000169169.14	ENSG00000169169	126129	CPT1C	1.08402917224846	0.00074181748623602	OVATup_DEG
ENSG00000164488.12	ENSG00000164488	168002	DACT2	1.77777303434347	0.000783488238062153	OVATup_DEG
ENSG00000108852.14	ENSG00000108852	4355	MPP2	1.01528738466071	0.000783488238062153	OVATup_DEG
ENSG00000159871.15	ENSG00000159871	284348	LYPD5	1.7348015414134	0.000795684355814351	OVATup_DEG
ENSG00000249738.10	ENSG00000249738	285626	AC008691.1	2.55374996665136	0.000822991192998321	OVATup_DEG
ENSG00000092051.17	ENSG00000092051	84502	JPH4	1.67045149163846	0.000854724630904727	OVATup_DEG
ENSG00000079841.18	ENSG00000079841	22999	RIMS1	1.53571191079065	0.000855534972652243	OVATup_DEG
ENSG00000167992.13	ENSG00000167992	220001	VWCE	1.00075090693952	0.000866774297945692	OVATup_DEG
ENSG00000005187.12	ENSG00000005187	6296	ACSM3	1.87873569333308	0.000867661747922611	OVATup_DEG
ENSG00000106078.19	ENSG00000106078	23242	COBL	2.17873281016787	0.000874842536342331	OVATup_DEG
ENSG00000158089.15	ENSG00000158089	79623	GALNT14	1.78037739092365	0.00087490849208548	OVATup_DEG
ENSG00000087903.13	ENSG00000087903	5990	RFX2	1.094272121832	0.000897547454609689	OVATup_DEG
ENSG00000166278.15	ENSG00000166278	717	C2	1.31576610053995	0.00092539764556218	OVATup_DEG
ENSG00000189419.8	ENSG00000189419	NA	SPATA41	1.31323552907728	0.00094368787008064	OVATup_DEG
ENSG00000138061.12	ENSG00000138061	1545	CYP1B1	1.04149676780511	0.000944639418928362	OVATup_DEG
ENSG00000143674.11	ENSG00000143674	84451	MAP3K21	1.45837819824981	0.000949518687847874	OVATup_DEG
ENSG00000083067.22	ENSG00000083067	80036	TRPM3	2.44393825982469	0.00104457307268822	OVATup_DEG
ENSG00000146233.8	ENSG00000146233	51302	CYP39A1	1.18308154886747	0.00104902442763421	OVATup_DEG
ENSG00000162630.5	ENSG00000162630	8707	B3GALT2	2.21592681121967	0.00106275329524969	OVATup_DEG
ENSG00000224713.4	ENSG00000224713	NA	AC025165.1	1.92232544938594	0.00107749792118398	OVATup_DEG
ENSG00000165591.6	ENSG00000165591	158584	FAAH2	1.47376699880116	0.00107855661461593	OVATup_DEG
ENSG00000006555.11	ENSG00000006555	55001	TTC22	2.01940159681727	0.00109461846239773	OVATup_DEG
ENSG00000232973.13	ENSG00000232973	285154	CYP1B1-AS1	1.22957546213653	0.00110137777484306	OVATup_DEG
ENSG00000145850.9	ENSG00000145850	91937	TIMD4	3.59737106791638	0.00110849999890023	OVATup_DEG
ENSG00000182050.13	ENSG00000182050	25834	MGAT4C	1.86270218809316	0.00112743980171652	OVATup_DEG
ENSG00000259429.5	ENSG00000259429	100134869	UBE2Q2P2	1.16926870881159	0.00114235505681527	OVATup_DEG
ENSG00000261553.5	ENSG00000261553	NA	AL137782.1	1.65190577370421	0.00120163208493697	OVATup_DEG
ENSG00000159307.19	ENSG00000159307	80274	SCUBE1	2.18437613044502	0.00120163208493697	OVATup_DEG
ENSG00000271778.1	ENSG00000271778	NA	AC080013.3	1.69121344753188	0.00120568207742949	OVATup_DEG
ENSG00000002587.10	ENSG00000002587	9957	HS3ST1	1.26256942410687	0.0012091823891165	OVATup_DEG
ENSG00000286215.1	ENSG00000286215	NA	NA	1.06614054697903	0.00123732378363502	OVATup_DEG
ENSG00000152076.18	ENSG00000152076	91409	CCDC74B	1.47244654378433	0.00130019520621048	OVATup_DEG
ENSG00000246363.3	ENSG00000246363	NA	LINC02458	2.08834697724089	0.00130313442146196	OVATup_DEG
ENSG00000161509.14	ENSG00000161509	2905	GRIN2C	1.79104847401227	0.0013153302324757	OVATup_DEG
ENSG00000133321.11	ENSG00000133321	5920	RARRES3	1.39090364379674	0.00133600216767186	OVATup_DEG
ENSG00000169218.14	ENSG00000169218	284654	RSPO1	4.77236517939895	0.00136273900123459	OVATup_DEG
ENSG00000162390.17	ENSG00000162390	26027	ACOT11	1.15344714069203	0.00138863318337085	OVATup_DEG
ENSG00000141574.7	ENSG00000141574	6398	SECTM1	1.18726090848603	0.00139356941667754	OVATup_DEG
ENSG00000186479.4	ENSG00000186479	401190	RGS7BP	1.53155056707578	0.00141142837608052	OVATup_DEG
ENSG00000019169.10	ENSG00000019169	8685	MARCO	1.99629678015235	0.00142664351843947	OVATup_DEG
ENSG00000115423.18	ENSG00000115423	1768	DNAH6	1.6811370699348	0.0014300674631514	OVATup_DEG
ENSG00000189233.12	ENSG00000189233	389643	NUGGC	1.56007472117562	0.00143115893139288	OVATup_DEG
ENSG00000143036.17	ENSG00000143036	126969	SLC44A3	1.2600264351647	0.00143133561888382	OVATup_DEG
ENSG00000260196.1	ENSG00000260196	NA	AC124798.1	2.19629701018439	0.00144178171104099	OVATup_DEG
ENSG00000138356.14	ENSG00000138356	316	AOX1	1.6592377697288	0.00145795362535097	OVATup_DEG
ENSG00000184307.15	ENSG00000184307	254887	ZDHHC23	1.05743345046256	0.00145795362535097	OVATup_DEG
ENSG00000238045.9	ENSG00000238045	NA	AC009133.1	1.06543326541098	0.00146578882455211	OVATup_DEG
ENSG00000077092.19	ENSG00000077092	5915	RARB	1.05441678929799	0.00146583204754013	OVATup_DEG
ENSG00000088340.16	ENSG00000088340	NA	FER1L4	1.23192794409976	0.00146655354776345	OVATup_DEG
ENSG00000219928.2	ENSG00000219928	NA	AL161787.1	1.49205193474236	0.00148527934940617	OVATup_DEG
ENSG00000267506.5	ENSG00000267506	NA	AC021683.2	2.41141555196351	0.00160654285068497	OVATup_DEG
ENSG00000173083.15	ENSG00000173083	10855	HPSE	1.33888810201974	0.00161738008528598	OVATup_DEG
ENSG00000272491.1	ENSG00000272491	NA	AL109659.2	1.0847653582996	0.00167889336861645	OVATup_DEG
ENSG00000159708.18	ENSG00000159708	55282	LRRC36	2.30297459071603	0.00169261467316033	OVATup_DEG
ENSG00000112218.9	ENSG00000112218	81491	GPR63	2.0074261099203	0.00173975298627154	OVATup_DEG
ENSG00000027644.5	ENSG00000027644	3645	INSRR	2.09602264142139	0.00179031867005297	OVATup_DEG
ENSG00000176387.7	ENSG00000176387	3291	HSD11B2	1.4617585348479	0.00187535930337069	OVATup_DEG
ENSG00000260653.6	ENSG00000260653	NA	AC237221.1	1.36198579459151	0.00188833348650822	OVATup_DEG
ENSG00000160867.15	ENSG00000160867	2264	FGFR4	2.43138018355572	0.00191951274981621	OVATup_DEG
ENSG00000227388.3	ENSG00000227388	NA	AL133410.1	1.30993681023956	0.0019238940015936	OVATup_DEG
ENSG00000086205.18	ENSG00000086205	2346	FOLH1	1.93548664799281	0.00193950755506862	OVATup_DEG
ENSG00000150627.15	ENSG00000150627	116966	WDR17	1.0749759791048	0.00197373701783636	OVATup_DEG
ENSG00000157388.18	ENSG00000157388	776	CACNA1D	1.36619069339716	0.00199642826365322	OVATup_DEG
ENSG00000171219.9	ENSG00000171219	55561	CDC42BPG	1.63862708785769	0.00200668850049321	OVATup_DEG
ENSG00000170049.9	ENSG00000170049	9196	KCNAB3	1.3567234240606	0.00202033533433762	OVATup_DEG
ENSG00000162913.10	ENSG00000162913	NA	OBSCN-AS1	2.1451160143107	0.00202099774347278	OVATup_DEG
ENSG00000186998.16	ENSG00000186998	129080	EMID1	1.5950073615665	0.00202238281724676	OVATup_DEG
ENSG00000181690.8	ENSG00000181690	5324	PLAG1	1.02539757651204	0.00211492438892241	OVATup_DEG
ENSG00000196169.15	ENSG00000196169	124602	KIF19	1.23678823985014	0.0021500629590856	OVATup_DEG
ENSG00000267327.2	ENSG00000267327	NA	AC009271.1	1.93893600096416	0.00221921370302467	OVATup_DEG
ENSG00000188282.12	ENSG00000188282	285180	RUFY4	1.94013067868967	0.00223780670798515	OVATup_DEG
ENSG00000007174.18	ENSG00000007174	1770	DNAH9	1.02509215118361	0.00225523535651135	OVATup_DEG
ENSG00000181634.8	ENSG00000181634	9966	TNFSF15	1.15776493573491	0.0024950212387465	OVATup_DEG
ENSG00000158220.14	ENSG00000158220	83850	ESYT3	1.64155928252623	0.00250695304095285	OVATup_DEG
ENSG00000246214.2	ENSG00000246214	101929524	AC022113.1	2.08790111043812	0.00259501674863365	OVATup_DEG
ENSG00000233551.2	ENSG00000233551	NA	LSM1P1	1.80266673573515	0.00264127013958814	OVATup_DEG
ENSG00000139874.6	ENSG00000139874	6751	SSTR1	1.43745225577842	0.00264946144338543	OVATup_DEG
ENSG00000016391.11	ENSG00000016391	55349	CHDH	1.64076221676107	0.00269607195408127	OVATup_DEG
ENSG00000142235.9	ENSG00000142235	114783	LMTK3	1.6186141160677	0.0027385961104306	OVATup_DEG
ENSG00000129521.13	ENSG00000129521	112399	EGLN3	1.25548156764521	0.00280370739205199	OVATup_DEG
ENSG00000273489.1	ENSG00000273489	NA	AC008264.2	1.44306995869016	0.00285029383598338	OVATup_DEG
ENSG00000160188.10	ENSG00000160188	89765	RSPH1	1.93148886989979	0.00289462273266756	OVATup_DEG
ENSG00000138795.10	ENSG00000138795	51176	LEF1	1.13304177295795	0.00299214003362644	OVATup_DEG
ENSG00000144847.12	ENSG00000144847	152404	IGSF11	2.02150534765359	0.00304818744552782	OVATup_DEG
ENSG00000128342.5	ENSG00000128342	3976	LIF	1.59893065937891	0.00312983225783056	OVATup_DEG
ENSG00000100342.20	ENSG00000100342	8542	APOL1	1.12997748929709	0.00318030939403601	OVATup_DEG
ENSG00000153707.17	ENSG00000153707	5789	PTPRD	1.0569914419806	0.00334994661176868	OVATup_DEG
ENSG00000248174.6	ENSG00000248174	101928509	LINC02268	2.61749046973689	0.00338364199993873	OVATup_DEG
ENSG00000173715.16	ENSG00000173715	79703	C11orf80	1.00217713902309	0.00357828071152391	OVATup_DEG
ENSG00000154479.13	ENSG00000154479	129881	CCDC173	1.91767754555103	0.00359769591099981	OVATup_DEG
ENSG00000184860.10	ENSG00000184860	93517	SDR42E1	1.12239565772401	0.00362154381706154	OVATup_DEG
ENSG00000103723.14	ENSG00000103723	8120	AP3B2	1.17633185203698	0.00371977449099419	OVATup_DEG
ENSG00000233101.10	ENSG00000233101	404266	HOXB-AS3	1.1540832580392	0.00379013572287815	OVATup_DEG
ENSG00000141668.10	ENSG00000141668	147381	CBLN2	2.22470063724915	0.00380083382876338	OVATup_DEG
ENSG00000136546.16	ENSG00000136546	6332	SCN7A	1.43260735829883	0.00394282435231937	OVATup_DEG
ENSG00000137857.17	ENSG00000137857	53905	DUOX1	1.28208262515838	0.00396368481077298	OVATup_DEG
ENSG00000159753.14	ENSG00000159753	146206	CARMIL2	1.1263397507871	0.00402902404957996	OVATup_DEG
ENSG00000147180.16	ENSG00000147180	7552	ZNF711	1.00785120438094	0.00402902404957996	OVATup_DEG
ENSG00000166145.14	ENSG00000166145	6692	SPINT1	1.19176238922017	0.00410312655964378	OVATup_DEG
ENSG00000123892.12	ENSG00000123892	23682	RAB38	1.37062106234879	0.00418210385584739	OVATup_DEG
ENSG00000114529.12	ENSG00000114529	79669	C3orf52	1.5181093668854	0.00431048516786686	OVATup_DEG
ENSG00000145536.15	ENSG00000145536	170690	ADAMTS16	1.39619273954865	0.00432781855632706	OVATup_DEG
ENSG00000163739.4	ENSG00000163739	2919	CXCL1	2.33414913793674	0.00435457397445398	OVATup_DEG
ENSG00000249931.4	ENSG00000249931	653125	GOLGA8K	1.22128206558974	0.00436868928183459	OVATup_DEG
ENSG00000247498.10	ENSG00000247498	100506314	GPRC5D-AS1	1.68332573372112	0.0043844766608804	OVATup_DEG
ENSG00000059915.17	ENSG00000059915	5662	PSD	1.47416693646595	0.00441106194034953	OVATup_DEG
ENSG00000073150.13	ENSG00000073150	56666	PANX2	1.11571129661168	0.0044723650608268	OVATup_DEG
ENSG00000149970.16	ENSG00000149970	22866	CNKSR2	1.16596320948079	0.00455275328692993	OVATup_DEG
ENSG00000168491.10	ENSG00000168491	256309	CCDC110	2.0778827641145	0.00462217182146607	OVATup_DEG
ENSG00000143171.13	ENSG00000143171	6258	RXRG	1.31820029542338	0.00471588057085577	OVATup_DEG
ENSG00000157303.11	ENSG00000157303	203328	SUSD3	1.48895920064125	0.00472614409655045	OVATup_DEG
ENSG00000186462.8	ENSG00000186462	4674	NAP1L2	1.60372081509246	0.00473556363290303	OVATup_DEG
ENSG00000224729.6	ENSG00000224729	100129845	PCOLCE-AS1	1.31486128229103	0.00484030090950681	OVATup_DEG
ENSG00000070182.21	ENSG00000070182	6710	SPTB	1.18632241085704	0.00488799184396533	OVATup_DEG
ENSG00000122223.13	ENSG00000122223	51744	CD244	1.37880729792395	0.00507338255762321	OVATup_DEG
ENSG00000260495.1	ENSG00000260495	NA	AC009148.1	1.01294386911177	0.00526979358943312	OVATup_DEG
ENSG00000185436.12	ENSG00000185436	163702	IFNLR1	1.22577259598724	0.00539521635320324	OVATup_DEG
ENSG00000249923.1	ENSG00000249923	284865	AC007663.2	1.80665512333628	0.00556179244968014	OVATup_DEG
ENSG00000222019.7	ENSG00000222019	100130015	URAHP	1.29058347465499	0.00581962919505123	OVATup_DEG
ENSG00000100583.4	ENSG00000100583	161394	SAMD15	1.0565284758635	0.00589702440094352	OVATup_DEG
ENSG00000158315.11	ENSG00000158315	54933	RHBDL2	1.12922966684273	0.0061652764065429	OVATup_DEG
ENSG00000167644.12	ENSG00000167644	64073	C19orf33	2.31068009702421	0.00616771386751466	OVATup_DEG
ENSG00000259571.1	ENSG00000259571	414899	BLID	1.70675042015356	0.00621865078413686	OVATup_DEG
ENSG00000162595.6	ENSG00000162595	9077	DIRAS3	1.50149447966924	0.00639957648829592	OVATup_DEG
ENSG00000072832.14	ENSG00000072832	1400	CRMP1	1.8114539795573	0.00659406188317866	OVATup_DEG
ENSG00000119703.14	ENSG00000119703	79696	ZC2HC1C	1.22272720668508	0.00671799329355096	OVATup_DEG
ENSG00000229089.8	ENSG00000229089	NA	ANKRD20A8P	2.01671568897738	0.00677278228459785	OVATup_DEG
ENSG00000226530.2	ENSG00000226530	NA	AL158055.1	1.94271168439299	0.00684485580951417	OVATup_DEG
ENSG00000266256.3	ENSG00000266256	400660	LINC00683	1.71756061173704	0.00747338502714849	OVATup_DEG
ENSG00000213659.4	ENSG00000213659	NA	RSU1P3	1.05923051708643	0.00779372609392356	OVATup_DEG
ENSG00000235169.8	ENSG00000235169	388588	SMIM1	2.02300697646998	0.00834512347020485	OVATup_DEG
ENSG00000112796.10	ENSG00000112796	59084	ENPP5	1.0954650022537	0.00860672920317748	OVATup_DEG
ENSG00000260641.1	ENSG00000260641	NA	AC114811.2	1.68437774227192	0.0086757946758322	OVATup_DEG
ENSG00000137198.9	ENSG00000137198	2766	GMPR	1.18341534250119	0.00884296549101156	OVATup_DEG
ENSG00000250001.1	ENSG00000250001	NA	AC027335.1	1.73167734444729	0.00891298948246024	OVATup_DEG
ENSG00000224186.8	ENSG00000224186	NA	C5orf66	1.27798518617967	0.00911805538248656	OVATup_DEG
ENSG00000246877.1	ENSG00000246877	NA	DNM1P35	1.02138023304946	0.00916962584717283	OVATup_DEG
ENSG00000140323.6	ENSG00000140323	85455	DISP2	1.2506451593312	0.00945876040616725	OVATup_DEG
ENSG00000259379.1	ENSG00000259379	NA	MTND5P32	2.62797548488204	0.00947537025639289	OVATup_DEG
ENSG00000203727.4	ENSG00000203727	389432	SAMD5	1.18373562652124	0.00949330857818538	OVATup_DEG
ENSG00000274565.1	ENSG00000274565	NA	AC080038.1	1.28530244840776	0.00991119055395894	OVATup_DEG
ENSG00000099954.18	ENSG00000099954	27443	CECR2	1.21602184450483	0.0104254385486458	OVATup_DEG
ENSG00000111319.13	ENSG00000111319	6337	SCNN1A	1.29968147716619	0.0105773075425867	OVATup_DEG
ENSG00000198842.9	ENSG00000198842	92235	DUSP27	1.2549180698133	0.0106529324224235	OVATup_DEG
ENSG00000155974.12	ENSG00000155974	23426	GRIP1	1.25356503227301	0.0106620732649831	OVATup_DEG
ENSG00000151364.17	ENSG00000151364	65987	KCTD14	1.34882395990011	0.0107089246782776	OVATup_DEG
ENSG00000133067.17	ENSG00000133067	59352	LGR6	1.54105766791615	0.0108473136261931	OVATup_DEG
ENSG00000258655.2	ENSG00000258655	NA	ARHGAP5-AS1	1.01652042890252	0.0112456019831425	OVATup_DEG
ENSG00000008735.14	ENSG00000008735	23542	MAPK8IP2	1.01875750663044	0.0113944117150338	OVATup_DEG
ENSG00000159167.12	ENSG00000159167	6781	STC1	1.13201454841939	0.0114031794638195	OVATup_DEG
ENSG00000131203.13	ENSG00000131203	3620	IDO1	1.61780573410614	0.0116852122821556	OVATup_DEG
ENSG00000144868.13	ENSG00000144868	66000	TMEM108	1.00912954635277	0.0117919927353956	OVATup_DEG
ENSG00000287232.1	ENSG00000287232	NA	NA	1.19928357950849	0.0119353597296296	OVATup_DEG
ENSG00000278909.1	ENSG00000278909	NA	AC007608.4	1.59590880684565	0.0120961487583055	OVATup_DEG
ENSG00000156475.18	ENSG00000156475	5521	PPP2R2B	1.14058404839362	0.0122576260860429	OVATup_DEG
ENSG00000138400.13	ENSG00000138400	130752	MDH1B	1.85938959719276	0.0122646724347177	OVATup_DEG
ENSG00000179431.6	ENSG00000179431	24147	FJX1	1.21732609393783	0.0125394561494373	OVATup_DEG
ENSG00000069188.17	ENSG00000069188	54549	SDK2	1.54232764154736	0.0131472452122328	OVATup_DEG
ENSG00000271848.2	ENSG00000271848	NA	AC073389.2	1.33371304791305	0.0133284924068758	OVATup_DEG
ENSG00000005513.10	ENSG00000005513	30812	SOX8	1.29873219913459	0.0139905821186926	OVATup_DEG
ENSG00000176692.8	ENSG00000176692	2303	FOXC2	1.90328395077327	0.0143748881656752	OVATup_DEG
ENSG00000165521.15	ENSG00000165521	161436	EML5	1.01519386858024	0.0145719424538628	OVATup_DEG
ENSG00000158423.17	ENSG00000158423	158787	RIBC1	1.2872306024614	0.0147610798719641	OVATup_DEG
ENSG00000247317.3	ENSG00000247317	NA	AC105202.1	1.01846152747798	0.0148754961012788	OVATup_DEG
ENSG00000211829.9	ENSG00000211829	NA	TRDC	1.206837705327	0.0152354098575441	OVATup_DEG
ENSG00000285955.1	ENSG00000285955	NA	NA	1.44665742708849	0.0152391352199585	OVATup_DEG
ENSG00000214402.6	ENSG00000214402	401562	LCNL1	1.43303370714311	0.0156582011475205	OVATup_DEG
ENSG00000269067.1	ENSG00000269067	388523	ZNF728	1.13132736862941	0.0159974227049865	OVATup_DEG
ENSG00000106258.15	ENSG00000106258	1577	CYP3A5	1.11711345374845	0.0165462609065825	OVATup_DEG
ENSG00000183833.16	ENSG00000183833	89876	MAATS1	1.07270407104501	0.0165841719158828	OVATup_DEG
ENSG00000164398.14	ENSG00000164398	23305	ACSL6	1.58326967588503	0.0166757343663622	OVATup_DEG
ENSG00000185761.11	ENSG00000185761	339366	ADAMTSL5	1.15961682642172	0.0171924484691657	OVATup_DEG
ENSG00000103888.17	ENSG00000103888	57214	CEMIP	1.27568469811229	0.0172166670590134	OVATup_DEG
ENSG00000182013.18	ENSG00000182013	55228	PNMA8A	1.06555291871382	0.0172805612807533	OVATup_DEG
ENSG00000103569.9	ENSG00000103569	366	AQP9	2.22384628275787	0.0175578902276382	OVATup_DEG
ENSG00000224897.8	ENSG00000224897	401398	POT1-AS1	1.68355501766338	0.0176882600740253	OVATup_DEG
ENSG00000288018.1	ENSG00000288018	NA	NA	1.24553458875087	0.0177408786617892	OVATup_DEG
ENSG00000182916.8	ENSG00000182916	56849	TCEAL7	1.05930507632882	0.0178527764931967	OVATup_DEG
ENSG00000226419.8	ENSG00000226419	100506392	SLC16A1-AS1	1.04792886082903	0.0180787279949521	OVATup_DEG
ENSG00000241416.1	ENSG00000241416	NA	KRT8P13	1.53772519176746	0.0180787279949521	OVATup_DEG
ENSG00000054179.12	ENSG00000054179	954	ENTPD2	1.43616177738813	0.0193527161550279	OVATup_DEG
ENSG00000157423.18	ENSG00000157423	54768	HYDIN	1.34114717450729	0.0194374276206637	OVATup_DEG
ENSG00000277481.1	ENSG00000277481	342372	PKD1L3	1.04675340722457	0.0195687034577194	OVATup_DEG
ENSG00000237352.4	ENSG00000237352	NA	LINC01358	1.109656748262	0.0195768371372451	OVATup_DEG
ENSG00000149328.14	ENSG00000149328	89944	GLB1L2	1.44932923333511	0.0197565485381741	OVATup_DEG
ENSG00000113763.12	ENSG00000113763	90249	UNC5A	1.92251717881845	0.020816638142652	OVATup_DEG
ENSG00000227825.4	ENSG00000227825	121456	SLC9A7P1	1.02308415484227	0.0219973453715344	OVATup_DEG
ENSG00000164099.3	ENSG00000164099	8492	PRSS12	1.06542211183805	0.0221652959485863	OVATup_DEG
ENSG00000074211.14	ENSG00000074211	5522	PPP2R2C	1.30496248165714	0.0229595334486001	OVATup_DEG
ENSG00000278367.1	ENSG00000278367	NA	AL356652.1	1.23968319595672	0.0230862803851345	OVATup_DEG
ENSG00000138678.11	ENSG00000138678	84803	GPAT3	1.09019942345085	0.0233630881458159	OVATup_DEG
ENSG00000057294.14	ENSG00000057294	5318	PKP2	2.37489203106396	0.023686011912117	OVATup_DEG
ENSG00000158517.14	ENSG00000158517	653361	NCF1	1.13129529431277	0.025528263574869	OVATup_DEG
ENSG00000139044.11	ENSG00000139044	283358	B4GALNT3	1.25559477861386	0.0275513750774565	OVATup_DEG
ENSG00000230615.7	ENSG00000230615	NA	AL139220.2	1.57974294056473	0.0281035422950604	OVATup_DEG
ENSG00000261476.1	ENSG00000261476	NA	AC009163.3	1.18000749165826	0.0296219925517217	OVATup_DEG
ENSG00000120756.13	ENSG00000120756	5357	PLS1	1.17536313665349	0.0312429669399766	OVATup_DEG
ENSG00000115596.4	ENSG00000115596	7475	WNT6	1.38307109278439	0.0321357548842127	OVATup_DEG
ENSG00000135423.13	ENSG00000135423	27165	GLS2	1.5163813881195	0.0332785642224641	OVATup_DEG
ENSG00000244558.6	ENSG00000244558	NA	KCNK15-AS1	1.02842776509917	0.0332785642224641	OVATup_DEG
ENSG00000224775.2	ENSG00000224775	NA	BRAFP1	1.22885306149737	0.0332785642224641	OVATup_DEG
ENSG00000251287.8	ENSG00000251287	644974	ALG1L2	1.31431620518318	0.0335202109500817	OVATup_DEG
ENSG00000228221.6	ENSG00000228221	NA	LINC00578	1.28781244846346	0.0338830731299316	OVATup_DEG
ENSG00000016402.13	ENSG00000016402	53832	IL20RA	1.54509155130228	0.0342486466292164	OVATup_DEG
ENSG00000165178.9	ENSG00000165178	654817	NCF1C	1.05558409207718	0.0343154878816774	OVATup_DEG
ENSG00000141527.18	ENSG00000141527	79092	CARD14	1.41764777005332	0.0343637365621108	OVATup_DEG
ENSG00000197978.9	ENSG00000197978	440295	GOLGA6L9	1.13196883073769	0.0344027107123098	OVATup_DEG
ENSG00000226403.2	ENSG00000226403	NA	AL392089.1	1.04169078114584	0.0344355590067762	OVATup_DEG
ENSG00000286912.1	ENSG00000286912	NA	NA	1.44976053046311	0.0345096619232877	OVATup_DEG
ENSG00000135378.4	ENSG00000135378	79056	PRRG4	1.00490637627812	0.0346984424465101	OVATup_DEG
ENSG00000184313.20	ENSG00000184313	374977	MROH7	1.27190440645667	0.0347875554778318	OVATup_DEG
ENSG00000128242.13	ENSG00000128242	9514	GAL3ST1	1.43839771039216	0.034931653631828	OVATup_DEG
ENSG00000187758.8	ENSG00000187758	124	ADH1A	1.08640614468781	0.0351724861824513	OVATup_DEG
ENSG00000156427.8	ENSG00000156427	8817	FGF18	1.51998982048694	0.0353524836426928	OVATup_DEG
ENSG00000225518.3	ENSG00000225518	NA	LINC01703	1.54746920093065	0.0368351731643544	OVATup_DEG
ENSG00000167083.7	ENSG00000167083	2793	GNGT2	1.04810549403516	0.0371472797304574	OVATup_DEG
ENSG00000255642.1	ENSG00000255642	NA	PABPC1P4	1.06128478963072	0.0393458936945467	OVATup_DEG
ENSG00000095777.17	ENSG00000095777	53904	MYO3A	1.38642673076157	0.0401550026603737	OVATup_DEG
ENSG00000227531.1	ENSG00000227531	NA	AL162414.1	1.22407398713252	0.0420294467325355	OVATup_DEG
ENSG00000205362.11	ENSG00000205362	4489	MT1A	1.06998014139901	0.0435691270444825	OVATup_DEG
ENSG00000080166.16	ENSG00000080166	1638	DCT	1.19886935279227	0.0442741149800452	OVATup_DEG
ENSG00000105376.5	ENSG00000105376	7087	ICAM5	1.30819528099604	0.0455498271896405	OVATup_DEG
ENSG00000286511.1	ENSG00000286511	NA	NA	1.02616636608525	0.0457294411565871	OVATup_DEG
ENSG00000134323.12	ENSG00000134323	4613	MYCN	1.36393918328904	0.0460344817171914	OVATup_DEG
ENSG00000225492.6	ENSG00000225492	400759	GBP1P1	1.11992773928269	0.0473515387986966	OVATup_DEG
ENSG00000213889.10	ENSG00000213889	147699	PPM1N	1.14354686772945	0.0498332857150917	OVATup_DEG
ENSG00000109107.14	ENSG00000109107	230	ALDOC	-2.86034837122591	6.97662803056378e-86	SATup_DEG
ENSG00000092607.15	ENSG00000092607	6913	TBX15	-4.46837576580601	7.42768278914306e-78	SATup_DEG
ENSG00000010319.6	ENSG00000010319	56920	SEMA3G	-1.91608577858059	1.07633136700442e-58	SATup_DEG
ENSG00000173267.14	ENSG00000173267	6623	SNCG	-1.59051509554012	5.40127446896096e-58	SATup_DEG
ENSG00000037965.6	ENSG00000037965	3224	HOXC8	-5.17252105650594	8.67853100922699e-56	SATup_DEG
ENSG00000159212.12	ENSG00000159212	54102	CLIC6	-3.31253576958587	1.05177120371207e-47	SATup_DEG
ENSG00000170561.13	ENSG00000170561	153572	IRX2	-4.73752829819857	4.63343960841011e-42	SATup_DEG
ENSG00000170549.4	ENSG00000170549	79192	IRX1	-3.80658011530882	5.00812018022007e-41	SATup_DEG
ENSG00000273079.5	ENSG00000273079	2904	GRIN2B	-1.67756987869009	4.16505460130818e-37	SATup_DEG
ENSG00000155761.13	ENSG00000155761	200162	SPAG17	-3.50389552010296	1.46113117887017e-36	SATup_DEG
ENSG00000116132.12	ENSG00000116132	5396	PRRX1	-1.33114030641157	2.42037514724166e-36	SATup_DEG
ENSG00000245694.10	ENSG00000245694	101927480	CRNDE	-4.19349455887789	2.55083362058318e-35	SATup_DEG
ENSG00000136960.12	ENSG00000136960	5168	ENPP2	-1.36060444211332	1.63575820653309e-34	SATup_DEG
ENSG00000266524.3	ENSG00000266524	2662	GDF10	-2.60878918593151	1.63575820653309e-34	SATup_DEG
ENSG00000229847.9	ENSG00000229847	196047	EMX2OS	-2.86337690323531	3.12507938753628e-33	SATup_DEG
ENSG00000180806.5	ENSG00000180806	3225	HOXC9	-3.95611236721375	2.55684698337093e-32	SATup_DEG
ENSG00000038427.16	ENSG00000038427	1462	VCAN	-1.51291245334723	9.62720712167961e-32	SATup_DEG
ENSG00000083857.14	ENSG00000083857	2195	FAT1	-1.28925326199079	1.26626484421622e-31	SATup_DEG
ENSG00000234840.2	ENSG00000234840	441389	LINC01239	-3.07134090601762	9.14885998623946e-31	SATup_DEG
ENSG00000260597.1	ENSG00000260597	NA	AC012531.1	-3.15183590481107	1.36654423072788e-30	SATup_DEG
ENSG00000188488.14	ENSG00000188488	5104	SERPINA5	-3.8168538647566	9.59171341481823e-30	SATup_DEG
ENSG00000168779.19	ENSG00000168779	6474	SHOX2	-4.53022595625534	1.08160619377529e-29	SATup_DEG
ENSG00000113140.11	ENSG00000113140	6678	SPARC	-1.30650950620706	2.77153330086948e-29	SATup_DEG
ENSG00000169083.17	ENSG00000169083	367	AR	-1.530568073963	3.14361341018848e-29	SATup_DEG
ENSG00000111799.21	ENSG00000111799	1303	COL12A1	-1.23481863262403	7.36510228786718e-29	SATup_DEG
ENSG00000170370.12	ENSG00000170370	2018	EMX2	-2.53495269168326	9.18189528857953e-29	SATup_DEG
ENSG00000089225.19	ENSG00000089225	6910	TBX5	-4.81178860535572	9.46377677034645e-29	SATup_DEG
ENSG00000009694.13	ENSG00000009694	10178	TENM1	-1.92736740797825	3.56263381095178e-28	SATup_DEG
ENSG00000112246.9	ENSG00000112246	6492	SIM1	-9.21913805289118	7.66217002052155e-28	SATup_DEG
ENSG00000122691.13	ENSG00000122691	7291	TWIST1	-2.31283623276872	2.08285044229275e-27	SATup_DEG
ENSG00000172927.8	ENSG00000172927	26579	MYEOV	-6.80892695465422	3.92318576603564e-27	SATup_DEG
ENSG00000104763.19	ENSG00000104763	427	ASAH1	-1.08055410469421	9.55631197007437e-27	SATup_DEG
ENSG00000134343.13	ENSG00000134343	63982	ANO3	-2.11645113528897	3.72981898284541e-26	SATup_DEG
ENSG00000196878.15	ENSG00000196878	3914	LAMB3	-2.57246771364776	1.90410519470133e-25	SATup_DEG
ENSG00000105088.8	ENSG00000105088	93145	OLFM2	-1.37639171446805	7.83642650244201e-25	SATup_DEG
ENSG00000197757.8	ENSG00000197757	3223	HOXC6	-2.92555007459419	1.2624725511493e-24	SATup_DEG
ENSG00000174807.4	ENSG00000174807	57124	CD248	-2.13946791294766	1.51191702094487e-24	SATup_DEG
ENSG00000164932.13	ENSG00000164932	115908	CTHRC1	-1.65689316916801	1.71082145128799e-24	SATup_DEG
ENSG00000124343.13	ENSG00000124343	7499	XG	-3.12260980107685	2.66597220500433e-24	SATup_DEG
ENSG00000183117.19	ENSG00000183117	64478	CSMD1	-6.57303324130371	2.82486628307041e-24	SATup_DEG
ENSG00000267519.6	ENSG00000267519	284454	AC020916.1	-1.30086089644765	4.26973832542226e-24	SATup_DEG
ENSG00000166573.5	ENSG00000166573	2587	GALR1	-3.81743979172514	8.03848263538285e-24	SATup_DEG
ENSG00000287616.1	ENSG00000287616	NA	NA	-4.45094749895763	3.79912220023331e-23	SATup_DEG
ENSG00000164694.17	ENSG00000164694	84624	FNDC1	-2.93234844209638	5.03104095707386e-22	SATup_DEG
ENSG00000138207.14	ENSG00000138207	5950	RBP4	-1.64641824371844	1.03850449125621e-21	SATup_DEG
ENSG00000169851.15	ENSG00000169851	5099	PCDH7	-2.77080438731496	3.94382580942368e-21	SATup_DEG
ENSG00000233117.4	ENSG00000233117	NA	LINC00702	-2.06264535364267	4.35340359495539e-21	SATup_DEG
ENSG00000148053.16	ENSG00000148053	4915	NTRK2	-1.21331810654221	8.95777398271348e-21	SATup_DEG
ENSG00000123243.15	ENSG00000123243	80760	ITIH5	-1.69516029863204	1.12535013958164e-20	SATup_DEG
ENSG00000180818.5	ENSG00000180818	3226	HOXC10	-7.75117677922165	1.28151149859266e-20	SATup_DEG
ENSG00000177508.12	ENSG00000177508	79191	IRX3	-3.42098770355367	1.5360067824325e-20	SATup_DEG
ENSG00000198743.7	ENSG00000198743	6526	SLC5A3	-1.14103071650403	2.66207655610795e-20	SATup_DEG
ENSG00000134013.15	ENSG00000134013	4017	LOXL2	-1.78591747703744	7.43006102466613e-20	SATup_DEG
ENSG00000091513.16	ENSG00000091513	7018	TF	-1.51361322147141	1.07728265764508e-19	SATup_DEG
ENSG00000176842.14	ENSG00000176842	10265	IRX5	-7.3668341197558	1.10771593776168e-19	SATup_DEG
ENSG00000170509.12	ENSG00000170509	345275	HSD17B13	-2.2876323988763	1.81888719047553e-19	SATup_DEG
ENSG00000186469.8	ENSG00000186469	54331	GNG2	-1.07781501005615	6.9144189981356e-19	SATup_DEG
ENSG00000133110.15	ENSG00000133110	10631	POSTN	-1.47578893222953	1.04234373295438e-18	SATup_DEG
ENSG00000064205.10	ENSG00000064205	8839	WISP2	-1.52516059401956	2.25975771434988e-18	SATup_DEG
ENSG00000186493.12	ENSG00000186493	153571	C5orf38	-4.33492845719971	4.42326365305965e-18	SATup_DEG
ENSG00000110092.3	ENSG00000110092	595	CCND1	-2.04362327666839	7.10292594143235e-18	SATup_DEG
ENSG00000205269.6	ENSG00000205269	100113407	TMEM170B	-1.09498725600302	9.26376452816131e-18	SATup_DEG
ENSG00000261888.1	ENSG00000261888	NA	AC144831.1	-1.45106674974651	2.08827003786477e-17	SATup_DEG
ENSG00000204291.11	ENSG00000204291	1306	COL15A1	-1.31997365451586	4.00930697026127e-17	SATup_DEG
ENSG00000084674.14	ENSG00000084674	338	APOB	-1.61805225557482	6.64899242168255e-17	SATup_DEG
ENSG00000133027.18	ENSG00000133027	10400	PEMT	-2.14160464794257	1.04899742841431e-16	SATup_DEG
ENSG00000099957.16	ENSG00000099957	9127	P2RX6	-2.63884557763561	2.00660381076441e-16	SATup_DEG
ENSG00000053438.11	ENSG00000053438	4826	NNAT	-1.37886375836684	2.11283019368426e-16	SATup_DEG
ENSG00000140009.18	ENSG00000140009	2100	ESR2	-1.78632573372505	6.7456075293813e-16	SATup_DEG
ENSG00000122121.11	ENSG00000122121	7512	XPNPEP2	-1.84843591821575	1.16067726087179e-15	SATup_DEG
ENSG00000163520.14	ENSG00000163520	2199	FBLN2	-1.1031831702097	1.3011208201633e-15	SATup_DEG
ENSG00000163064.6	ENSG00000163064	2019	EN1	-3.71839033128924	1.33644594054269e-15	SATup_DEG
ENSG00000148357.16	ENSG00000148357	256158	HMCN2	-1.72243218225074	2.35649809723608e-15	SATup_DEG
ENSG00000229425.3	ENSG00000229425	101927745	AJ009632.2	-3.6678700654663	3.13900296969797e-15	SATup_DEG
ENSG00000175879.9	ENSG00000175879	3234	HOXD8	-1.46141031201574	9.47251519305906e-15	SATup_DEG
ENSG00000133477.17	ENSG00000133477	113828	FAM83F	-1.77343651699444	1.10343610540078e-14	SATup_DEG
ENSG00000164823.11	ENSG00000164823	734	OSGIN2	-1.0870597649952	1.20046553594274e-14	SATup_DEG
ENSG00000157064.11	ENSG00000157064	23057	NMNAT2	-1.47076078952315	1.72297961422386e-14	SATup_DEG
ENSG00000151176.8	ENSG00000151176	196463	PLBD2	-1.21854529328103	2.78635447720406e-14	SATup_DEG
ENSG00000144278.15	ENSG00000144278	114805	GALNT13	-2.0101062167111	4.46826397230932e-14	SATup_DEG
ENSG00000162444.12	ENSG00000162444	116362	RBP7	-1.14353503622205	6.09270059797064e-14	SATup_DEG
ENSG00000196196.3	ENSG00000196196	646962	HRCT1	-1.21244569524321	2.20713592918218e-13	SATup_DEG
ENSG00000162337.12	ENSG00000162337	4041	LRP5	-1.03760885838054	2.7000631530984e-13	SATup_DEG
ENSG00000113805.8	ENSG00000113805	5067	CNTN3	-1.49976602224438	3.6725878418861e-13	SATup_DEG
ENSG00000228536.3	ENSG00000228536	NA	AL513283.1	-2.90713929603017	9.0464376091467e-13	SATup_DEG
ENSG00000198753.12	ENSG00000198753	5365	PLXNB3	-1.19855575777087	9.32427856530266e-13	SATup_DEG
ENSG00000124785.9	ENSG00000124785	51299	NRN1	-1.42509840435725	1.06010440431033e-12	SATup_DEG
ENSG00000135678.12	ENSG00000135678	1368	CPM	-1.42576084795548	1.39715957777101e-12	SATup_DEG
ENSG00000204262.14	ENSG00000204262	1290	COL5A2	-1.11318271434491	1.45382147808428e-12	SATup_DEG
ENSG00000145708.11	ENSG00000145708	1393	CRHBP	-1.80351624857816	2.38411532628895e-12	SATup_DEG
ENSG00000116717.13	ENSG00000116717	1647	GADD45A	-1.1254014785142	2.5299683850973e-12	SATup_DEG
ENSG00000271811.1	ENSG00000271811	NA	Z97200.1	-1.56954510849923	2.61588378842955e-12	SATup_DEG
ENSG00000236824.2	ENSG00000236824	618	BCYRN1	-2.24126258629126	3.56102142147681e-12	SATup_DEG
ENSG00000185640.5	ENSG00000185640	338785	KRT79	-4.1248508821431	4.02571612618207e-12	SATup_DEG
ENSG00000060718.22	ENSG00000060718	1301	COL11A1	-3.03191135641977	4.51321456866277e-12	SATup_DEG
ENSG00000087245.13	ENSG00000087245	4313	MMP2	-1.03417653665495	5.52721258670969e-12	SATup_DEG
ENSG00000137713.15	ENSG00000137713	5519	PPP2R1B	-1.0462395220164	6.75574898887387e-12	SATup_DEG
ENSG00000166963.13	ENSG00000166963	4130	MAP1A	-1.28578548971927	6.93023992878541e-12	SATup_DEG
ENSG00000163687.13	ENSG00000163687	1776	DNASE1L3	-1.86449137071185	1.33312608415217e-11	SATup_DEG
ENSG00000134871.18	ENSG00000134871	1284	COL4A2	-1.20356790147979	1.74219952961155e-11	SATup_DEG
ENSG00000187288.10	ENSG00000187288	63924	CIDEC	-1.03296781401368	1.77851559215376e-11	SATup_DEG
ENSG00000231453.1	ENSG00000231453	285084	LINC01305	-6.06097744931532	2.03080406575686e-11	SATup_DEG
ENSG00000091129.20	ENSG00000091129	4897	NRCAM	-4.79393383026371	2.60232466045633e-11	SATup_DEG
ENSG00000112837.17	ENSG00000112837	9096	TBX18	-1.45370372569783	3.4747063235033e-11	SATup_DEG
ENSG00000078399.18	ENSG00000078399	3205	HOXA9	-3.28100053426607	3.48663078519797e-11	SATup_DEG
ENSG00000185000.12	ENSG00000185000	8694	DGAT1	-1.02705815958978	4.59066846723021e-11	SATup_DEG
ENSG00000197614.11	ENSG00000197614	8076	MFAP5	-2.06995500458299	6.14617191755301e-11	SATup_DEG
ENSG00000253187.2	ENSG00000253187	100874323	HOXA10-AS	-5.19796238876839	6.53478522337188e-11	SATup_DEG
ENSG00000062282.15	ENSG00000062282	84649	DGAT2	-1.42596292901186	1.3054193881398e-10	SATup_DEG
ENSG00000166106.3	ENSG00000166106	170689	ADAMTS15	-1.08043240326893	1.39237649549985e-10	SATup_DEG
ENSG00000110427.16	ENSG00000110427	25758	KIAA1549L	-3.07875990914669	1.63813548760999e-10	SATup_DEG
ENSG00000173253.15	ENSG00000173253	10655	DMRT2	-2.35302463339939	1.81083179121185e-10	SATup_DEG
ENSG00000122694.16	ENSG00000122694	152007	GLIPR2	-1.77010899385159	1.881515849263e-10	SATup_DEG
ENSG00000188613.7	ENSG00000188613	340719	NANOS1	-1.47892316439227	1.93182807378687e-10	SATup_DEG
ENSG00000205221.12	ENSG00000205221	5212	VIT	-1.01709291397762	2.01374192052294e-10	SATup_DEG
ENSG00000148848.14	ENSG00000148848	8038	ADAM12	-1.6346184954658	2.06890955819993e-10	SATup_DEG
ENSG00000115963.13	ENSG00000115963	390	RND3	-1.00372733968168	2.13686865351933e-10	SATup_DEG
ENSG00000187398.12	ENSG00000187398	338645	LUZP2	-3.97593917322798	2.16533639803497e-10	SATup_DEG
ENSG00000149256.15	ENSG00000149256	26011	TENM4	-1.50877497376666	2.28297746402924e-10	SATup_DEG
ENSG00000160678.11	ENSG00000160678	6271	S100A1	-1.07422911605544	2.5704427984164e-10	SATup_DEG
ENSG00000198542.14	ENSG00000198542	9358	ITGBL1	-2.16791298723857	2.65143416684549e-10	SATup_DEG
ENSG00000155011.9	ENSG00000155011	27123	DKK2	-2.47532059337358	3.02856721879352e-10	SATup_DEG
ENSG00000137267.6	ENSG00000137267	7280	TUBB2A	-1.39703759530158	3.58245388641305e-10	SATup_DEG
ENSG00000153956.16	ENSG00000153956	781	CACNA2D1	-1.47671169447303	4.59403745146534e-10	SATup_DEG
ENSG00000196139.14	ENSG00000196139	8644	AKR1C3	-1.50186348562924	5.26409665226031e-10	SATup_DEG
ENSG00000254366.7	ENSG00000254366	NA	AC062004.1	-7.14561715457303	5.88699364027033e-10	SATup_DEG
ENSG00000224549.1	ENSG00000224549	NA	AC017067.1	-2.5783019816006	7.16019207175949e-10	SATup_DEG
ENSG00000270765.5	ENSG00000270765	246176	GAS2L2	-2.1851728295454	7.24083013082635e-10	SATup_DEG
ENSG00000250451.5	ENSG00000250451	100874363	HOXC-AS1	-3.66366597454494	7.72205126544648e-10	SATup_DEG
ENSG00000163083.6	ENSG00000163083	3625	INHBB	-1.3371290531935	7.86786217942186e-10	SATup_DEG
ENSG00000074416.14	ENSG00000074416	11343	MGLL	-1.11344151925433	8.17636088111919e-10	SATup_DEG
ENSG00000115255.11	ENSG00000115255	92840	REEP6	-2.10162657722868	9.383164763042e-10	SATup_DEG
ENSG00000150594.6	ENSG00000150594	150	ADRA2A	-1.39422914263141	1.0371176783501e-09	SATup_DEG
ENSG00000120875.9	ENSG00000120875	1846	DUSP4	-1.70020008914092	1.04808231846854e-09	SATup_DEG
ENSG00000170381.14	ENSG00000170381	9723	SEMA3E	-1.60856742292591	1.07067456706468e-09	SATup_DEG
ENSG00000196549.10	ENSG00000196549	4311	MME	-1.67200327184269	1.31318164770294e-09	SATup_DEG
ENSG00000101542.10	ENSG00000101542	28316	CDH20	-1.35065977952373	1.34094237256473e-09	SATup_DEG
ENSG00000163395.16	ENSG00000163395	91156	IGFN1	-2.29197811557129	1.34368299305204e-09	SATup_DEG
ENSG00000163815.6	ENSG00000163815	7123	CLEC3B	-1.26264066981886	1.37592582386903e-09	SATup_DEG
ENSG00000255874.2	ENSG00000255874	283487	LINC00346	-1.54032159287121	1.60564144742527e-09	SATup_DEG
ENSG00000181104.7	ENSG00000181104	2149	F2R	-1.01023306333953	1.62138276963688e-09	SATup_DEG
ENSG00000101280.8	ENSG00000101280	51378	ANGPT4	-1.44788138355099	1.74012841334799e-09	SATup_DEG
ENSG00000168542.14	ENSG00000168542	1281	COL3A1	-1.13941466453442	1.96887859949332e-09	SATup_DEG
ENSG00000074181.9	ENSG00000074181	4854	NOTCH3	-1.05697138717447	2.25617289543701e-09	SATup_DEG
ENSG00000007933.13	ENSG00000007933	2328	FMO3	-1.36236283671938	2.27988415873343e-09	SATup_DEG
ENSG00000217236.2	ENSG00000217236	100131390	SP9	-6.97982662409184	2.33511623523236e-09	SATup_DEG
ENSG00000130173.13	ENSG00000130173	55908	ANGPTL8	-3.16370624392623	3.14547421204201e-09	SATup_DEG
ENSG00000235750.10	ENSG00000235750	9674	KIAA0040	-1.09872390434903	3.83738330742737e-09	SATup_DEG
ENSG00000211448.12	ENSG00000211448	1734	DIO2	-1.9791822474029	4.30587004759271e-09	SATup_DEG
ENSG00000216817.1	ENSG00000216817	NA	R3HDM2P2	-5.3485278367388	4.5140986055516e-09	SATup_DEG
ENSG00000148344.11	ENSG00000148344	9536	PTGES	-1.11629086206479	4.521822368541e-09	SATup_DEG
ENSG00000102924.12	ENSG00000102924	869	CBLN1	-2.33042175441122	4.52761386951644e-09	SATup_DEG
ENSG00000170801.10	ENSG00000170801	94031	HTRA3	-1.47738669995784	4.58108962479524e-09	SATup_DEG
ENSG00000100344.10	ENSG00000100344	80339	PNPLA3	-1.71001139721189	5.0285978578999e-09	SATup_DEG
ENSG00000187498.16	ENSG00000187498	1282	COL4A1	-1.17190262587823	6.14088045070367e-09	SATup_DEG
ENSG00000166104.15	ENSG00000166104	NA	AC126323.1	-1.51949342663407	7.34745090822485e-09	SATup_DEG
ENSG00000100605.17	ENSG00000100605	3705	ITPK1	-1.0207455105334	9.0905720524036e-09	SATup_DEG
ENSG00000186458.5	ENSG00000186458	400830	DEFB132	-2.45939094406693	1.42225648006522e-08	SATup_DEG
ENSG00000255399.4	ENSG00000255399	255480	TBX5-AS1	-5.24378113340559	1.71651357885441e-08	SATup_DEG
ENSG00000134668.12	ENSG00000134668	90853	SPOCD1	-2.33186496800003	1.72873795674844e-08	SATup_DEG
ENSG00000173546.7	ENSG00000173546	1464	CSPG4	-1.24007289821299	3.01766396408818e-08	SATup_DEG
ENSG00000140873.16	ENSG00000140873	170692	ADAMTS18	-1.15585754330358	3.51008365346453e-08	SATup_DEG
ENSG00000153162.9	ENSG00000153162	654	BMP6	-1.01725398888134	5.70865988793972e-08	SATup_DEG
ENSG00000204764.14	ENSG00000204764	64901	RANBP17	-1.36418714641005	6.28599597953522e-08	SATup_DEG
ENSG00000151632.17	ENSG00000151632	1646	AKR1C2	-1.29684748787714	7.40007244471129e-08	SATup_DEG
ENSG00000286878.1	ENSG00000286878	NA	NA	-2.52741332649002	8.23302952743872e-08	SATup_DEG
ENSG00000120332.15	ENSG00000120332	63923	TNN	-1.82037566608905	8.31357531187856e-08	SATup_DEG
ENSG00000171596.7	ENSG00000171596	10316	NMUR1	-1.38526334621068	8.79930018719347e-08	SATup_DEG
ENSG00000137766.17	ENSG00000137766	440279	UNC13C	-2.91572103133088	9.00714581307998e-08	SATup_DEG
ENSG00000080573.7	ENSG00000080573	50509	COL5A3	-1.18218513355977	1.10285636658784e-07	SATup_DEG
ENSG00000188001.10	ENSG00000188001	285386	TPRG1	-1.07699206973473	1.14095620714372e-07	SATup_DEG
ENSG00000204851.6	ENSG00000204851	57469	PNMA8B	-1.28421317651781	1.46842822611592e-07	SATup_DEG
ENSG00000111087.10	ENSG00000111087	2735	GLI1	-1.80635554358686	1.53782931444083e-07	SATup_DEG
ENSG00000129682.16	ENSG00000129682	2258	FGF13	-1.09645083355582	1.54959505732006e-07	SATup_DEG
ENSG00000121552.4	ENSG00000121552	1475	CSTA	-1.58485617456362	1.56254299761263e-07	SATup_DEG
ENSG00000184838.15	ENSG00000184838	51334	PRR16	-1.95469430225497	1.5728758054965e-07	SATup_DEG
ENSG00000174697.5	ENSG00000174697	3952	LEP	-1.70276054521085	1.71412206297096e-07	SATup_DEG
ENSG00000129988.6	ENSG00000129988	3929	LBP	-2.76069089177418	1.73531013281921e-07	SATup_DEG
ENSG00000258545.6	ENSG00000258545	101928969	RHOXF1-AS1	-1.46393956486316	1.74708564061861e-07	SATup_DEG
ENSG00000120262.10	ENSG00000120262	80129	CCDC170	-1.13338873641393	1.83799553619313e-07	SATup_DEG
ENSG00000237380.7	ENSG00000237380	NA	HOXD-AS2	-2.70295951472266	2.25813911994328e-07	SATup_DEG
ENSG00000117425.14	ENSG00000117425	8643	PTCH2	-1.18644782169694	2.28157106956071e-07	SATup_DEG
ENSG00000260035.1	ENSG00000260035	NA	AC051619.8	-1.10057532272162	2.4426283294144e-07	SATup_DEG
ENSG00000145824.12	ENSG00000145824	9547	CXCL14	-1.00536843628911	2.44540558689183e-07	SATup_DEG
ENSG00000164188.8	ENSG00000164188	202151	RANBP3L	-1.34082907331311	2.80884002591131e-07	SATup_DEG
ENSG00000277879.1	ENSG00000277879	NA	AL391988.1	-1.95449323010271	3.38613003293524e-07	SATup_DEG
ENSG00000145107.15	ENSG00000145107	116211	TM4SF19	-2.33750821771207	3.38840618705473e-07	SATup_DEG
ENSG00000132837.14	ENSG00000132837	29958	DMGDH	-1.06161799121176	3.50522585623441e-07	SATup_DEG
ENSG00000063660.9	ENSG00000063660	2817	GPC1	-1.13769551845581	3.7304037069279e-07	SATup_DEG
ENSG00000230787.1	ENSG00000230787	NA	PSAT1P3	-2.41784862288033	5.1847964953383e-07	SATup_DEG
ENSG00000135218.19	ENSG00000135218	948	CD36	-1.04831293371471	7.04136801721047e-07	SATup_DEG
ENSG00000003137.8	ENSG00000003137	56603	CYP26B1	-1.36145840010625	7.27137521601679e-07	SATup_DEG
ENSG00000106780.9	ENSG00000106780	1955	MEGF9	-1.10628350852811	8.25143524119933e-07	SATup_DEG
ENSG00000163132.8	ENSG00000163132	4487	MSX1	-1.33955345572191	8.87973076773397e-07	SATup_DEG
ENSG00000132840.10	ENSG00000132840	23743	BHMT2	-1.24757578592681	8.91314431203884e-07	SATup_DEG
ENSG00000187134.14	ENSG00000187134	1645	AKR1C1	-1.19137039757728	9.14586157481995e-07	SATup_DEG
ENSG00000221968.9	ENSG00000221968	3995	FADS3	-1.14186596630339	9.14586157481995e-07	SATup_DEG
ENSG00000279204.1	ENSG00000279204	NA	AC134043.2	-1.07638492398229	9.40372495083441e-07	SATup_DEG
ENSG00000267272.5	ENSG00000267272	339524	LINC01140	-1.18389525611457	1.00977358543308e-06	SATup_DEG
ENSG00000213904.9	ENSG00000213904	100996307	LIPE-AS1	-1.08571558618256	1.31609955231534e-06	SATup_DEG
ENSG00000197594.13	ENSG00000197594	5167	ENPP1	-1.01890847748134	1.78201492401283e-06	SATup_DEG
ENSG00000078098.14	ENSG00000078098	2191	FAP	-1.02563926149715	1.8857982319622e-06	SATup_DEG
ENSG00000005471.17	ENSG00000005471	5244	ABCB4	-1.70164697617892	1.89051106483349e-06	SATup_DEG
ENSG00000140968.11	ENSG00000140968	3394	IRF8	-1.16571077275301	2.02360800974528e-06	SATup_DEG
ENSG00000157680.15	ENSG00000157680	9162	DGKI	-1.20418566242612	2.10547948479286e-06	SATup_DEG
ENSG00000161649.13	ENSG00000161649	146894	CD300LG	-1.0235214343722	2.15823301769919e-06	SATup_DEG
ENSG00000162551.14	ENSG00000162551	249	ALPL	-1.32307671427913	2.20251296956558e-06	SATup_DEG
ENSG00000064218.5	ENSG00000064218	58524	DMRT3	-4.07437103814624	2.20251296956558e-06	SATup_DEG
ENSG00000159884.12	ENSG00000159884	203260	CCDC107	-1.08044845248794	3.11590022110206e-06	SATup_DEG
ENSG00000226031.5	ENSG00000226031	100129662	FGF13-AS1	-1.92253354032954	3.18735109146113e-06	SATup_DEG
ENSG00000253293.5	ENSG00000253293	3206	HOXA10	-3.86886298455515	3.2217992175095e-06	SATup_DEG
ENSG00000198759.12	ENSG00000198759	25975	EGFL6	-4.56209507176611	3.31209045841573e-06	SATup_DEG
ENSG00000206187.4	ENSG00000206187	100128714	LINC02346	-5.45777613457067	3.36366587834659e-06	SATup_DEG
ENSG00000197769.5	ENSG00000197769	440738	MAP1LC3C	-1.52198427253549	4.03933432175662e-06	SATup_DEG
ENSG00000114631.11	ENSG00000114631	50512	PODXL2	-1.10670091993542	4.34337139364489e-06	SATup_DEG
ENSG00000250133.2	ENSG00000250133	100874364	HOXC-AS2	-4.74835314982394	4.35317828869513e-06	SATup_DEG
ENSG00000225383.8	ENSG00000225383	207107	SFTA1P	-2.00394361265586	4.40575777681975e-06	SATup_DEG
ENSG00000198598.6	ENSG00000198598	4326	MMP17	-1.19410345056449	4.57198913808629e-06	SATup_DEG
ENSG00000179023.8	ENSG00000179023	127707	KLHDC7A	-2.7400508906918	5.47674965765949e-06	SATup_DEG
ENSG00000133063.16	ENSG00000133063	1118	CHIT1	-2.01700886920353	5.57917694420548e-06	SATup_DEG
ENSG00000159450.12	ENSG00000159450	7062	TCHH	-1.32595705296901	7.00419114743771e-06	SATup_DEG
ENSG00000197696.10	ENSG00000197696	4828	NMB	-1.35123958559635	8.08946514372797e-06	SATup_DEG
ENSG00000278535.5	ENSG00000278535	79154	DHRS11	-1.4627266551949	8.27402074491761e-06	SATup_DEG
ENSG00000255644.1	ENSG00000255644	NA	AC010185.1	-5.17256872328883	8.7551967672882e-06	SATup_DEG
ENSG00000070404.10	ENSG00000070404	10272	FSTL3	-1.06105279053795	9.24800248622016e-06	SATup_DEG
ENSG00000259207.7	ENSG00000259207	3690	ITGB3	-1.09476114276866	9.40299868548904e-06	SATup_DEG
ENSG00000248869.7	ENSG00000248869	NA	LINC02511	-1.56570152740073	9.96646012683031e-06	SATup_DEG
ENSG00000137975.8	ENSG00000137975	9635	CLCA2	-1.74115224135028	1.01432207780218e-05	SATup_DEG
ENSG00000224939.1	ENSG00000224939	100302691	LINC00184	-4.47093990270678	1.05817090227983e-05	SATup_DEG
ENSG00000260062.3	ENSG00000260062	NA	GOLGA2P11	-1.68616791836311	1.07569750721867e-05	SATup_DEG
ENSG00000233321.2	ENSG00000233321	NA	AL357833.1	-3.35225290119348	1.21529149006637e-05	SATup_DEG
ENSG00000131480.9	ENSG00000131480	314	AOC2	-1.16218293966711	1.30095199828434e-05	SATup_DEG
ENSG00000168447.11	ENSG00000168447	6338	SCNN1B	-1.4453467179396	1.32721786324486e-05	SATup_DEG
ENSG00000198353.8	ENSG00000198353	3221	HOXC4	-1.2379105724497	1.40045096021865e-05	SATup_DEG
ENSG00000109061.10	ENSG00000109061	4619	MYH1	-1.77731950419392	1.45095798717596e-05	SATup_DEG
ENSG00000233290.3	ENSG00000233290	NA	AC093580.1	-3.6374686201214	1.48594030163019e-05	SATup_DEG
ENSG00000186847.6	ENSG00000186847	3861	KRT14	-2.81927647503571	1.62968781448978e-05	SATup_DEG
ENSG00000173890.17	ENSG00000173890	26996	GPR160	-1.11897021101202	2.26459191045063e-05	SATup_DEG
ENSG00000186439.14	ENSG00000186439	10345	TRDN	-2.40703892707444	2.34031592613999e-05	SATup_DEG
ENSG00000168427.9	ENSG00000168427	377007	KLHL30	-1.60504325922129	2.70889874334897e-05	SATup_DEG
ENSG00000237438.7	ENSG00000237438	100130418	CECR7	-1.01495935668424	2.75653093901704e-05	SATup_DEG
ENSG00000135094.11	ENSG00000135094	10993	SDS	-2.72786758872408	2.87411804219491e-05	SATup_DEG
ENSG00000154277.12	ENSG00000154277	7345	UCHL1	-1.08930954494927	3.02069987411801e-05	SATup_DEG
ENSG00000183742.12	ENSG00000183742	346389	MACC1	-1.49717155352224	3.04023133866668e-05	SATup_DEG
ENSG00000180525.12	ENSG00000180525	NA	PRR26	-1.09980555695734	3.15781314052964e-05	SATup_DEG
ENSG00000155265.11	ENSG00000155265	401647	GOLGA7B	-1.91104137544886	3.16655435543423e-05	SATup_DEG
ENSG00000260231.2	ENSG00000260231	100134229	JHDM1D-AS1	-1.02834656455928	3.32438828358217e-05	SATup_DEG
ENSG00000206145.8	ENSG00000206145	NA	P2RX6P	-2.6269977724984	3.42358660921965e-05	SATup_DEG
ENSG00000138669.9	ENSG00000138669	5593	PRKG2	-2.59447623648152	3.5917792359341e-05	SATup_DEG
ENSG00000288084.1	ENSG00000288084	NA	NA	-4.21755532813812	3.75675203344447e-05	SATup_DEG
ENSG00000041982.16	ENSG00000041982	3371	TNC	-1.16236582184968	3.77477389690202e-05	SATup_DEG
ENSG00000279026.1	ENSG00000279026	NA	AC005225.5	-1.10267243126817	4.20490959508529e-05	SATup_DEG
ENSG00000157551.19	ENSG00000157551	3772	KCNJ15	-1.99731019100293	4.48093597487719e-05	SATup_DEG
ENSG00000073737.16	ENSG00000073737	10170	DHRS9	-1.30422682712221	4.64175947813728e-05	SATup_DEG
ENSG00000128655.18	ENSG00000128655	50940	PDE11A	-1.64577914364388	5.05098567835384e-05	SATup_DEG
ENSG00000177182.11	ENSG00000177182	157807	CLVS1	-1.89474554724422	5.3798506103831e-05	SATup_DEG
ENSG00000170166.6	ENSG00000170166	3233	HOXD4	-1.0105468844118	5.72898394361119e-05	SATup_DEG
ENSG00000143369.15	ENSG00000143369	1893	ECM1	-1.02952651619319	6.02516968435718e-05	SATup_DEG
ENSG00000281769.1	ENSG00000281769	NA	LINC01230	-1.52277403547712	6.6764767871035e-05	SATup_DEG
ENSG00000174514.13	ENSG00000174514	148808	MFSD4A	-1.0665636065119	6.77797595016367e-05	SATup_DEG
ENSG00000108846.16	ENSG00000108846	8714	ABCC3	-1.43971033445052	6.82113229389026e-05	SATup_DEG
ENSG00000126778.11	ENSG00000126778	6495	SIX1	-2.6462977174506	7.11249632121503e-05	SATup_DEG
ENSG00000172987.12	ENSG00000172987	60495	HPSE2	-2.08615417027189	7.19716457926575e-05	SATup_DEG
ENSG00000154493.19	ENSG00000154493	118611	C10orf90	-2.55749059412111	7.74076758724513e-05	SATup_DEG
ENSG00000128298.17	ENSG00000128298	80115	BAIAP2L2	-1.04586539723108	8.14808979925594e-05	SATup_DEG
ENSG00000253686.2	ENSG00000253686	101928136	LINC01484	-1.78083238432962	8.34527567574799e-05	SATup_DEG
ENSG00000176771.17	ENSG00000176771	344148	NCKAP5	-1.06194467169591	8.91284218283416e-05	SATup_DEG
ENSG00000249035.7	ENSG00000249035	101927096	CLMAT3	-1.18628067191177	9.0048221984314e-05	SATup_DEG
ENSG00000172789.3	ENSG00000172789	3222	HOXC5	-1.95084172720572	9.01066860941017e-05	SATup_DEG
ENSG00000152128.13	ENSG00000152128	81615	TMEM163	-1.28169542772451	9.05611155607875e-05	SATup_DEG
ENSG00000286153.1	ENSG00000286153	NA	NA	-1.65535618312236	9.48848046268218e-05	SATup_DEG
ENSG00000134317.18	ENSG00000134317	29841	GRHL1	-1.06296965408445	9.56114200589792e-05	SATup_DEG
ENSG00000085831.15	ENSG00000085831	22996	TTC39A	-2.03412493605496	0.00011523212095065	SATup_DEG
ENSG00000101134.11	ENSG00000101134	55816	DOK5	-1.1563469250708	0.000117232816532742	SATup_DEG
ENSG00000021645.18	ENSG00000021645	9369	NRXN3	-1.34009205598586	0.000123740800248665	SATup_DEG
ENSG00000254814.1	ENSG00000254814	NA	AP003031.1	-1.45521056872893	0.000133249339782289	SATup_DEG
ENSG00000151365.2	ENSG00000151365	7069	THRSP	-1.07859432045352	0.000137425508128898	SATup_DEG
ENSG00000154274.15	ENSG00000154274	55286	C4orf19	-1.00909311108986	0.000141389575069741	SATup_DEG
ENSG00000185736.16	ENSG00000185736	105	ADARB2	-1.87262157787431	0.000168643484109199	SATup_DEG
ENSG00000232599.1	ENSG00000232599	NA	AL008707.1	-1.95794311696635	0.000171854402834825	SATup_DEG
ENSG00000229221.1	ENSG00000229221	NA	HNRNPA1P66	-1.44154828961059	0.000178617888097502	SATup_DEG
ENSG00000164761.9	ENSG00000164761	4982	TNFRSF11B	-1.14207552474765	0.000179198112015575	SATup_DEG
ENSG00000118156.12	ENSG00000118156	84215	ZNF541	-1.58518741588749	0.000180936271737748	SATup_DEG
ENSG00000081277.12	ENSG00000081277	5317	PKP1	-1.26500724143616	0.000181312861023775	SATup_DEG
ENSG00000287693.1	ENSG00000287693	NA	NA	-2.36029094238446	0.000190092217047332	SATup_DEG
ENSG00000231561.2	ENSG00000231561	NA	CEACAMP5	-1.20384005754913	0.000194466733740354	SATup_DEG
ENSG00000198732.10	ENSG00000198732	64093	SMOC1	-1.45581766898309	0.000198534692805199	SATup_DEG
ENSG00000232000.3	ENSG00000232000	NA	CLCN3P1	-1.00742751428413	0.000213653661474356	SATup_DEG
ENSG00000229920.2	ENSG00000229920	NA	RPS4XP5	-1.37455478703638	0.000214710329097277	SATup_DEG
ENSG00000169508.7	ENSG00000169508	1880	GPR183	-1.196818264422	0.000216407615122761	SATup_DEG
ENSG00000151650.8	ENSG00000151650	27287	VENTX	-1.26175025335859	0.000224627091752182	SATup_DEG
ENSG00000114812.13	ENSG00000114812	7433	VIPR1	-1.10115380505232	0.000242881607450111	SATup_DEG
ENSG00000146070.16	ENSG00000146070	7941	PLA2G7	-1.52672538933469	0.000265958142609781	SATup_DEG
ENSG00000178033.6	ENSG00000178033	254228	FAM26E	-1.04084653881976	0.000267876854713028	SATup_DEG
ENSG00000196154.12	ENSG00000196154	6275	S100A4	-1.11062120771353	0.000271092932587005	SATup_DEG
ENSG00000136689.18	ENSG00000136689	3557	IL1RN	-2.12961092090064	0.000271501965744073	SATup_DEG
ENSG00000178789.9	ENSG00000178789	124599	CD300LB	-1.79074342679027	0.000297189178302239	SATup_DEG
ENSG00000148513.17	ENSG00000148513	91074	ANKRD30A	-1.62524929048312	0.000301464524737836	SATup_DEG
ENSG00000254826.1	ENSG00000254826	NA	AP001922.3	-1.55176058886476	0.00032062716782584	SATup_DEG
ENSG00000168528.12	ENSG00000168528	347735	SERINC2	-1.04148695847056	0.000326933665235118	SATup_DEG
ENSG00000280650.1	ENSG00000280650	359822	KCNIP4-IT1	-3.02398163882552	0.000330912625353425	SATup_DEG
ENSG00000122420.10	ENSG00000122420	5737	PTGFR	-1.24530603242937	0.000368909227365895	SATup_DEG
ENSG00000285691.2	ENSG00000285691	NA	NA	-1.47879834112253	0.00038868916712774	SATup_DEG
ENSG00000258376.2	ENSG00000258376	NA	AC004846.1	-1.48134248095441	0.000391055519506848	SATup_DEG
ENSG00000151834.15	ENSG00000151834	2555	GABRA2	-1.79076869546775	0.000400625528749028	SATup_DEG
ENSG00000147488.11	ENSG00000147488	9705	ST18	-2.20583423716942	0.000413269336571006	SATup_DEG
ENSG00000166825.14	ENSG00000166825	290	ANPEP	-1.17380198835006	0.000422305886500981	SATup_DEG
ENSG00000184156.17	ENSG00000184156	3786	KCNQ3	-1.37675794958535	0.000432398429540282	SATup_DEG
ENSG00000198848.12	ENSG00000198848	1066	CES1	-1.09801942835266	0.000452379863981807	SATup_DEG
ENSG00000280143.1	ENSG00000280143	NA	AP000892.3	-1.15146748747936	0.000509295012681907	SATup_DEG
ENSG00000103546.18	ENSG00000103546	6530	SLC6A2	-1.31800249464358	0.000575752274623672	SATup_DEG
ENSG00000286364.1	ENSG00000286364	NA	NA	-1.95842565422103	0.000589664891181157	SATup_DEG
ENSG00000146006.8	ENSG00000146006	26045	LRRTM2	-1.14942255136668	0.000601452159550962	SATup_DEG
ENSG00000138615.6	ENSG00000138615	8483	CILP	-1.00251964756507	0.000704942342852246	SATup_DEG
ENSG00000144681.10	ENSG00000144681	6769	STAC	-1.09670786559662	0.000705796188913638	SATup_DEG
ENSG00000172724.12	ENSG00000172724	6363	CCL19	-1.47618412336778	0.000708450391595692	SATup_DEG
ENSG00000175161.13	ENSG00000175161	253559	CADM2	-1.49979092762736	0.000714286346404272	SATup_DEG
ENSG00000203867.8	ENSG00000203867	282996	RBM20	-1.04890208252649	0.000750309552107173	SATup_DEG
ENSG00000231106.2	ENSG00000231106	NA	LINC01436	-2.35505393038416	0.000752844202221273	SATup_DEG
ENSG00000150471.16	ENSG00000150471	23284	ADGRL3	-1.14925708619485	0.00077282153818545	SATup_DEG
ENSG00000253669.4	ENSG00000253669	401472	AP003356.1	-1.99376280108188	0.000794071612881019	SATup_DEG
ENSG00000174564.13	ENSG00000174564	53833	IL20RB	-1.21461205205637	0.000826253785894774	SATup_DEG
ENSG00000127252.6	ENSG00000127252	57110	HRASLS	-1.77412487092168	0.000861314604882959	SATup_DEG
ENSG00000236739.3	ENSG00000236739	NA	CLIC4P1	-2.039231806767	0.000895695639407644	SATup_DEG
ENSG00000163364.10	ENSG00000163364	NA	LINC01116	-1.22884960675608	0.00092539764556218	SATup_DEG
ENSG00000245281.8	ENSG00000245281	101929066	AC124242.1	-1.30867690469438	0.000955844273619246	SATup_DEG
ENSG00000225877.1	ENSG00000225877	100289650	PSG8-AS1	-1.28294549068939	0.000968872339259054	SATup_DEG
ENSG00000279159.1	ENSG00000279159	NA	AC003681.1	-1.11192578185094	0.000972832772913071	SATup_DEG
ENSG00000233554.6	ENSG00000233554	NA	B4GALT1-AS1	-1.04991391855947	0.00107702867929349	SATup_DEG
ENSG00000178860.8	ENSG00000178860	9242	MSC	-1.26101772992264	0.00118789485876925	SATup_DEG
ENSG00000006047.13	ENSG00000006047	51087	YBX2	-1.07073093275464	0.00119796215984325	SATup_DEG
ENSG00000066468.22	ENSG00000066468	2263	FGFR2	-1.18768644450572	0.00126708822037723	SATup_DEG
ENSG00000286942.1	ENSG00000286942	NA	NA	-1.63032484221303	0.0013141317997416	SATup_DEG
ENSG00000227471.9	ENSG00000227471	441282	AKR1B15	-2.13798142485007	0.00135009757482259	SATup_DEG
ENSG00000137225.13	ENSG00000137225	11131	CAPN11	-1.00164989421324	0.00141471350474847	SATup_DEG
ENSG00000226472.8	ENSG00000226472	NA	AC008013.1	-1.43415965173459	0.00149229739682825	SATup_DEG
ENSG00000270412.1	ENSG00000270412	NA	AL136084.3	-1.97811758150104	0.00150936818717363	SATup_DEG
ENSG00000234380.2	ENSG00000234380	100506385	LINC01426	-1.95710771756261	0.00158172374364542	SATup_DEG
ENSG00000163736.4	ENSG00000163736	5473	PPBP	-1.94884874315034	0.00162608870264985	SATup_DEG
ENSG00000260604.2	ENSG00000260604	NA	AL590004.4	-1.79687448465892	0.00169933149046001	SATup_DEG
ENSG00000253496.3	ENSG00000253496	NA	AC068992.1	-1.95324461571364	0.00176721430282031	SATup_DEG
ENSG00000155754.15	ENSG00000155754	151254	C2CD6	-1.0529849435113	0.00181072199456972	SATup_DEG
ENSG00000122877.16	ENSG00000122877	1959	EGR2	-1.33347931528352	0.00193852101508391	SATup_DEG
ENSG00000171840.12	ENSG00000171840	4815	NINJ2	-1.11286776394411	0.00207373649166294	SATup_DEG
ENSG00000157654.17	ENSG00000157654	445815	PALM2-AKAP2	-1.22967700063417	0.00215529530190294	SATup_DEG
ENSG00000102575.12	ENSG00000102575	54	ACP5	-1.00260970541796	0.00226401531647393	SATup_DEG
ENSG00000231274.5	ENSG00000231274	100130827	SBK3	-1.60941519928036	0.00230729253635986	SATup_DEG
ENSG00000106366.8	ENSG00000106366	5054	SERPINE1	-1.44185439255078	0.00239221833792157	SATup_DEG
ENSG00000122641.11	ENSG00000122641	3624	INHBA	-1.14985326635571	0.00253309634858534	SATup_DEG
ENSG00000262097.2	ENSG00000262097	101927311	LINC02185	-1.0479306222687	0.00261167671726521	SATup_DEG
ENSG00000253495.1	ENSG00000253495	NA	CYCSP23	-1.70283104870135	0.00274940476645562	SATup_DEG
ENSG00000162761.14	ENSG00000162761	4009	LMX1A	-2.17959819072681	0.00277536218789987	SATup_DEG
ENSG00000087237.12	ENSG00000087237	1071	CETP	-1.53225019596336	0.00294491940221525	SATup_DEG
ENSG00000236700.6	ENSG00000236700	NA	LINC01010	-1.75526692994235	0.00309306167764886	SATup_DEG
ENSG00000224525.2	ENSG00000224525	NA	AL591686.1	-1.20991989578489	0.0033151173085651	SATup_DEG
ENSG00000112175.8	ENSG00000112175	653	BMP5	-1.54836486758754	0.0036961780884904	SATup_DEG
ENSG00000255243.1	ENSG00000255243	NA	AC099687.1	-2.16036332055453	0.0041081198450725	SATup_DEG
ENSG00000253389.2	ENSG00000253389	NA	AC113133.1	-1.28073467280273	0.00420838496687194	SATup_DEG
ENSG00000216863.10	ENSG00000216863	285780	LY86-AS1	-1.55764215213335	0.00430810044445878	SATup_DEG
ENSG00000250971.3	ENSG00000250971	NA	AC108474.1	-1.29179319484604	0.00438468992163992	SATup_DEG
ENSG00000101883.4	ENSG00000101883	158800	RHOXF1	-1.0905641415606	0.00442309169059549	SATup_DEG
ENSG00000228305.2	ENSG00000228305	NA	AC016734.1	-1.27484913225762	0.00452216802194652	SATup_DEG
ENSG00000236751.2	ENSG00000236751	101927574	LINC01186	-1.25559097616595	0.00465123007333161	SATup_DEG
ENSG00000105989.9	ENSG00000105989	7472	WNT2	-1.81821248626088	0.00477276498226026	SATup_DEG
ENSG00000234473.1	ENSG00000234473	NA	ZNF101P2	-1.02746088074631	0.00481292124364644	SATup_DEG
ENSG00000180871.8	ENSG00000180871	3579	CXCR2	-1.38452257951402	0.00481764210798055	SATup_DEG
ENSG00000279249.3	ENSG00000279249	NA	AC007614.5	-1.36208731092359	0.00494692543199741	SATup_DEG
ENSG00000245750.9	ENSG00000245750	NA	DRAIC	-1.16591670098243	0.00499031188555048	SATup_DEG
ENSG00000196277.16	ENSG00000196277	2917	GRM7	-1.72817211266086	0.00503366322586636	SATup_DEG
ENSG00000136929.13	ENSG00000136929	55363	HEMGN	-2.11067225673597	0.00584013087350415	SATup_DEG
ENSG00000265485.7	ENSG00000265485	729950	LINC01915	-1.6865848229819	0.00594848251516976	SATup_DEG
ENSG00000228695.10	ENSG00000228695	51716	CES1P1	-1.13628950609049	0.00627961220885036	SATup_DEG
ENSG00000235687.9	ENSG00000235687	NA	LINC00993	-1.58465461077004	0.00635242034504536	SATup_DEG
ENSG00000122254.7	ENSG00000122254	9956	HS3ST2	-1.36203864335631	0.00636524435805578	SATup_DEG
ENSG00000102962.5	ENSG00000102962	6367	CCL22	-1.56540439999329	0.00638565606857072	SATup_DEG
ENSG00000277851.2	ENSG00000277851	NA	LINC02391	-1.3235694841775	0.00699435745419288	SATup_DEG
ENSG00000255776.1	ENSG00000255776	NA	VDAC2P2	-1.60418432581997	0.00707472883739337	SATup_DEG
ENSG00000002746.15	ENSG00000002746	23072	HECW1	-1.47737255831563	0.00711720824902492	SATup_DEG
ENSG00000102683.7	ENSG00000102683	6445	SGCG	-1.00647826109085	0.00734568982437794	SATup_DEG
ENSG00000165917.10	ENSG00000165917	5913	RAPSN	-1.21279862131478	0.00766126333190729	SATup_DEG
ENSG00000170017.12	ENSG00000170017	214	ALCAM	-1.0033140159057	0.00771305389319054	SATup_DEG
ENSG00000271334.6	ENSG00000271334	101926940	LINC02104	-1.34194416243175	0.0077415442849836	SATup_DEG
ENSG00000087495.17	ENSG00000087495	116154	PHACTR3	-1.83988393161265	0.00774364047369824	SATup_DEG
ENSG00000163689.20	ENSG00000163689	200844	C3orf67	-1.30334264647976	0.0084262033358563	SATup_DEG
ENSG00000183837.9	ENSG00000183837	29944	PNMA3	-1.14354166586693	0.00901449528997635	SATup_DEG
ENSG00000123610.5	ENSG00000123610	7130	TNFAIP6	-1.37518854130085	0.00905870229099094	SATup_DEG
ENSG00000162772.17	ENSG00000162772	467	ATF3	-1.00830408023964	0.00930107576902791	SATup_DEG
ENSG00000234626.2	ENSG00000234626	NA	AL021937.3	-1.0651551792353	0.00937130887404238	SATup_DEG
ENSG00000286506.1	ENSG00000286506	NA	NA	-1.28958788637313	0.00954658542306927	SATup_DEG
ENSG00000286805.1	ENSG00000286805	NA	NA	-1.33019101536801	0.00980679502859965	SATup_DEG
ENSG00000261654.1	ENSG00000261654	NA	AL360270.2	-1.18599544525614	0.0100185451702137	SATup_DEG
ENSG00000213777.5	ENSG00000213777	NA	AC011487.1	-1.0562033182218	0.0112183656277907	SATup_DEG
ENSG00000229167.2	ENSG00000229167	NA	AC114488.1	-1.38256942671465	0.0122646724347177	SATup_DEG
ENSG00000267580.1	ENSG00000267580	NA	AC008738.3	-1.34013671464891	0.0124561019931548	SATup_DEG
ENSG00000164935.6	ENSG00000164935	81501	DCSTAMP	-1.83802068432009	0.0124703881626992	SATup_DEG
ENSG00000107485.18	ENSG00000107485	2625	GATA3	-1.0628373639535	0.012852845172753	SATup_DEG
ENSG00000100985.7	ENSG00000100985	4318	MMP9	-1.99704335314955	0.0130917114781499	SATup_DEG
ENSG00000125398.8	ENSG00000125398	6662	SOX9	-1.30890471400821	0.0135537794553501	SATup_DEG
ENSG00000121764.11	ENSG00000121764	3061	HCRTR1	-1.38065405661532	0.0138686689496753	SATup_DEG
ENSG00000115828.17	ENSG00000115828	25797	QPCT	-1.15529031030832	0.0139539222555886	SATup_DEG
ENSG00000166947.14	ENSG00000166947	2038	EPB42	-1.03320874482584	0.0147666462851602	SATup_DEG
ENSG00000173535.14	ENSG00000173535	8794	TNFRSF10C	-1.23975661808479	0.0154051807908138	SATup_DEG
ENSG00000243167.1	ENSG00000243167	NA	RPS10P28	-1.04170987177508	0.0169382042156065	SATup_DEG
ENSG00000128645.15	ENSG00000128645	3231	HOXD1	-1.22648657190566	0.0176451022961168	SATup_DEG
ENSG00000188163.8	ENSG00000188163	401565	FAM166A	-1.80536118156507	0.0176882600740253	SATup_DEG
ENSG00000223928.1	ENSG00000223928	NA	NUP35P1	-1.0832686768131	0.0180226460082207	SATup_DEG
ENSG00000183154.1	ENSG00000183154	102723701	AC138356.1	-1.06488151686946	0.0192362682089195	SATup_DEG
ENSG00000248339.1	ENSG00000248339	101928288	LINC02504	-1.31633879743288	0.0193659229675176	SATup_DEG
ENSG00000145832.14	ENSG00000145832	153328	SLC25A48	-1.6794455095338	0.0205957264637489	SATup_DEG
ENSG00000225953.3	ENSG00000225953	150538	SATB2-AS1	-1.81923847139956	0.0216781417524891	SATup_DEG
ENSG00000278727.1	ENSG00000278727	NA	AC000403.1	-1.29032704486655	0.0231381086350686	SATup_DEG
ENSG00000092009.10	ENSG00000092009	1215	CMA1	-1.00705330733278	0.0232663376681296	SATup_DEG
ENSG00000180660.7	ENSG00000180660	4081	MAB21L1	-1.58571155346932	0.0249761118264517	SATup_DEG
ENSG00000131095.13	ENSG00000131095	2670	GFAP	-1.42675788996501	0.0251038812385961	SATup_DEG
ENSG00000255974.8	ENSG00000255974	1548	CYP2A6	-1.34802572099644	0.025352196911539	SATup_DEG
ENSG00000197301.7	ENSG00000197301	100129940	AC090673.1	-1.1348358421797	0.0265825118552095	SATup_DEG
ENSG00000259407.1	ENSG00000259407	NA	AC021739.2	-1.09252671538684	0.0266678375824398	SATup_DEG
ENSG00000232415.1	ENSG00000232415	NA	AC005056.1	-1.42863041188722	0.0273356040400577	SATup_DEG
ENSG00000284642.1	ENSG00000284642	NA	AL139424.2	-1.18517977173522	0.0275334539804486	SATup_DEG
ENSG00000122012.14	ENSG00000122012	22987	SV2C	-1.40932557888611	0.0283786308054651	SATup_DEG
ENSG00000286625.1	ENSG00000286625	NA	NA	-2.34318993528276	0.029255519482782	SATup_DEG
ENSG00000137869.14	ENSG00000137869	1588	CYP19A1	-1.67431104824178	0.0293899869373115	SATup_DEG
ENSG00000170615.14	ENSG00000170615	375611	SLC26A5	-1.47636231122788	0.0302190948094071	SATup_DEG
ENSG00000187151.7	ENSG00000187151	253935	ANGPTL5	-1.23796154209186	0.0309528580150098	SATup_DEG
ENSG00000223561.7	ENSG00000223561	646588	AC005165.1	-1.29683812413067	0.031173315305814	SATup_DEG
ENSG00000182010.11	ENSG00000182010	219790	RTKN2	-1.49433183706927	0.0320537722430342	SATup_DEG
ENSG00000086570.12	ENSG00000086570	2196	FAT2	-1.54879811920215	0.0321381132226906	SATup_DEG
ENSG00000178826.11	ENSG00000178826	135932	TMEM139	-1.4427372086347	0.0329019074111978	SATup_DEG
ENSG00000250829.2	ENSG00000250829	NA	AC108865.1	-1.23124312372995	0.0335202109500817	SATup_DEG
ENSG00000235776.2	ENSG00000235776	NA	AC000089.1	-1.12674459027851	0.0336018035216214	SATup_DEG
ENSG00000258066.1	ENSG00000258066	NA	AC138331.1	-1.09316476713519	0.0337688529414266	SATup_DEG
ENSG00000235205.1	ENSG00000235205	NA	TATDN2P3	-1.16033355293086	0.0338416411624518	SATup_DEG
ENSG00000243243.5	ENSG00000243243	NA	AC073130.2	-1.31827050612599	0.0351724861824513	SATup_DEG
ENSG00000256612.7	ENSG00000256612	1556	CYP2B7P	-1.1860581785216	0.0353187287924413	SATup_DEG
ENSG00000226571.2	ENSG00000226571	NA	AL158850.1	-1.18344335696115	0.0374792971803678	SATup_DEG
ENSG00000134548.11	ENSG00000134548	80763	SPX	-1.37394727585433	0.0380162274307871	SATup_DEG
ENSG00000184292.6	ENSG00000184292	4070	TACSTD2	-1.08441306059967	0.0382396290189925	SATup_DEG
ENSG00000279208.1	ENSG00000279208	101927345	CR381653.2	-1.1113996008987	0.0396540282720903	SATup_DEG
ENSG00000117399.14	ENSG00000117399	991	CDC20	-1.66602358884757	0.0441439202935415	SATup_DEG
ENSG00000287865.1	ENSG00000287865	NA	NA	-1.49053871530039	0.0447229238065992	SATup_DEG
ENSG00000079689.14	ENSG00000079689	10590	SCGN	-1.26118260485118	0.0448980349049198	SATup_DEG
ENSG00000257181.1	ENSG00000257181	NA	AC025423.4	-1.13100122287774	0.0459379656168366	SATup_DEG
ENSG00000140678.16	ENSG00000140678	3687	ITGAX	-1.40098575470852	0.0473739256415355	SATup_DEG
ENSG00000189367.15	ENSG00000189367	9729	KIAA0408	-1.01594686962957	0.0482409368608709	SATup_DEG
ENSG00000259807.2	ENSG00000259807	NA	AC009093.1	-1.32060483042839	0.0492554789680975	SATup_DEG

## Sheet: Table S9
Integrated analysis of the ATAC-seq and RNA-seq data in the proximal promoter regions of expressed genes in OVAT and SAT
		Differential expression of a gene (between OVAT and SAT)
		OVATup DEG	SATup DEG	NoDiffExpression
Differential accessibility of OCRs (between OVAT and SAT) within 1000bp from TSS of the gene	OVATup only DARs	1	5	9
	SATup only DARs	2	6	10
	MixedSignalChromatin	3	7	11
	NoDiffChromatin	4	8	12
Every gene belongs to one of the twelve depicted categories, based on its expression differences (between OVAT and SAT) and based on accessibility differences (between OVAT and SAT) of the open chromatin regions located within 1000bp from the gene’s transcription start site (nearby OCRs): 1) The gene is differentially expressed gene (DEG), it is upregulated in OVAT (OVATup) and all the nearby OCR…

## Sheet: Table S10
Genes up regulated in OVAT overlapping with an OVAT up DAR in their promoter regions
ATAC.chrPosition	ATAC.log2FoldChange	ATAC.padj	RNA.Genes	RNA.symbol
chr20:6053959-6054251	3.70623	5.73107e-18	ENSG00000125872.7	LRRN4
chr19:38304957-38305307	3.52799	2.61395e-52	ENSG00000167644.12	C19orf33
chr17:4584343-4584534	3.46089	1.01821e-31	ENSG00000188176.12	SMTNL2
chr11:32435463-32436010	3.38103	2.00977e-43	ENSG00000183242.11,ENSG00000184937.14	WT1-AS,WT1
chr17:4641518-4642071	3.35019	6.44039e-43	ENSG00000161905.12	ALOX15
chr10:47991698-47992041	3.21601	8.88938e-34	ENSG00000276850.5	AC245041.2
chr12:52948760-52949175	3.05281	1.68615e-30	ENSG00000111057.11,ENSG00000170421.12	KRT18,KRT8
chr16:760130-760369	2.99552	8.66195e-25	ENSG00000102854.16	MSLN
chr7:101238879-101239337	2.9726	8.11827e-42	ENSG00000106404.13	CLDN15
chr15:83284495-83284922	2.92962	1.35697e-18	ENSG00000169594.13	BNC1
chr5:149062961-149063569	2.90746	6.71431e-46	ENSG00000169247.12	SH3TC2
chr11:67415151-67415365	2.89059	8.26351e-23	ENSG00000172508.10	CARNS1
chr9:84340673-84340930	2.88368	1.7696e-14	ENSG00000197506.7	SLC28A3
chr16:29899525-29899734	2.85606	2.6885e-06	ENSG00000174939.11,ENSG00000174938.14	ASPHD1,SEZ6L2
chr12:132281259-132281411	2.85273	3.20475e-11	ENSG00000278872.1	AC148477.5
chr19:38304067-38304252	2.85128	9.87302e-16	ENSG00000167644.12	C19orf33
chr19:6730291-6730995	2.84815	2.18385e-38	ENSG00000125730.16	C3
chr17:41528246-41528639	2.83388	1.26233e-25	ENSG00000171345.13	KRT19
chr11:7484696-7484991	2.82512	6.87148e-16	ENSG00000183801.8	OLFML1
chr20:62475995-62476174	2.82109	4.98071e-19	ENSG00000130700.7	GATA5
chr22:30574564-30574761	2.761	2.05905e-08	ENSG00000128242.13	GAL3ST1
chr14:24264379-24264762	2.75943	9.45466e-26	ENSG00000092295.12	TGM1
chr3:149377564-149378019	2.72225	2.39242e-22	ENSG00000169908.12	TM4SF1
chr1:11188974-11189326	2.71474	9.59123e-25	ENSG00000171819.5	ANGPTL7
chr6:43075504-43075736	2.69542	3.02159e-17	ENSG00000112655.16	PTK7
chr19:51018830-51019220	2.68345	1.74195e-19	ENSG00000129451.12	KLK10
chr9:123356066-123356247	2.6771	1.85245e-17	ENSG00000148204.12	CRB2
chr7:29563650-29563877	2.67661	2.57721e-18	ENSG00000176532.4	PRR15
chr16:760461-761193	2.66533	2.18099e-25	ENSG00000102854.16	MSLN
chr19:51019767-51019963	2.61966	2.17302e-11	ENSG00000129451.12	KLK10
chr1:150981246-150981814	2.61583	3.5161e-19	ENSG00000143412.10	ANXA9
chr1:159945994-159946763	2.61209	1.18698e-21	ENSG00000085552.17	IGSF9
chr14:22463902-22464137	2.60264	6.04345e-09	ENSG00000211829.9	TRDC
chr16:68636123-68636371	2.58548	1.00548e-10	ENSG00000062038.14	CDH3
chr6:133889035-133889179	2.57773	4.70139e-14	ENSG00000118526.6	TCF21
[truncated: 459 more rows]

[truncated: 11 more sheets: Table S11, Table S12, Table S13, Table S14, Table S15, Table S16, Table S17, Table S18, Table S19, Table S20, Table S21]
