# Supplementary material for: Chromatin landscape in paired human visceral and subcutaneous adipose tissue and its impact on clinical variables in obesity
Source: eBioMedicine. 2025 Mar 20;114:105653. doi: 10.1016/j.ebiom.2025.105653 (PMC11976249; doi:10.1016/j.ebiom.2025.105653)
Supplement: Supplementary Table S22 — Table S22: Clinical correlation of genes linked to metabolic pathways and upregulated in subcutaneous adipose tissue in a cross-sectional validation cohort. The human cross-sectional cohort comprises paired samples of OVAT and abdominal SAT from 1,480 individuals of the Leipzig Obesity Biobank (LOBB) including individuals with obesity (N = 1449) and without obesity (N = 31). Spearman correlation analyses were conducted to assess the relationship between gene expression values (log TMM, adjusted for age and sex) and clinical parameters in the cross-sectional validation cohort of omental visceral adipose tissue (OVAT). p-value legend: <0.001 (∗∗∗), <0.01 (∗∗), <0.05 (∗). [file mmc2.xls]

## Sheet: SpearmanCorr_OVAT
clinical variable	r	p	sign.p	adj.p	sign.adj.p	Gene	N	adipose tissue depot
Adiponectin	-0.0461	0.10357		0.2711		AKR1C1	1248	OVAT
ALAT	0.05035	0.064699		0.21998		AKR1C1	1347	OVAT
Albumin	0.04497	0.20164		0.42848		AKR1C1	808	OVAT
ASAT	0.0224	0.47226		0.65988		AKR1C1	1032	OVAT
BMI	0.07306	0.0049213	**	0.023903	*	AKR1C1	1480	OVAT
Body fat	0.09945	0.00016448	***	0.0018641	**	AKR1C1	1431	OVAT
Cholesterol	-0.01982	0.53504		0.65988		AKR1C1	982	OVAT
Cortisol	-0.04384	0.13179		0.32005		AKR1C1	1183	OVAT
Creatinine	-0.04283	0.10366		0.2711		AKR1C1	1445	OVAT
CrP	-0.006288	0.81181		0.83977		AKR1C1	1436	OVAT
Erythrocytes	0.08741	0.0017604	**	0.0099758	*	AKR1C1	1278	OVAT
FGF21	0.02194	0.6039		0.7071		AKR1C1	561	OVAT
FPG	0.0004383	0.98724		0.98724		AKR1C1	1333	OVAT
FPI	0.1029	0.00012195	***	0.0018641	**	AKR1C1	1388	OVAT
HbA1c	-0.02019	0.44282		0.65988		AKR1C1	1447	OVAT
HDL cholesterol	-0.06223	0.058791		0.21998		AKR1C1	923	OVAT
Height	0.02266	0.38374		0.65236		AKR1C1	1480	OVAT
Hip	0.06566	0.096715		0.2711		AKR1C1	641	OVAT
HOMA-IR	0.09335	0.00089943	***	0.0063029	**	AKR1C1	1262	OVAT
LDL cholesterol	-0.007992	0.81507		0.83977		AKR1C1	859	OVAT
Leptin	0.017	0.54343		0.65988		AKR1C1	1280	OVAT
Leucocytes	-0.02791	0.28927		0.51765		AKR1C1	1444	OVAT
max SC area	0.03067	0.62391		0.7071		AKR1C1	258	OVAT
max VIS area	0.04243	0.4966		0.65988		AKR1C1	259	OVAT
mean SC area	0.02353	0.7068		0.7752		AKR1C1	258	OVAT
mean VIS area	0.07669	0.2178		0.43542		AKR1C1	260	OVAT
Omentin1	0.1559	4.721e-05	***	0.0016051	**	AKR1C1	675	OVAT
Resistin	-0.04618	0.23052		0.43542		AKR1C1	676	OVAT
Thrombocytes	-0.03853	0.16944		0.38407		AKR1C1	1273	OVAT
Triglycerides	0.02434	0.44435		0.65988		AKR1C1	990	OVAT
TSH	0.01808	0.53588		0.65988		AKR1C1	1175	OVAT
Waist	0.1116	0.0009269	***	0.0063029	**	AKR1C1	878	OVAT
Weight	0.06931	0.0076449	**	0.032491	*	AKR1C1	1480	OVAT
WHR	0.03247	0.51108		0.65988		AKR1C1	412	OVAT
Adiponectin	-0.07237	0.010546	*	0.035857	*	AKR1C3	1248	OVAT
ALAT	0.08742	0.0013194	**	0.014953	*	AKR1C3	1347	OVAT
Albumin	0.001326	0.96998		0.96998		AKR1C3	808	OVAT
ASAT	0.03716	0.23303		0.44017		AKR1C3	1032	OVAT
BMI	0.08099	0.0018194	**	0.015465	*	AKR1C3	1480	OVAT
Body fat	0.07311	0.0056593	**	0.027488	*	AKR1C3	1431	OVAT
Cholesterol	-0.03244	0.30978		0.50156		AKR1C3	982	OVAT
Cortisol	-0.04823	0.097302		0.23631		AKR1C3	1183	OVAT
Creatinine	-0.003189	0.9036		0.96007		AKR1C3	1445	OVAT
CrP	0.009573	0.717		0.92626		AKR1C3	1436	OVAT
Erythrocytes	0.03641	0.19332		0.40435		AKR1C3	1278	OVAT
FGF21	0.08286	0.049823	*	0.14758		AKR1C3	561	OVAT
FPG	0.01365	0.61856		0.91442		AKR1C3	1333	OVAT
FPI	0.1066	6.9305e-05	***	0.0023564	**	AKR1C3	1388	OVAT
HbA1c	0.001339	0.95941		0.96998		AKR1C3	1447	OVAT
HDL cholesterol	-0.08415	0.010537	*	0.035857	*	AKR1C3	923	OVAT
Height	0.02642	0.30969		0.50156		AKR1C3	1480	OVAT
Hip	0.07676	0.052087		0.14758		AKR1C3	641	OVAT
HOMA-IR	0.09712	0.00055063	***	0.0093606	**	AKR1C3	1262	OVAT
LDL cholesterol	-0.00823	0.80967		0.94926		AKR1C3	859	OVAT
Leptin	0.04244	0.12912		0.29268		AKR1C3	1280	OVAT
Leucocytes	-0.01311	0.61858		0.91442		AKR1C3	1444	OVAT
max SC area	0.01953	0.75489		0.92626		AKR1C3	258	OVAT
max VIS area	0.01884	0.76281		0.92626		AKR1C3	259	OVAT
mean SC area	0.01992	0.75011		0.92626		AKR1C3	258	OVAT
mean VIS area	0.07935	0.20217		0.40435		AKR1C3	260	OVAT
Omentin1	0.1076	0.005118	**	0.027488	*	AKR1C3	675	OVAT
Resistin	-0.04222	0.27296		0.48846		AKR1C3	676	OVAT
Thrombocytes	-0.04834	0.084698		0.22152		AKR1C3	1273	OVAT
Triglycerides	0.01325	0.67707		0.92626		AKR1C3	990	OVAT
TSH	-0.004506	0.87738		0.96007		AKR1C3	1175	OVAT
Waist	0.0917	0.0065474	**	0.027827	*	AKR1C3	878	OVAT
Weight	0.07661	0.0031868	**	0.02167	*	AKR1C3	1480	OVAT
WHR	0.008647	0.86109		0.96007		AKR1C3	412	OVAT
Adiponectin	0.007491	0.79149		0.84984		ANPEP	1248	OVAT
ALAT	0.01237	0.65014		0.76224		ANPEP	1347	OVAT
Albumin	0.05833	0.097547		0.29582		ANPEP	808	OVAT
ASAT	0.05058	0.10441		0.29582		ANPEP	1032	OVAT
BMI	0.007886	0.76179		0.84984		ANPEP	1480	OVAT
Body fat	0.0523	0.047919	*	0.24877		ANPEP	1431	OVAT
Cholesterol	-0.008101	0.79985		0.84984		ANPEP	982	OVAT
Cortisol	-0.03963	0.17312		0.42044		ANPEP	1183	OVAT
Creatinine	-0.03274	0.21361		0.48418		ANPEP	1445	OVAT
CrP	0.02479	0.34793		0.60591		ANPEP	1436	OVAT
Erythrocytes	0.05532	0.048036	*	0.24877		ANPEP	1278	OVAT
FGF21	0.065	0.12409		0.32455		ANPEP	561	OVAT
FPG	0.01829	0.50465		0.74601		ANPEP	1333	OVAT
FPI	0.07024	0.0088549	**	0.10036		ANPEP	1388	OVAT
HbA1c	-0.04545	0.083915		0.28531		ANPEP	1447	OVAT
HDL cholesterol	-0.03039	0.35642		0.60591		ANPEP	923	OVAT
Height	0.01557	0.54954		0.76224		ANPEP	1480	OVAT
Hip	0.04026	0.30886		0.60591		ANPEP	641	OVAT
HOMA-IR	0.0784	0.005323	**	0.090491		ANPEP	1262	OVAT
LDL cholesterol	-0.003889	0.90939		0.90939		ANPEP	859	OVAT
Leptin	0.003304	0.90599		0.90939		ANPEP	1280	OVAT
Leucocytes	0.04868	0.064426		0.24877		ANPEP	1444	OVAT
max SC area	0.02855	0.64804		0.76224		ANPEP	258	OVAT
max VIS area	-0.03556	0.56893		0.76224		ANPEP	259	OVAT
mean SC area	0.05929	0.34289		0.60591		ANPEP	258	OVAT
mean VIS area	0.05066	0.41597		0.67347		ANPEP	260	OVAT
Omentin1	0.1083	0.0048582	**	0.090491		ANPEP	675	OVAT
Resistin	0.01969	0.60936		0.76224		ANPEP	676	OVAT
Thrombocytes	0.03208	0.25274		0.53707		ANPEP	1273	OVAT
Triglycerides	0.05848	0.065852		0.24877		ANPEP	990	OVAT
TSH	0.02097	0.47271		0.73055		ANPEP	1175	OVAT
Waist	-0.06843	0.042662	*	0.24877		ANPEP	878	OVAT
Weight	0.014	0.59059		0.76224		ANPEP	1480	OVAT
WHR	-0.09164	0.063133		0.24877		ANPEP	412	OVAT
Adiponectin	-0.05494	0.05232		0.17789		AOC2	1248	OVAT
ALAT	-0.007224	0.79109		0.85293		AOC2	1347	OVAT
Albumin	0.01904	0.58887		0.74154		AOC2	808	OVAT
ASAT	-0.03942	0.20579		0.43731		AOC2	1032	OVAT
BMI	0.06934	0.007615	**	0.051782		AOC2	1480	OVAT
Body fat	0.02306	0.38346		0.59262		AOC2	1431	OVAT
Cholesterol	-0.001258	0.9686		0.9686		AOC2	982	OVAT
Cortisol	-0.0282	0.33256		0.53843		AOC2	1183	OVAT
Creatinine	0.04623	0.078989		0.24415		AOC2	1445	OVAT
CrP	0.006597	0.80276		0.85293		AOC2	1436	OVAT
Erythrocytes	0.01847	0.50943		0.74154		AOC2	1278	OVAT
FGF21	0.04757	0.2606		0.46633		AOC2	561	OVAT
FPG	0.03814	0.164		0.37174		AOC2	1333	OVAT
FPI	0.07457	0.0054445	**	0.051782		AOC2	1388	OVAT
HbA1c	0.03811	0.14736		0.36019		AOC2	1447	OVAT
HDL cholesterol	-0.01956	0.55291		0.74154		AOC2	923	OVAT
Height	-0.01436	0.581		0.74154		AOC2	1480	OVAT
Hip	0.1067	0.0068346	**	0.051782		AOC2	641	OVAT
HOMA-IR	0.08782	0.0017925	**	0.030473	*	AOC2	1262	OVAT
LDL cholesterol	-0.01195	0.72655		0.85182		AOC2	859	OVAT
Leptin	0.1199	1.699e-05	***	0.00057766	***	AOC2	1280	OVAT
Leucocytes	0.02565	0.33014		0.53843		AOC2	1444	OVAT
max SC area	-0.1398	0.024772	*	0.10652		AOC2	258	OVAT
max VIS area	-0.1544	0.012848	*	0.072803		AOC2	259	OVAT
mean SC area	-0.09025	0.14831		0.36019		AOC2	258	OVAT
mean VIS area	-0.01314	0.83301		0.85826		AOC2	260	OVAT
Omentin1	0.01401	0.71645		0.85182		AOC2	675	OVAT
Resistin	-0.04492	0.24346		0.45987		AOC2	676	OVAT
Thrombocytes	-0.01761	0.53026		0.74154		AOC2	1273	OVAT
Triglycerides	0.03782	0.2345		0.45987		AOC2	990	OVAT
TSH	0.04341	0.13697		0.36019		AOC2	1175	OVAT
Waist	-0.01003	0.7666		0.85293		AOC2	878	OVAT
Weight	0.05824	0.025064	*	0.10652		AOC2	1480	OVAT
WHR	-0.1075	0.029169	*	0.1102		AOC2	412	OVAT
Adiponectin	-0.01697	0.54923		0.77808		CYP2A6	1248	OVAT
ALAT	0.0104	0.70286		0.88508		CYP2A6	1347	OVAT
Albumin	0.06155	0.080391		0.28815		CYP2A6	808	OVAT
ASAT	0.02408	0.43966		0.75186		CYP2A6	1032	OVAT
BMI	0.001458	0.95531		0.95531		CYP2A6	1480	OVAT
Body fat	-0.0141	0.594		0.80784		CYP2A6	1431	OVAT
Cholesterol	0.06496	0.041829	*	0.25332		CYP2A6	982	OVAT
Cortisol	-0.03861	0.18454		0.44817		CYP2A6	1183	OVAT
Creatinine	0.001957	0.94074		0.95531		CYP2A6	1445	OVAT
CrP	-0.04776	0.070402		0.28815		CYP2A6	1436	OVAT
Erythrocytes	-0.00594	0.83199		0.95531		CYP2A6	1278	OVAT
FGF21	-0.08107	0.055008		0.26718		CYP2A6	561	OVAT
FPG	-0.0385	0.16005		0.42887		CYP2A6	1333	OVAT
FPI	0.02424	0.36681		0.69638		CYP2A6	1388	OVAT
HbA1c	-0.04159	0.11378		0.35169		CYP2A6	1447	OVAT
HDL cholesterol	0.108	0.0010139	**	0.034473	*	CYP2A6	923	OVAT
Height	-0.01574	0.54521		0.77808		CYP2A6	1480	OVAT
Hip	0.006158	0.87635		0.95531		CYP2A6	641	OVAT
HOMA-IR	0.01864	0.50821		0.77808		CYP2A6	1262	OVAT
LDL cholesterol	0.05885	0.084749		0.28815		CYP2A6	859	OVAT
Leptin	0.03893	0.16398		0.42887		CYP2A6	1280	OVAT
Leucocytes	-0.03149	0.23179		0.5254		CYP2A6	1444	OVAT
max SC area	0.01402	0.82268		0.95531		CYP2A6	258	OVAT
max VIS area	0.003864	0.95065		0.95531		CYP2A6	259	OVAT
mean SC area	0.06406	0.30539		0.64896		CYP2A6	258	OVAT
mean VIS area	0.04457	0.47428		0.76788		CYP2A6	260	OVAT
Omentin1	0.09578	0.012795	*	0.14501		CYP2A6	675	OVAT
Resistin	-0.1059	0.0058732	**	0.099844		CYP2A6	676	OVAT
Thrombocytes	-0.02155	0.44227		0.75186		CYP2A6	1273	OVAT
Triglycerides	-0.01431	0.65281		0.85368		CYP2A6	990	OVAT
TSH	0.02625	0.36867		0.69638		CYP2A6	1175	OVAT
Waist	-0.07262	0.031432	*	0.25332		CYP2A6	878	OVAT
Weight	-0.004065	0.87584		0.95531		CYP2A6	1480	OVAT
WHR	-0.09896	0.044703	*	0.25332		CYP2A6	412	OVAT
Adiponectin	-0.03367	0.2346		0.66469		DGAT2	1248	OVAT
ALAT	0.000115	0.99664		0.99664		DGAT2	1347	OVAT
Albumin	0.006259	0.85901		0.99664		DGAT2	808	OVAT
ASAT	-0.007523	0.80925		0.99664		DGAT2	1032	OVAT
BMI	0.07715	0.0029802	**	0.025332	*	DGAT2	1480	OVAT
Body fat	0.08213	0.0018738	**	0.021237	*	DGAT2	1431	OVAT
Cholesterol	-0.004774	0.88123		0.99664		DGAT2	982	OVAT
Cortisol	-0.04296	0.13976		0.44564		DGAT2	1183	OVAT
Creatinine	0.0002721	0.99175		0.99664		DGAT2	1445	OVAT
CrP	0.02112	0.42378		0.80536		DGAT2	1436	OVAT
Erythrocytes	0.04087	0.14418		0.44564		DGAT2	1278	OVAT
FGF21	0.04723	0.26396		0.69036		DGAT2	561	OVAT
FPG	0.001056	0.96926		0.99664		DGAT2	1333	OVAT
FPI	0.09874	0.00022943	***	0.0078005	**	DGAT2	1388	OVAT
HbA1c	-0.05557	0.034554	*	0.14685		DGAT2	1447	OVAT
HDL cholesterol	-0.008889	0.7874		0.99664		DGAT2	923	OVAT
Height	0.02234	0.39037		0.80536		DGAT2	1480	OVAT
Hip	0.09098	0.021233	*	0.10313		DGAT2	641	OVAT
HOMA-IR	0.09024	0.0013318	**	0.021237	*	DGAT2	1262	OVAT
LDL cholesterol	0.001181	0.97244		0.99664		DGAT2	859	OVAT
Leptin	0.0456	0.10295		0.38891		DGAT2	1280	OVAT
Leucocytes	-0.01573	0.55032		0.80536		DGAT2	1444	OVAT
max SC area	-0.04857	0.43723		0.80536		DGAT2	258	OVAT
max VIS area	-0.06541	0.29433		0.71481		DGAT2	259	OVAT
mean SC area	-0.05778	0.35534		0.80536		DGAT2	258	OVAT
mean VIS area	0.04569	0.46317		0.80536		DGAT2	260	OVAT
Omentin1	0.02549	0.50858		0.80536		DGAT2	675	OVAT
Resistin	-0.02115	0.5831		0.80536		DGAT2	676	OVAT
Thrombocytes	-0.0152	0.58789		0.80536		DGAT2	1273	OVAT
Triglycerides	-0.01705	0.59218		0.80536		DGAT2	990	OVAT
TSH	0.01884	0.51888		0.80536		DGAT2	1175	OVAT
Waist	0.088	0.009086	**	0.051487		DGAT2	878	OVAT
Weight	0.06847	0.0084159	**	0.051487		DGAT2	1480	OVAT
WHR	0.008065	0.87035		0.99664		DGAT2	412	OVAT
Adiponectin	-0.07425	0.008691	**	0.14632		DGKI	1248	OVAT
ALAT	0.03434	0.20779		0.64225		DGKI	1347	OVAT
Albumin	-0.05879	0.094913		0.53784		DGKI	808	OVAT
ASAT	0.003968	0.8987		0.98567		DGKI	1032	OVAT
BMI	-0.01394	0.59211		0.95865		DGKI	1480	OVAT
Body fat	-0.03768	0.15425		0.5908		DGKI	1431	OVAT
Cholesterol	0.07931	0.012911	*	0.14632		DGKI	982	OVAT
Cortisol	0.04123	0.15639		0.5908		DGKI	1183	OVAT
Creatinine	0.006194	0.81401		0.98567		DGKI	1445	OVAT
CrP	-0.005628	0.83127		0.98567		DGKI	1436	OVAT
Erythrocytes	-0.005726	0.83797		0.98567		DGKI	1278	OVAT
FGF21	-0.0333	0.43109		0.94049		DGKI	561	OVAT
FPG	0.0353	0.19769		0.64225		DGKI	1333	OVAT
FPI	-0.007109	0.79131		0.98567		DGKI	1388	OVAT
HbA1c	0.07289	0.0055384	**	0.14632		DGKI	1447	OVAT
HDL cholesterol	0.02039	0.53606		0.95865		DGKI	923	OVAT
Height	0.003577	0.89063		0.98567		DGKI	1480	OVAT
Hip	-0.001276	0.97429		0.99937		DGKI	641	OVAT
HOMA-IR	0.01984	0.48143		0.95865		DGKI	1262	OVAT
LDL cholesterol	0.03645	0.28596		0.79146		DGKI	859	OVAT
Leptin	-0.001389	0.96041		0.99937		DGKI	1280	OVAT
Leucocytes	-0.02022	0.44258		0.94049		DGKI	1444	OVAT
max SC area	0.06384	0.30705		0.79146		DGKI	258	OVAT
max VIS area	0.03622	0.5617		0.95865		DGKI	259	OVAT
mean SC area	0.03565	0.56861		0.95865		DGKI	258	OVAT
mean VIS area	4.882e-05	0.99937		0.99937		DGKI	260	OVAT
Omentin1	-0.0745	0.053037		0.41315		DGKI	675	OVAT
Resistin	0.01673	0.66422		0.98567		DGKI	676	OVAT
Thrombocytes	-0.006173	0.82584		0.98567		DGKI	1273	OVAT
Triglycerides	0.04755	0.13493		0.5908		DGKI	990	OVAT
TSH	0.005587	0.84829		0.98567		DGKI	1175	OVAT
Waist	0.06331	0.060757		0.41315		DGKI	878	OVAT
Weight	-0.004244	0.8704		0.98567		DGKI	1480	OVAT
WHR	0.04852	0.32589		0.79146		DGKI	412	OVAT
Adiponectin	-0.05809	0.040186	*	0.27326		ENPP2	1248	OVAT
ALAT	0.03764	0.16737		0.56907		ENPP2	1347	OVAT
Albumin	0.002201	0.9502		0.9888		ENPP2	808	OVAT
ASAT	0.009275	0.766		0.89807		ENPP2	1032	OVAT
BMI	0.02103	0.41887		0.76959		ENPP2	1480	OVAT
Body fat	0.04505	0.088446		0.42959		ENPP2	1431	OVAT
Cholesterol	-0.03489	0.27471		0.76959		ENPP2	982	OVAT
Cortisol	-0.07927	0.0063773	**	0.10841		ENPP2	1183	OVAT
Creatinine	0.004409	0.86702		0.95685		ENPP2	1445	OVAT
CrP	-0.02458	0.35188		0.76959		ENPP2	1436	OVAT
Erythrocytes	0.01034	0.71203		0.89807		ENPP2	1278	OVAT
FGF21	0.03348	0.42858		0.76959		ENPP2	561	OVAT
FPG	0.0004129	0.98798		0.9888		ENPP2	1333	OVAT
FPI	0.07739	0.0039153	**	0.10841		ENPP2	1388	OVAT
HbA1c	-0.0003694	0.9888		0.9888		ENPP2	1447	OVAT
HDL cholesterol	-0.05978	0.069457		0.39359		ENPP2	923	OVAT
Height	0.01721	0.50813		0.8113		ENPP2	1480	OVAT
Hip	0.02515	0.52496		0.8113		ENPP2	641	OVAT
HOMA-IR	0.06987	0.013042	*	0.14781		ENPP2	1262	OVAT
LDL cholesterol	-0.01406	0.68063		0.89807		ENPP2	859	OVAT
Leptin	0.009417	0.73642		0.89807		ENPP2	1280	OVAT
Leucocytes	-0.02078	0.43006		0.76959		ENPP2	1444	OVAT
max SC area	-0.01005	0.87242		0.95685		ENPP2	258	OVAT
max VIS area	0.02899	0.64241		0.89807		ENPP2	259	OVAT
mean SC area	-0.0632	0.31189		0.76959		ENPP2	258	OVAT
mean VIS area	-0.02029	0.7447		0.89807		ENPP2	260	OVAT
Omentin1	0.05926	0.12405		0.46863		ENPP2	675	OVAT
Resistin	-0.06024	0.11767		0.46863		ENPP2	676	OVAT
Thrombocytes	-0.03164	0.25924		0.76959		ENPP2	1273	OVAT
Triglycerides	-0.01664	0.60101		0.88845		ENPP2	990	OVAT
TSH	-0.02765	0.34367		0.76959		ENPP2	1175	OVAT
Waist	0.07797	0.020861	*	0.17732		ENPP2	878	OVAT
Adiponectin	-0.006395	0.82144		0.91995		MGLL	1248	OVAT
ALAT	0.003579	0.8956		0.92274		MGLL	1347	OVAT
Albumin	0.04035	0.25192		0.74816		MGLL	808	OVAT
ASAT	0.006814	0.82694		0.91995		MGLL	1032	OVAT
BMI	0.01085	0.67676		0.91995		MGLL	1480	OVAT
Body fat	0.07892	0.002813	**	0.094617		MGLL	1431	OVAT
Cholesterol	-0.03567	0.26406		0.74816		MGLL	982	OVAT
Cortisol	-0.03531	0.2249		0.74816		MGLL	1183	OVAT
Creatinine	-0.03608	0.17047		0.72449		MGLL	1445	OVAT
CrP	0.009292	0.72499		0.91995		MGLL	1436	OVAT
Erythrocytes	0.07136	0.01072	*	0.094617		MGLL	1278	OVAT
FGF21	0.04888	0.2477		0.74816		MGLL	561	OVAT
FPG	0.02785	0.30961		0.75191		MGLL	1333	OVAT
FPI	0.06864	0.010533	*	0.094617		MGLL	1388	OVAT
HbA1c	-0.04433	0.091864		0.52056		MGLL	1447	OVAT
HDL cholesterol	-0.02136	0.51686		0.91995		MGLL	923	OVAT
Height	0.01472	0.57157		0.91995		MGLL	1480	OVAT
Hip	-0.001583	0.9681		0.9681		MGLL	641	OVAT
HOMA-IR	0.07144	0.011131	*	0.094617		MGLL	1262	OVAT
LDL cholesterol	-0.01114	0.74437		0.91995		MGLL	859	OVAT
Leptin	0.01075	0.70091		0.91995		MGLL	1280	OVAT
Leucocytes	-0.01835	0.48595		0.91791		MGLL	1444	OVAT
max SC area	-0.04809	0.44182		0.91791		MGLL	258	OVAT
max VIS area	-0.06437	0.30204		0.75191		MGLL	259	OVAT
mean SC area	-0.01548	0.8045		0.91995		MGLL	258	OVAT
mean VIS area	0.09988	0.10811		0.52512		MGLL	260	OVAT
Omentin1	0.08363	0.029817	*	0.20275		MGLL	675	OVAT
Resistin	0.02748	0.4757		0.91791		MGLL	676	OVAT
Thrombocytes	-0.01422	0.61221		0.91995		MGLL	1273	OVAT
Triglycerides	0.006475	0.83877		0.91995		MGLL	990	OVAT
TSH	0.008606	0.76824		0.91995		MGLL	1175	OVAT
Waist	0.02753	0.41527		0.91791		MGLL	878	OVAT
Weight	0.008636	0.73993		0.91995		MGLL	1480	OVAT
WHR	0.008032	0.87089		0.92274		MGLL	412	OVAT
Adiponectin	-0.01847	0.51439		0.67009		NMNAT2	1248	OVAT
ALAT	0.01704	0.53213		0.67009		NMNAT2	1347	OVAT
Albumin	0.03976	0.25896		0.56847		NMNAT2	808	OVAT
ASAT	0.009526	0.75987		0.82662		NMNAT2	1032	OVAT
BMI	0.06225	0.016609	*	0.10365		NMNAT2	1480	OVAT
Body fat	0.08079	0.0022242	**	0.075623		NMNAT2	1431	OVAT
Cholesterol	0.02612	0.41362		0.586		NMNAT2	982	OVAT
Cortisol	-0.0317	0.27597		0.56847		NMNAT2	1183	OVAT
Creatinine	-0.01242	0.63711		0.77363		NMNAT2	1445	OVAT
CrP	-0.03035	0.25036		0.56847		NMNAT2	1436	OVAT
Erythrocytes	0.004494	0.87248		0.87248		NMNAT2	1278	OVAT
FGF21	-0.01613	0.70296		0.82417		NMNAT2	561	OVAT
FPG	0.03171	0.24723		0.56847		NMNAT2	1333	OVAT
FPI	0.03856	0.15101		0.43401		NMNAT2	1388	OVAT
HbA1c	0.06471	0.013813	*	0.10365		NMNAT2	1447	OVAT
HDL cholesterol	0.006278	0.84894		0.87248		NMNAT2	923	OVAT
Height	-0.02211	0.39543		0.586		NMNAT2	1480	OVAT
Hip	0.09318	0.018291	*	0.10365		NMNAT2	641	OVAT
HOMA-IR	0.02914	0.30096		0.56847		NMNAT2	1262	OVAT
LDL cholesterol	0.009633	0.778		0.82662		NMNAT2	859	OVAT
Leptin	0.05025	0.072297		0.27312		NMNAT2	1280	OVAT
Leucocytes	-0.01971	0.45423		0.61776		NMNAT2	1444	OVAT
max SC area	-0.08918	0.15318		0.43401		NMNAT2	258	OVAT
max VIS area	-0.05101	0.41364		0.586		NMNAT2	259	OVAT
mean SC area	0.06674	0.28555		0.56847		NMNAT2	258	OVAT
mean VIS area	0.1487	0.016384	*	0.10365		NMNAT2	260	OVAT
Omentin1	0.03681	0.33957		0.57727		NMNAT2	675	OVAT
Resistin	0.03388	0.37918		0.586		NMNAT2	676	OVAT
Thrombocytes	0.02714	0.33327		0.57727		NMNAT2	1273	OVAT
Triglycerides	0.05276	0.097089		0.3301		NMNAT2	990	OVAT
TSH	0.07888	0.0068294	**	0.10365		NMNAT2	1175	OVAT
Waist	0.06694	0.047393	*	0.20142		NMNAT2	878	OVAT
Weight	0.05419	0.037124	*	0.18032		NMNAT2	1480	OVAT
WHR	0.01473	0.76564		0.82662		NMNAT2	412	OVAT
Adiponectin	-0.05069	0.073415		0.27735		PDE11A	1248	OVAT
ALAT	0.009661	0.72315		0.82694		PDE11A	1347	OVAT
Albumin	-0.09423	0.0073536	**	0.07684		PDE11A	808	OVAT
ASAT	-0.01093	0.72571		0.82694		PDE11A	1032	OVAT
BMI	0.02992	0.25006		0.49848		PDE11A	1480	OVAT
Body fat	-0.02955	0.2639		0.49848		PDE11A	1431	OVAT
Cholesterol	0.02922	0.36029		0.61249		PDE11A	982	OVAT
Cortisol	0.01991	0.49388		0.69966		PDE11A	1183	OVAT
Creatinine	0.04075	0.12152		0.36996		PDE11A	1445	OVAT
CrP	0.0872	0.00093989	***	0.015978	*	PDE11A	1436	OVAT
Erythrocytes	-0.06172	0.027355	*	0.18602		PDE11A	1278	OVAT
FGF21	0.02728	0.51895		0.70577		PDE11A	561	OVAT
FPG	0.015	0.58414		0.76387		PDE11A	1333	OVAT
FPI	-0.002195	0.93487		0.9632		PDE11A	1388	OVAT
HbA1c	0.04986	0.057957		0.24632		PDE11A	1447	OVAT
HDL cholesterol	0.04064	0.21733		0.47088		PDE11A	923	OVAT
Height	-0.02218	0.39388		0.6377		PDE11A	1480	OVAT
Hip	0.04834	0.22159		0.47088		PDE11A	641	OVAT
HOMA-IR	-0.001224	0.96536		0.96536		PDE11A	1262	OVAT
LDL cholesterol	-0.01106	0.74608		0.82694		PDE11A	859	OVAT
Leptin	0.04112	0.14146		0.36996		PDE11A	1280	OVAT
Leucocytes	0.06868	0.00904	**	0.07684		PDE11A	1444	OVAT
max SC area	0.1044	0.094335		0.32074		PDE11A	258	OVAT
max VIS area	0.09239	0.13813		0.36996		PDE11A	259	OVAT
mean SC area	0.05747	0.3579		0.61249		PDE11A	258	OVAT
mean VIS area	-0.01773	0.77606		0.82694		PDE11A	260	OVAT
Omentin1	-0.1863	1.0934e-06	***	3.7176e-05	***	PDE11A	675	OVAT
Resistin	0.01085	0.7783		0.82694		PDE11A	676	OVAT
Thrombocytes	-0.00805	0.77417		0.82694		PDE11A	1273	OVAT
Triglycerides	0.06739	0.033993	*	0.19262		PDE11A	990	OVAT
TSH	-0.02109	0.47023		0.69966		PDE11A	1175	OVAT
Waist	0.06405	0.057818		0.24632		PDE11A	878	OVAT
Weight	0.01861	0.4743		0.69966		PDE11A	1480	OVAT
WHR	0.06439	0.19215		0.46664		PDE11A	412	OVAT
Adiponectin	0.01293	0.64806		0.83001		PEMT	1248	OVAT
ALAT	0.02539	0.35171		0.83001		PEMT	1347	OVAT
Albumin	0.05791	0.099992		0.42497		PEMT	808	OVAT
ASAT	0.02722	0.38237		0.83001		PEMT	1032	OVAT
BMI	0.01797	0.48958		0.83001		PEMT	1480	OVAT
Body fat	0.09105	0.00056365	***	0.009582	**	PEMT	1431	OVAT
Cholesterol	-0.02371	0.45797		0.83001		PEMT	982	OVAT
Cortisol	-0.01694	0.56061		0.83001		PEMT	1183	OVAT
Creatinine	-0.05354	0.041852	*	0.20328		PEMT	1445	OVAT
CrP	0.01282	0.62743		0.83001		PEMT	1436	OVAT
Erythrocytes	0.07783	0.0053691	**	0.06085		PEMT	1278	OVAT
FGF21	0.05808	0.1695		0.5763		PEMT	561	OVAT
FPG	-0.005248	0.84818		0.94706		PEMT	1333	OVAT
FPI	0.07036	0.0087328	**	0.064185		PEMT	1388	OVAT
HbA1c	-0.06822	0.009439	**	0.064185		PEMT	1447	OVAT
HDL cholesterol	-0.0137	0.67773		0.83001		PEMT	923	OVAT
Height	0.01823	0.48341		0.83001		PEMT	1480	OVAT
Hip	-0.01613	0.68354		0.83001		PEMT	641	OVAT
HOMA-IR	0.05859	0.037423	*	0.20328		PEMT	1262	OVAT
LDL cholesterol	0.01549	0.6502		0.83001		PEMT	859	OVAT
Leptin	-0.000218	0.99378		0.99378		PEMT	1280	OVAT
Leucocytes	-0.01881	0.47516		0.83001		PEMT	1444	OVAT
max SC area	0.01648	0.7922		0.92878		PEMT	258	OVAT
max VIS area	0.005683	0.92748		0.97765		PEMT	259	OVAT
mean SC area	0.00401	0.9489		0.97765		PEMT	258	OVAT
mean VIS area	0.08636	0.16499		0.5763		PEMT	260	OVAT
Omentin1	0.1784	3.1225e-06	***	0.00010617	***	PEMT	675	OVAT
Resistin	0.03	0.43619		0.83001		PEMT	676	OVAT
Thrombocytes	-0.02235	0.42565		0.83001		PEMT	1273	OVAT
Triglycerides	-0.005471	0.8635		0.94706		PEMT	990	OVAT
TSH	0.01385	0.63538		0.83001		PEMT	1175	OVAT
Waist	0.01558	0.64483		0.83001		PEMT	878	OVAT
Weight	0.01652	0.52546		0.83001		PEMT	1480	OVAT
WHR	-0.02311	0.64006		0.83001		PEMT	412	OVAT
Adiponectin	0.02536	0.37073		0.81577		PTGES	1248	OVAT
ALAT	0.02124	0.43609		0.81577		PTGES	1347	OVAT
Albumin	0.01311	0.70987		0.84111		PTGES	808	OVAT
ASAT	-0.006137	0.8439		0.8811		PTGES	1032	OVAT
BMI	0.01587	0.54182		0.83736		PTGES	1480	OVAT
Body fat	0.05482	0.038112	*	0.38705		PTGES	1431	OVAT
Cholesterol	-0.02707	0.39685		0.81577		PTGES	982	OVAT
Cortisol	-0.03491	0.23026		0.81577		PTGES	1183	OVAT
Creatinine	-0.0467	0.075938		0.43031		PTGES	1445	OVAT
CrP	0.03452	0.19111		0.81577		PTGES	1436	OVAT
Erythrocytes	0.05342	0.056217		0.38705		PTGES	1278	OVAT
FGF21	0.03747	0.37554		0.81577		PTGES	561	OVAT
FPG	-0.00902	0.74215		0.84111		PTGES	1333	OVAT
FPI	0.05246	0.050713		0.38705		PTGES	1388	OVAT
HbA1c	-0.05286	0.0444	*	0.38705		PTGES	1447	OVAT
HDL cholesterol	-0.02328	0.47986		0.81577		PTGES	923	OVAT
Height	-0.003891	0.8811		0.8811		PTGES	1480	OVAT
Hip	0.04918	0.21366		0.81577		PTGES	641	OVAT
HOMA-IR	0.05361	0.056919		0.38705		PTGES	1262	OVAT
LDL cholesterol	-0.01378	0.68668		0.84111		PTGES	859	OVAT
Leptin	-0.004628	0.86862		0.8811		PTGES	1280	OVAT
Leucocytes	-0.00904	0.73141		0.84111		PTGES	1444	OVAT
max SC area	0.07051	0.25915		0.81577		PTGES	258	OVAT
max VIS area	0.05486	0.37929		0.81577		PTGES	259	OVAT
mean SC area	-0.03886	0.53434		0.83736		PTGES	258	OVAT
mean VIS area	-0.04792	0.44161		0.81577		PTGES	260	OVAT
Omentin1	0.03724	0.33405		0.81577		PTGES	675	OVAT
Resistin	0.007333	0.84908		0.8811		PTGES	676	OVAT
Thrombocytes	-0.00935	0.73893		0.84111		PTGES	1273	OVAT
Triglycerides	0.0152	0.63286		0.84111		PTGES	990	OVAT
TSH	0.01409	0.62951		0.84111		PTGES	1175	OVAT
Waist	0.03629	0.28281		0.81577		PTGES	878	OVAT
Weight	0.01034	0.69107		0.84111		PTGES	1480	OVAT
WHR	0.0364	0.46122		0.81577		PTGES	412	OVAT
Table legend: Spearman correlation analyses were conducted to assess the relationship between gene expression values (log TMM, adjusted for age and sex) and clinical parameters in the cross-sectional validation cohort of omental visceral adipose tissue (OVAT) . P-value legend: < 0.001 (***), < 0.01 (**), < 0.05 (*).

## Sheet: Spearman Corr_SAT
clinicla variable	r	p	sign.p	adj.p	sign.adj.p	Gene	N	adipose tissue depot
Adiponectin	-0.007985	0.77809		0.85339		AKR1C1	1248	SAT
ALAT	0.05303	0.051656		0.19515		AKR1C1	1347	SAT
Albumin	-0.06279	0.074436		0.23007		AKR1C1	808	SAT
ASAT	0.002549	0.93482		0.93482		AKR1C1	1032	SAT
BMI	0.008595	0.7411		0.83991		AKR1C1	1480	SAT
Body fat	-0.03742	0.15708		0.3338		AKR1C1	1431	SAT
Cholesterol	0.09378	0.0032661	**	0.037016	*	AKR1C1	982	SAT
Cortisol	0.02583	0.3748		0.58089		AKR1C1	1183	SAT
Creatinine	-0.01179	0.65443		0.82409		AKR1C1	1445	SAT
CrP	-0.07925	0.0026546	**	0.037016	*	AKR1C1	1436	SAT
Erythrocytes	-0.01617	0.56358		0.76646		AKR1C1	1278	SAT
FGF21	-0.003507	0.93393		0.93482		AKR1C1	561	SAT
FPG	-0.0388	0.15683		0.3338		AKR1C1	1333	SAT
FPI	0.04628	0.084806		0.23731		AKR1C1	1388	SAT
HbA1c	-0.04448	0.090737		0.23731		AKR1C1	1447	SAT
HDL cholesterol	0.04978	0.13071		0.31744		AKR1C1	923	SAT
Height	0.0139	0.5931		0.77559		AKR1C1	1480	SAT
Hip	-0.04055	0.30539		0.58089		AKR1C1	641	SAT
HOMA-IR	0.02713	0.33553		0.58089		AKR1C1	1262	SAT
LDL cholesterol	0.1079	0.0015465	**	0.037016	*	AKR1C1	859	SAT
Leptin	0.02635	0.34629		0.58089		AKR1C1	1280	SAT
Leucocytes	-0.07252	0.0058339	**	0.049588	*	AKR1C1	1444	SAT
max SC area	0.1494	0.01635	*	0.10136		AKR1C1	258	SAT
max VIS area	0.146	0.018749	*	0.10136		AKR1C1	259	SAT
mean SC area	0.1177	0.058951		0.20043		AKR1C1	258	SAT
mean VIS area	0.0532	0.39295		0.58089		AKR1C1	260	SAT
Omentin1	0.03307	0.39101		0.58089		AKR1C1	675	SAT
Resistin	-0.08633	0.0248	*	0.1054		AKR1C1	676	SAT
Thrombocytes	-0.06475	0.020867	*	0.10136		AKR1C1	1273	SAT
Triglycerides	0.03053	0.33731		0.58089		AKR1C1	990	SAT
TSH	-0.009696	0.73989		0.83991		AKR1C1	1175	SAT
Waist	-0.01135	0.737		0.83991		AKR1C1	878	SAT
Weight	0.02049	0.43084		0.61035		AKR1C1	1480	SAT
WHR	-0.0118	0.81125		0.86195		AKR1C1	412	SAT
Adiponectin	0.01051	0.71058		0.86284		AKR1C3	1248	SAT
ALAT	0.04601	0.091406		0.2132		AKR1C3	1347	SAT
Albumin	-0.06966	0.04776	*	0.14762		AKR1C3	808	SAT
ASAT	-0.004361	0.88871		0.91511		AKR1C3	1032	SAT
BMI	0.004144	0.87344		0.91511		AKR1C3	1480	SAT
Body fat	-0.009977	0.70609		0.86284		AKR1C3	1431	SAT
Cholesterol	0.08141	0.010706	*	0.060668		AKR1C3	982	SAT
Cortisol	0.0246	0.39793		0.67648		AKR1C3	1183	SAT
Creatinine	-0.01179	0.65436		0.86284		AKR1C3	1445	SAT
CrP	-0.06343	0.016212	*	0.078743		AKR1C3	1436	SAT
Erythrocytes	-0.002985	0.91511		0.91511		AKR1C3	1278	SAT
FGF21	-0.02926	0.48907		0.79183		AKR1C3	561	SAT
FPG	-0.05671	0.038417	*	0.13062		AKR1C3	1333	SAT
FPI	0.06091	0.023248	*	0.098802		AKR1C3	1388	SAT
HbA1c	-0.06833	0.0093241	**	0.060668		AKR1C3	1447	SAT
HDL cholesterol	0.06371	0.05301		0.1502		AKR1C3	923	SAT
Height	0.02624	0.31308		0.59138		AKR1C3	1480	SAT
Hip	-0.02234	0.57236		0.84232		AKR1C3	641	SAT
HOMA-IR	0.03545	0.20826		0.41653		AKR1C3	1262	SAT
LDL cholesterol	0.1028	0.0025452	**	0.028846	*	AKR1C3	859	SAT
Leptin	0.03809	0.17323		0.36811		AKR1C3	1280	SAT
Leucocytes	-0.05772	0.028283	*	0.10685		AKR1C3	1444	SAT
max SC area	0.2133	0.00056297	***	0.010534	*	AKR1C3	258	SAT
max VIS area	0.2113	0.00061962	***	0.010534	*	AKR1C3	259	SAT
mean SC area	0.1143	0.06686		0.17486		AKR1C3	258	SAT
mean VIS area	0.03853	0.53623		0.82872		AKR1C3	260	SAT
Omentin1	0.1071	0.0053673	**	0.045622	*	AKR1C3	675	SAT
Resistin	-0.02051	0.59458		0.84232		AKR1C3	676	SAT
Thrombocytes	-0.04695	0.094059		0.2132		AKR1C3	1273	SAT
Triglycerides	0.01372	0.66645		0.86284		AKR1C3	990	SAT
TSH	-0.006701	0.8185		0.89771		AKR1C3	1175	SAT
Waist	-0.009997	0.76738		0.86969		AKR1C3	878	SAT
Weight	0.02424	0.35141		0.62884		AKR1C3	1480	SAT
WHR	-0.01543	0.75479		0.86969		AKR1C3	412	SAT
Adiponectin	-0.02068	0.46541		0.71926		ANPEP	1248	SAT
ALAT	0.0212	0.43694		0.71926		ANPEP	1347	SAT
Albumin	-0.000994	0.97749		0.97749		ANPEP	808	SAT
ASAT	0.03348	0.28254		0.56508		ANPEP	1032	SAT
BMI	0.07381	0.0044994	**	0.046218	*	ANPEP	1480	SAT
Body fat	0.07345	0.0054374	**	0.046218	*	ANPEP	1431	SAT
Cholesterol	0.03696	0.24716		0.5252		ANPEP	982	SAT
Cortisol	-0.05873	0.043441	*	0.16411		ANPEP	1183	SAT
Creatinine	0.008042	0.76002		0.86654		ANPEP	1445	SAT
CrP	0.001068	0.96775		0.97749		ANPEP	1436	SAT
Erythrocytes	-0.004181	0.8813		0.93639		ANPEP	1278	SAT
FGF21	0.02746	0.51612		0.73117		ANPEP	561	SAT
FPG	0.02398	0.38159		0.71926		ANPEP	1333	SAT
FPI	0.09187	0.00061063	***	0.020761	*	ANPEP	1388	SAT
HbA1c	0.04349	0.098177		0.27817		ANPEP	1447	SAT
HDL cholesterol	0.01616	0.62397		0.78574		ANPEP	923	SAT
Height	-0.006935	0.78979		0.86654		ANPEP	1480	SAT
Hip	0.06145	0.12014		0.31422		ANPEP	641	SAT
HOMA-IR	0.08762	0.0018367	**	0.031224	*	ANPEP	1262	SAT
LDL cholesterol	0.04035	0.23744		0.5252		ANPEP	859	SAT
Leptin	0.05955	0.033133	*	0.14081		ANPEP	1280	SAT
Leucocytes	0.03105	0.23834		0.5252		ANPEP	1444	SAT
max SC area	0.03536	0.57186		0.74781		ANPEP	258	SAT
max VIS area	0.04977	0.42514		0.71926		ANPEP	259	SAT
mean SC area	0.1113	0.074247		0.22949		ANPEP	258	SAT
mean VIS area	0.1471	0.017606	*	0.085517		ANPEP	260	SAT
Omentin1	0.02652	0.4916		0.72671		ANPEP	675	SAT
Resistin	-0.02881	0.45451		0.71926		ANPEP	676	SAT
Thrombocytes	0.007468	0.79008		0.86654		ANPEP	1273	SAT
Triglycerides	0.08524	0.0072822	**	0.049519	*	ANPEP	990	SAT
TSH	0.01743	0.55064		0.74781		ANPEP	1175	SAT
Waist	0.01163	0.73078		0.86654		ANPEP	878	SAT
Weight	0.06463	0.012881	*	0.072995		ANPEP	1480	SAT
WHR	0.08924	0.070361		0.22949		ANPEP	412	SAT
Adiponectin	-0.008603	0.76142		0.94883		AOC2	1248	SAT
ALAT	0.0003926	0.98852		0.98852		AOC2	1347	SAT
Albumin	-0.03116	0.37638		0.79981		AOC2	808	SAT
ASAT	0.008649	0.78139		0.94883		AOC2	1032	SAT
BMI	0.03154	0.22534		0.79981		AOC2	1480	SAT
Body fat	-0.01826	0.49014		0.83191		AOC2	1431	SAT
Cholesterol	0.006096	0.84869		0.96475		AOC2	982	SAT
Cortisol	0.019	0.51383		0.83191		AOC2	1183	SAT
Creatinine	0.02606	0.32228		0.79981		AOC2	1445	SAT
CrP	0.002109	0.93637		0.96475		AOC2	1436	SAT
Erythrocytes	0.01008	0.71887		0.94883		AOC2	1278	SAT
FGF21	0.02793	0.50895		0.83191		AOC2	561	SAT
FPG	0.002531	0.92644		0.96475		AOC2	1333	SAT
FPI	0.06615	0.013707	*	0.27102		AOC2	1388	SAT
HbA1c	-0.02597	0.32347		0.79981		AOC2	1447	SAT
HDL cholesterol	0.005	0.87942		0.96475		AOC2	923	SAT
Height	0.02642	0.30969		0.79981		AOC2	1480	SAT
Hip	0.004265	0.91417		0.96475		AOC2	641	SAT
HOMA-IR	0.06011	0.03275	*	0.37117		AOC2	1262	SAT
LDL cholesterol	0.01375	0.68729		0.94883		AOC2	859	SAT
Leptin	0.06736	0.015943	*	0.27102		AOC2	1280	SAT
Leucocytes	0.02959	0.26114		0.79981		AOC2	1444	SAT
max SC area	0.05956	0.34067		0.79981		AOC2	258	SAT
max VIS area	0.04461	0.47472		0.83191		AOC2	259	SAT
mean SC area	0.06316	0.31222		0.79981		AOC2	258	SAT
mean VIS area	0.05777	0.35349		0.79981		AOC2	260	SAT
Omentin1	0.06454	0.093871		0.63833		AOC2	675	SAT
Resistin	0.01162	0.76307		0.94883		AOC2	676	SAT
Thrombocytes	-0.03569	0.20314		0.79981		AOC2	1273	SAT
Triglycerides	0.01889	0.55271		0.85419		AOC2	990	SAT
TSH	0.02757	0.34497		0.79981		AOC2	1175	SAT
Waist	-0.01163	0.73067		0.94883		AOC2	878	SAT
Weight	0.0463	0.074989		0.63741		AOC2	1480	SAT
WHR	-0.03262	0.50909		0.83191		AOC2	412	SAT
Adiponectin	-0.02716	0.33775		0.57418		CYP2A6	1248	SAT
ALAT	0.05131	0.059734		0.22566		CYP2A6	1347	SAT
Albumin	-0.04732	0.17907		0.40588		CYP2A6	808	SAT
ASAT	0.0399	0.20028		0.4256		CYP2A6	1032	SAT
BMI	0.03609	0.16527		0.40588		CYP2A6	1480	SAT
Body fat	-0.0383	0.14762		0.40588		CYP2A6	1431	SAT
Cholesterol	0.01818	0.56926		0.80645		CYP2A6	982	SAT
Cortisol	0.004825	0.86833		0.95004		CYP2A6	1183	SAT
Creatinine	0.03238	0.21864		0.43727		CYP2A6	1445	SAT
CrP	0.003514	0.89416		0.95004		CYP2A6	1436	SAT
Erythrocytes	-0.03786	0.17622		0.40588		CYP2A6	1278	SAT
FGF21	0.04983	0.23859		0.45067		CYP2A6	561	SAT
FPG	0.07014	0.010415	*	0.059019		CYP2A6	1333	SAT
FPI	0.0007458	0.97785		0.97785		CYP2A6	1388	SAT
HbA1c	0.04992	0.05762		0.22566		CYP2A6	1447	SAT
HDL cholesterol	-0.05031	0.12664		0.39144		CYP2A6	923	SAT
Height	0.02604	0.31675		0.56681		CYP2A6	1480	SAT
Hip	0.01685	0.67019		0.84394		CYP2A6	641	SAT
HOMA-IR	0.006324	0.82241		0.93207		CYP2A6	1262	SAT
LDL cholesterol	0.001978	0.95384		0.97785		CYP2A6	859	SAT
Leptin	0.007102	0.79963		0.93207		CYP2A6	1280	SAT
Leucocytes	-0.01175	0.65544		0.84394		CYP2A6	1444	SAT
max SC area	-0.1978	0.0014038	**	0.01591	*	CYP2A6	258	SAT
max VIS area	-0.2272	0.00022619	***	0.0038452	**	CYP2A6	259	SAT
mean SC area	-0.13	0.036918	*	0.17931		CYP2A6	258	SAT
mean VIS area	-0.05011	0.42108		0.62247		CYP2A6	260	SAT
Omentin1	-0.1863	1.0872e-06	***	3.6964e-05	***	CYP2A6	675	SAT
Resistin	-0.1061	0.0057772	**	0.039285	*	CYP2A6	676	SAT
Thrombocytes	-0.0783	0.005185	**	0.039285	*	CYP2A6	1273	SAT
Triglycerides	0.009937	0.75482		0.91657		CYP2A6	990	SAT
TSH	-0.01314	0.65274		0.84394		CYP2A6	1175	SAT
Waist	0.03041	0.36819		0.59612		CYP2A6	878	SAT
Weight	0.04422	0.089039		0.30273		CYP2A6	1480	SAT
WHR	0.04189	0.39637		0.61258		CYP2A6	412	SAT
Adiponectin	0.01135	0.68881		0.88557		DGAT2	1248	SAT
ALAT	-0.009339	0.73202		0.88557		DGAT2	1347	SAT
Albumin	-0.1127	0.0013341	**	0.017361	*	DGAT2	808	SAT
ASAT	-0.04748	0.12741		0.3164		DGAT2	1032	SAT
BMI	0.01938	0.45627		0.70514		DGAT2	1480	SAT
Body fat	0.006998	0.79141		0.89693		DGAT2	1431	SAT
Cholesterol	0.09183	0.0039764	**	0.022533	*	DGAT2	982	SAT
Cortisol	0.009069	0.75534		0.88557		DGAT2	1183	SAT
Creatinine	-0.01969	0.45451		0.70514		DGAT2	1445	SAT
CrP	-0.02232	0.39795		0.70514		DGAT2	1436	SAT
Erythrocytes	-0.02131	0.44651		0.70514		DGAT2	1278	SAT
FGF21	-0.02283	0.58938		0.80259		DGAT2	561	SAT
FPG	-0.04206	0.1248		0.3164		DGAT2	1333	SAT
FPI	0.0627	0.019485	*	0.073612		DGAT2	1388	SAT
HbA1c	-0.06435	0.014362	*	0.06104		DGAT2	1447	SAT
HDL cholesterol	0.1042	0.0015319	**	0.017361	*	DGAT2	923	SAT
Height	0.0141	0.58771		0.80259		DGAT2	1480	SAT
Hip	0.002128	0.95712		0.9827		DGAT2	641	SAT
HOMA-IR	0.0318	0.25898		0.55033		DGAT2	1262	SAT
LDL cholesterol	0.09245	0.0067008	**	0.032547	*	DGAT2	859	SAT
Leptin	0.05377	0.054444		0.18511		DGAT2	1280	SAT
Leucocytes	-0.0415	0.11494		0.3164		DGAT2	1444	SAT
max SC area	0.1814	0.0034661	**	0.022533	*	DGAT2	258	SAT
max VIS area	0.1871	0.0024997	**	0.021248	*	DGAT2	259	SAT
mean SC area	0.09444	0.13028		0.3164		DGAT2	258	SAT
mean VIS area	0.05807	0.35102		0.70205		DGAT2	260	SAT
Omentin1	0.1259	0.0010484	**	0.017361	*	DGAT2	675	SAT
Resistin	-0.002316	0.95206		0.9827		DGAT2	676	SAT
Thrombocytes	-0.02436	0.38524		0.70514		DGAT2	1273	SAT
Triglycerides	0.01714	0.59014		0.80259		DGAT2	990	SAT
TSH	0.0006332	0.9827		0.9827		DGAT2	1175	SAT
Waist	-0.00381	0.91023		0.9827		DGAT2	878	SAT
Weight	0.03097	0.23378		0.52989		DGAT2	1480	SAT
WHR	-0.01693	0.73182		0.88557		DGAT2	412	SAT
Adiponectin	-0.02711	0.33864		0.65005		DGKI	1248	SAT
ALAT	-0.006431	0.81358		0.85537		DGKI	1347	SAT
Albumin	-0.04218	0.23103		0.60519		DGKI	808	SAT
ASAT	-0.03953	0.20451		0.60519		DGKI	1032	SAT
BMI	-0.006789	0.79413		0.85537		DGKI	1480	SAT
Body fat	-0.02894	0.27389		0.65005		DGKI	1431	SAT
Cholesterol	0.1043	0.0010687	**	0.036335	*	DGKI	982	SAT
Cortisol	0.02646	0.36326		0.65005		DGKI	1183	SAT
Creatinine	-0.05802	0.02743	*	0.13323		DGKI	1445	SAT
CrP	0.01933	0.46429		0.71211		DGKI	1436	SAT
Erythrocytes	0.03691	0.1873		0.60519		DGKI	1278	SAT
FGF21	-0.0559	0.18608		0.60519		DGKI	561	SAT
FPG	0.01257	0.64667		0.81632		DGKI	1333	SAT
FPI	0.0111	0.67941		0.825		DGKI	1388	SAT
HbA1c	0.04529	0.085015		0.36132		DGKI	1447	SAT
HDL cholesterol	0.03943	0.23139		0.60519		DGKI	923	SAT
Height	-0.01512	0.56104		0.76302		DGKI	1480	SAT
Hip	0.008486	0.83021		0.85537		DGKI	641	SAT
HOMA-IR	0.02019	0.47353		0.71211		DGKI	1262	SAT
LDL cholesterol	0.09156	0.0072464	**	0.064241		DGKI	859	SAT
Leptin	-0.007964	0.7759		0.85537		DGKI	1280	SAT
Leucocytes	0.02232	0.39676		0.67448		DGKI	1444	SAT
max SC area	0.1545	0.012984	*	0.083125		DGKI	258	SAT
max VIS area	0.1515	0.014669	*	0.083125		DGKI	259	SAT
mean SC area	0.166	0.0075577	**	0.064241		DGKI	258	SAT
mean VIS area	0.04373	0.48268		0.71211		DGKI	260	SAT
Omentin1	0.1168	0.0023621	**	0.040156	*	DGKI	675	SAT
Resistin	0.03632	0.34576		0.65005		DGKI	676	SAT
Thrombocytes	-0.003475	0.90142		0.90142		DGKI	1273	SAT
Triglycerides	0.03374	0.28892		0.65005		DGKI	990	SAT
TSH	-0.01957	0.50267		0.71211		DGKI	1175	SAT
Waist	-0.03227	0.33951		0.65005		DGKI	878	SAT
Weight	-0.005631	0.82863		0.85537		DGKI	1480	SAT
WHR	-0.02254	0.64825		0.81632		DGKI	412	SAT
Adiponectin	-0.004048	0.88639		0.9485		ENPP2	1248	SAT
ALAT	0.0209	0.44349		0.65697		ENPP2	1347	SAT
Albumin	-0.06212	0.077607		0.22716		ENPP2	808	SAT
ASAT	-0.01029	0.74119		0.89893		ENPP2	1032	SAT
BMI	0.02255	0.38605		0.65697		ENPP2	1480	SAT
Body fat	-0.01939	0.46363		0.65697		ENPP2	1431	SAT
Cholesterol	0.07425	0.019964	*	0.19645		ENPP2	982	SAT
Cortisol	0.008634	0.76673		0.89893		ENPP2	1183	SAT
Creatinine	-0.0198	0.45195		0.65697		ENPP2	1445	SAT
CrP	-0.05766	0.02889	*	0.19645		ENPP2	1436	SAT
Erythrocytes	-0.01289	0.64518		0.86365		ENPP2	1278	SAT
FGF21	-0.01694	0.68879		0.86736		ENPP2	561	SAT
FPG	-0.05237	0.055949		0.22716		ENPP2	1333	SAT
FPI	0.07097	0.0081675	**	0.19645		ENPP2	1388	SAT
HbA1c	-0.04629	0.078359		0.22716		ENPP2	1447	SAT
HDL cholesterol	0.05762	0.080173		0.22716		ENPP2	923	SAT
Height	0.02335	0.36941		0.65697		ENPP2	1480	SAT
Hip	-0.01738	0.66044		0.86365		ENPP2	641	SAT
HOMA-IR	0.04806	0.087871		0.22982		ENPP2	1262	SAT
LDL cholesterol	0.0849	0.012804	*	0.19645		ENPP2	859	SAT
Leptin	-0.001455	0.95854		0.98758		ENPP2	1280	SAT
Leucocytes	-0.04845	0.065681		0.22716		ENPP2	1444	SAT
max SC area	0.1041	0.095148		0.23107		ENPP2	258	SAT
max VIS area	0.09949	0.11018		0.23413		ENPP2	259	SAT
mean SC area	0.1389	0.025723	*	0.19645		ENPP2	258	SAT
mean VIS area	0.1006	0.10554		0.23413		ENPP2	260	SAT
Omentin1	0.07181	0.062234		0.22716		ENPP2	675	SAT
Resistin	-0.005197	0.89271		0.9485		ENPP2	676	SAT
Thrombocytes	-0.04992	0.074974		0.22716		ENPP2	1273	SAT
Triglycerides	0.02386	0.4534		0.65697		ENPP2	990	SAT
TSH	-0.0003972	0.98915		0.98915		ENPP2	1175	SAT
Waist	-0.005498	0.87076		0.9485		ENPP2	878	SAT
Weight	0.03982	0.12576		0.25151		ENPP2	1480	SAT
WHR	-0.0362	0.46374		0.65697		ENPP2	412	SAT
Adiponectin	0.03847	0.1744		0.45612		MGLL	1248	SAT
ALAT	-0.02074	0.44687		0.65512		MGLL	1347	SAT
Albumin	-0.06816	0.052772		0.19574		MGLL	808	SAT
ASAT	-0.03649	0.24148		0.51315		MGLL	1032	SAT
BMI	-0.03225	0.21496		0.50015		MGLL	1480	SAT
Body fat	0.01722	0.51505		0.65512		MGLL	1431	SAT
Cholesterol	0.02902	0.36372		0.65512		MGLL	982	SAT
Cortisol	-0.01786	0.53951		0.65512		MGLL	1183	SAT
Creatinine	-0.03224	0.22066		0.50015		MGLL	1445	SAT
CrP	-0.06526	0.013377	*	0.075802		MGLL	1436	SAT
Erythrocytes	0.01813	0.51721		0.65512		MGLL	1278	SAT
FGF21	-0.07681	0.069086		0.19574		MGLL	561	SAT
FPG	-0.05194	0.057968		0.19574		MGLL	1333	SAT
FPI	0.05618	0.036381	*	0.15462		MGLL	1388	SAT
HbA1c	-0.06905	0.0085987	**	0.058471		MGLL	1447	SAT
HDL cholesterol	0.09255	0.0048953	**	0.04161	*	MGLL	923	SAT
Height	0.007319	0.77846		0.85379		MGLL	1480	SAT
Hip	-0.08715	0.027361	*	0.1329		MGLL	641	SAT
HOMA-IR	0.02243	0.42603		0.65512		MGLL	1262	SAT
LDL cholesterol	0.03132	0.35916		0.65512		MGLL	859	SAT
Leptin	-0.003936	0.88812		0.94363		MGLL	1280	SAT
Leucocytes	-0.0481	0.067667		0.19574		MGLL	1444	SAT
max SC area	0.1955	0.0016055	**	0.018195	*	MGLL	258	SAT
max VIS area	0.2074	0.00078313	***	0.013313	*	MGLL	259	SAT
mean SC area	0.04761	0.44635		0.65512		MGLL	258	SAT
mean VIS area	0.006185	0.92094		0.94885		MGLL	260	SAT
Omentin1	0.1621	2.3326e-05	***	0.00079307	***	MGLL	675	SAT
Resistin	0.01612	0.67574		0.76584		MGLL	676	SAT
Thrombocytes	-0.018	0.52118		0.65512		MGLL	1273	SAT
Triglycerides	0.01961	0.53764		0.65512		MGLL	990	SAT
TSH	-0.001657	0.95476		0.95476		MGLL	1175	SAT
Waist	-0.02811	0.40539		0.65512		MGLL	878	SAT
Weight	-0.0132	0.61189		0.71738		MGLL	1480	SAT
WHR	0.03922	0.42724		0.65512		MGLL	412	SAT
Adiponectin	-0.0112	0.69267		0.89528		NMNAT2	1248	SAT
ALAT	0.003423	0.90012		0.93506		NMNAT2	1347	SAT
Albumin	0.02022	0.56605		0.8748		NMNAT2	808	SAT
ASAT	0.003875	0.90104		0.93506		NMNAT2	1032	SAT
BMI	-0.05162	0.047096	*	0.26688		NMNAT2	1480	SAT
Body fat	-0.0293	0.26797		0.53593		NMNAT2	1431	SAT
Cholesterol	0.05051	0.11369		0.42802		NMNAT2	982	SAT
Cortisol	-0.004844	0.86781		0.93506		NMNAT2	1183	SAT
Creatinine	0.009757	0.71096		0.89528		NMNAT2	1445	SAT
CrP	-0.03153	0.23248		0.49403		NMNAT2	1436	SAT
Erythrocytes	0.0286	0.30701		0.57992		NMNAT2	1278	SAT
FGF21	-0.05472	0.19554		0.44322		NMNAT2	561	SAT
FPG	-0.07926	0.0037823	**	0.0643		NMNAT2	1333	SAT
FPI	-0.01066	0.69164		0.89528		NMNAT2	1388	SAT
HbA1c	-0.07661	0.003547	**	0.0643		NMNAT2	1447	SAT
HDL cholesterol	-0.01231	0.7088		0.89528		NMNAT2	923	SAT
Height	0.02367	0.36284		0.64929		NMNAT2	1480	SAT
Hip	-0.09181	0.020077	*	0.17065		NMNAT2	641	SAT
HOMA-IR	-0.05191	0.065274		0.31705		NMNAT2	1262	SAT
LDL cholesterol	0.04757	0.16366		0.42802		NMNAT2	859	SAT
Leptin	-0.04023	0.15031		0.42802		NMNAT2	1280	SAT
Leucocytes	-0.05754	0.028795	*	0.19581		NMNAT2	1444	SAT
max SC area	0.005097	0.93506		0.93506		NMNAT2	258	SAT
max VIS area	-0.009388	0.88049		0.93506		NMNAT2	259	SAT
mean SC area	0.01057	0.86578		0.93506		NMNAT2	258	SAT
mean VIS area	-0.03926	0.52851		0.85568		NMNAT2	260	SAT
Omentin1	0.0942	0.014354	*	0.16268		NMNAT2	675	SAT
Resistin	-0.003873	0.91994		0.93506		NMNAT2	676	SAT
Thrombocytes	0.01248	0.65631		0.89528		NMNAT2	1273	SAT
Triglycerides	0.04618	0.14649		0.42802		NMNAT2	990	SAT
TSH	0.01963	0.50144		0.85245		NMNAT2	1175	SAT
Waist	-0.04851	0.15094		0.42802		NMNAT2	878	SAT
Weight	-0.03509	0.17725		0.43047		NMNAT2	1480	SAT
WHR	-0.06971	0.15786		0.42802		NMNAT2	412	SAT
Adiponectin	-0.01098	0.69847		0.8363		PDE11A	1248	SAT
ALAT	0.0002283	0.99332		0.99332		PDE11A	1347	SAT
Albumin	0.03075	0.38268		0.72283		PDE11A	808	SAT
ASAT	0.01244	0.68975		0.8363		PDE11A	1032	SAT
BMI	0.01369	0.59866		0.8363		PDE11A	1480	SAT
Body fat	0.04202	0.11205		0.40981		PDE11A	1431	SAT
Cholesterol	-0.06253	0.050137		0.34093		PDE11A	982	SAT
Cortisol	-0.01112	0.70234		0.8363		PDE11A	1183	SAT
Creatinine	-0.002502	0.92429		0.9523		PDE11A	1445	SAT
CrP	0.05841	0.026871	*	0.34093		PDE11A	1436	SAT
Erythrocytes	-0.01197	0.66905		0.8363		PDE11A	1278	SAT
FGF21	0.04675	0.26887		0.65297		PDE11A	561	SAT
FPG	0.01906	0.48687		0.78826		PDE11A	1333	SAT
FPI	-0.02656	0.32283		0.72283		PDE11A	1388	SAT
HbA1c	0.002861	0.91342		0.9523		PDE11A	1447	SAT
HDL cholesterol	-0.05742	0.081219		0.39899		PDE11A	923	SAT
Height	-0.02139	0.41095		0.73539		PDE11A	1480	SAT
Hip	0.06772	0.08668		0.39899		PDE11A	641	SAT
HOMA-IR	-0.01035	0.71332		0.8363		PDE11A	1262	SAT
LDL cholesterol	-0.04399	0.19771		0.51709		PDE11A	859	SAT
Leptin	-0.01255	0.65376		0.8363		PDE11A	1280	SAT
Leucocytes	0.03841	0.14464		0.40981		PDE11A	1444	SAT
max SC area	-0.1271	0.041355	*	0.34093		PDE11A	258	SAT
max VIS area	-0.1043	0.09388		0.39899		PDE11A	259	SAT
mean SC area	-0.0592	0.34356		0.72283		PDE11A	258	SAT
mean VIS area	0.01211	0.84597		0.92783		PDE11A	260	SAT
Omentin1	-0.08492	0.027365	*	0.34093		PDE11A	675	SAT
Resistin	0.05899	0.12544		0.40981		PDE11A	676	SAT
Thrombocytes	0.05706	0.041814	*	0.34093		PDE11A	1273	SAT
Triglycerides	-0.02868	0.36729		0.72283		PDE11A	990	SAT
TSH	0.02178	0.45572		0.77472		PDE11A	1175	SAT
Waist	0.04993	0.13931		0.40981		PDE11A	878	SAT
Weight	-0.005785	0.82403		0.92783		PDE11A	1480	SAT
WHR	-0.03241	0.51178		0.79093		PDE11A	412	SAT
Adiponectin	0.01639	0.56302		0.79761		PEMT	1248	SAT
ALAT	0.02643	0.33241		0.59484		PEMT	1347	SAT
Albumin	-0.06822	0.052574		0.19861		PEMT	808	SAT
ASAT	0.002999	0.92334		0.98104		PEMT	1032	SAT
BMI	0.01155	0.65703		0.89356		PEMT	1480	SAT
Body fat	0.04783	0.070512		0.21141		PEMT	1431	SAT
Cholesterol	0.07011	0.028017	*	0.15877		PEMT	982	SAT
Cortisol	-0.003736	0.89787		0.98104		PEMT	1183	SAT
Creatinine	-0.02072	0.43127		0.73316		PEMT	1445	SAT
CrP	-0.02868	0.27748		0.52412		PEMT	1436	SAT
Erythrocytes	0.04989	0.074615		0.21141		PEMT	1278	SAT
FGF21	-0.002452	0.95377		0.98267		PEMT	561	SAT
FPG	-0.01072	0.69586		0.90998		PEMT	1333	SAT
FPI	0.08101	0.0025256	**	0.021468	*	PEMT	1388	SAT
HbA1c	-0.05205	0.04773	*	0.19861		PEMT	1447	SAT
HDL cholesterol	0.06168	0.061053		0.20758		PEMT	923	SAT
Height	-0.004798	0.85367		0.96749		PEMT	1480	SAT
Hip	-0.04738	0.23098		0.46195		PEMT	641	SAT
HOMA-IR	0.06314	0.024903	*	0.15877		PEMT	1262	SAT
LDL cholesterol	0.07063	0.038488	*	0.18694		PEMT	859	SAT
Leptin	0.04095	0.14315		0.32448		PEMT	1280	SAT
Leucocytes	-0.03688	0.16133		0.34283		PEMT	1444	SAT
max SC area	0.2148	0.00051395	***	0.0087371	**	PEMT	258	SAT
max VIS area	0.2259	0.00024684	***	0.0083925	**	PEMT	259	SAT
mean SC area	0.1071	0.086024		0.22499		PEMT	258	SAT
mean VIS area	0.04576	0.46249		0.74879		PEMT	260	SAT
Omentin1	0.1256	0.0010728	**	0.012158	*	PEMT	675	SAT
Resistin	0.0003173	0.99343		0.99343		PEMT	676	SAT
Thrombocytes	-0.01941	0.4889		0.75557		PEMT	1273	SAT
Triglycerides	0.0476	0.13452		0.32448		PEMT	990	SAT
TSH	0.01032	0.72377		0.91141		PEMT	1175	SAT
Waist	0.008263	0.80684		0.95157		PEMT	878	SAT
Weight	0.01597	0.53921		0.79709		PEMT	1480	SAT
WHR	0.01178	0.81164		0.95157		PEMT	412	SAT
Adiponectin	6.972e-05	0.99804		0.99804		PTGES	1248	SAT
ALAT	0.03055	0.26252		0.52461		PTGES	1347	SAT
Albumin	0.02977	0.39809		0.56396		PTGES	808	SAT
ASAT	0.04314	0.16608		0.49283		PTGES	1032	SAT
BMI	0.0222	0.39333		0.56396		PTGES	1480	SAT
Body fat	0.1045	7.4988e-05	***	0.0025496	**	PTGES	1431	SAT
Cholesterol	-0.0336	0.29288		0.52461		PTGES	982	SAT
Cortisol	-0.07424	0.010645	*	0.060322		PTGES	1183	SAT
Creatinine	-0.04439	0.091626		0.31153		PTGES	1445	SAT
CrP	-0.02815	0.28641		0.52461		PTGES	1436	SAT
Erythrocytes	0.02905	0.2994		0.52461		PTGES	1278	SAT
FGF21	-0.033	0.43518		0.5697		PTGES	561	SAT
FPG	-0.03239	0.23725		0.52461		PTGES	1333	SAT
FPI	0.07961	0.0029988	**	0.030065	*	PTGES	1388	SAT
HbA1c	-0.03441	0.1908		0.49283		PTGES	1447	SAT
HDL cholesterol	0.043	0.19186		0.49283		PTGES	923	SAT
Height	-0.02648	0.30862		0.52461		PTGES	1480	SAT
Hip	-0.0154	0.6971		0.79004		PTGES	641	SAT
HOMA-IR	0.05518	0.050009		0.21254		PTGES	1262	SAT
LDL cholesterol	0.007856	0.81816		0.89734		PTGES	859	SAT
Leptin	0.0008544	0.97564		0.99804		PTGES	1280	SAT
Leucocytes	-0.06136	0.019703	*	0.095698		PTGES	1444	SAT
max SC area	0.1626	0.008896	**	0.060322		PTGES	258	SAT
max VIS area	0.1806	0.0035371	**	0.030065	*	PTGES	259	SAT
mean SC area	0.06164	0.32403		0.52461		PTGES	258	SAT
mean VIS area	0.04855	0.43565		0.5697		PTGES	260	SAT
Omentin1	0.1327	0.00054765	***	0.0093101	**	PTGES	675	SAT
Resistin	0.0194	0.61456		0.74626		PTGES	676	SAT
Thrombocytes	-0.03571	0.20293		0.49283		PTGES	1273	SAT
Triglycerides	0.02719	0.39277		0.56396		PTGES	990	SAT
TSH	0.00372	0.89863		0.95479		PTGES	1175	SAT
Waist	0.02233	0.50881		0.64073		PTGES	878	SAT
Weight	0.01222	0.6385		0.74859		PTGES	1480	SAT
WHR	0.08955	0.069409		0.26221		PTGES	412	SAT
Figure legend: Spearman correlation analyses were conducted to assess the relationship between gene expression values (log TMM, adjusted for age and sex) and clinical parameters in the cross-sectional validation cohort of subcutaneous adipose tissue (SAT). P-value legend: < 0.001 (***), < 0.01 (**), < 0.05 (*).
